# Supplementary material for: Quantitative proteomic analysis shows differentially expressed HSPB1 in glioblastoma as a discriminating short from long survival factor and NOVA1 as a differentiation factor between low-grade astrocytoma and oligodendroglioma
Source: BMC Cancer. 2015 Jun 25;15:481. doi: 10.1186/s12885-015-1473-9 (PMC4502388; doi:10.1186/s12885-015-1473-9)
Supplement: Additional file 3: — Table S1 Protein report. [file 12885_2015_1473_MOESM3_ESM.xlsx]

## Sheet: Protein Report for iTRAQ Total.
Experiment name	Biological sample category	Biological sample name	MS/MS sample name	Protein name	Protein accession numbers	Database sources	Protein molecular weight (Da)	Protein identification probability	Number of unique peptides	Number of unique spectra	Number of total spectra	Percentage of total spectra	Percentage sequence coverage
iTRAQ Total	Isobaric Tag Samples	iTRAQ Sample 1	mascot_daemon_merge (F600897)	Cytoskeleton-associated protein 5	CKAP5_HUMAN	Sprot_071310.fas	225484	1	4	5	6	0.000239	0.0226
iTRAQ Total	Isobaric Tag Samples	iTRAQ Sample 1	mascot_daemon_merge (F600897)	Angiotensinogen	ANGT_HUMAN	Sprot_071310.fas	53136.8	1	3	3	3	0.00012	0.0845
iTRAQ Total	Isobaric Tag Samples	iTRAQ Sample 1	mascot_daemon_merge (F600897)	3-ketoacyl-CoA thiolase, mitochondrial	THIM_HUMAN	Sprot_071310.fas	41906.2	0.998	2	2	2	7.97e-05	0.0982
iTRAQ Total	Isobaric Tag Samples	iTRAQ Sample 1	mascot_daemon_merge (F600897)	Heterogeneous nuclear ribonucleoprotein A1	ROA1_HUMAN	Sprot_071310.fas	38729	1	7	7	10	0.000398	0.207
iTRAQ Total	Isobaric Tag Samples	iTRAQ Sample 1	mascot_daemon_merge (F600897)	Sodium/calcium exchanger 2	NAC2_HUMAN	Sprot_071310.fas	100351	0.998	2	3	3	0.00012	0.0261
iTRAQ Total	Isobaric Tag Samples	iTRAQ Sample 1	mascot_daemon_merge (F600897)	Rabphilin-3A	RP3A_HUMAN	Sprot_071310.fas	76855.5	1	4	4	4	0.000159	0.0922
iTRAQ Total	Isobaric Tag Samples	iTRAQ Sample 1	mascot_daemon_merge (F600897)	Acetyl-CoA acetyltransferase, mitochondrial	THIL_HUMAN	Sprot_071310.fas	45181.8	1	12	15	19	0.000757	0.431
iTRAQ Total	Isobaric Tag Samples	iTRAQ Sample 1	mascot_daemon_merge (F600897)	Ena/VASP-like protein	EVL_HUMAN	Sprot_071310.fas	44601.6	0.998	2	3	3	0.00012	0.0745
iTRAQ Total	Isobaric Tag Samples	iTRAQ Sample 1	mascot_daemon_merge (F600897)	F-actin-capping protein subunit alpha-2	CAZA2_HUMAN	Sprot_071310.fas	32931.2	1	3	6	7	0.000279	0.259
iTRAQ Total	Isobaric Tag Samples	iTRAQ Sample 1	mascot_daemon_merge (F600897)	Heterogeneous nuclear ribonucleoprotein A0	ROA0_HUMAN	Sprot_071310.fas	30822.5	0.996	2	2	2	7.97e-05	0.108
iTRAQ Total	Isobaric Tag Samples	iTRAQ Sample 1	mascot_daemon_merge (F600897)	cAMP-dependent protein kinase type I-alpha regulatory subunit	KAP0_HUMAN	Sprot_071310.fas	42964.4	1	4	4	4	0.000159	0.123
iTRAQ Total	Isobaric Tag Samples	iTRAQ Sample 1	mascot_daemon_merge (F600897)	60S ribosomal protein L3	RL3_HUMAN	Sprot_071310.fas	46091.5	1	7	7	7	0.000279	0.191
iTRAQ Total	Isobaric Tag Samples	iTRAQ Sample 1	mascot_daemon_merge (F600897)	Lamin-A/C	LMNA_HUMAN	Sprot_071310.fas	74122.6	1	10	12	13	0.000518	0.202
iTRAQ Total	Isobaric Tag Samples	iTRAQ Sample 1	mascot_daemon_merge (F600897)	Alpha-2-antiplasmin	A2AP_HUMAN	Sprot_071310.fas	54548.6	1	3	3	3	0.00012	0.104
iTRAQ Total	Isobaric Tag Samples	iTRAQ Sample 1	mascot_daemon_merge (F600897)	Abl interactor 1	ABI1_HUMAN	Sprot_071310.fas	55063.8	1	3	4	5	0.000199	0.0886
iTRAQ Total	Isobaric Tag Samples	iTRAQ Sample 1	mascot_daemon_merge (F600897)	Plasma membrane calcium-transporting ATPase 4	AT2B4_HUMAN	Sprot_071310.fas	137906	1	9	9	9	0.000359	0.0991
iTRAQ Total	Isobaric Tag Samples	iTRAQ Sample 1	mascot_daemon_merge (F600897)	Glutamate dehydrogenase 1, mitochondrial	DHE3_HUMAN	Sprot_071310.fas	61381.7	1	24	34	55	0.00219	0.518
iTRAQ Total	Isobaric Tag Samples	iTRAQ Sample 1	mascot_daemon_merge (F600897)	Amine oxidase [flavin-containing] B	AOFB_HUMAN	Sprot_071310.fas	58745.8	1	14	16	21	0.000837	0.258
iTRAQ Total	Isobaric Tag Samples	iTRAQ Sample 1	mascot_daemon_merge (F600897)	COP9 signalosome complex subunit 2	CSN2_HUMAN	Sprot_071310.fas	51581.6	1	3	3	3	0.00012	0.0722
iTRAQ Total	Isobaric Tag Samples	iTRAQ Sample 1	mascot_daemon_merge (F600897)	Nucleolin	NUCL_HUMAN	Sprot_071310.fas	76597.9	1	17	21	27	0.00108	0.251
iTRAQ Total	Isobaric Tag Samples	iTRAQ Sample 1	mascot_daemon_merge (F600897)	Guanine nucleotide-binding protein G(I)/G(S)/G(T) subunit beta-2	GBB2_HUMAN	Sprot_071310.fas	37313.8	0.998	2	2	3	0.00012	0.206
iTRAQ Total	Isobaric Tag Samples	iTRAQ Sample 1	mascot_daemon_merge (F600897)	Importin-7	IPO7_HUMAN	Sprot_071310.fas	119502	1	5	5	6	0.000239	0.0684
iTRAQ Total	Isobaric Tag Samples	iTRAQ Sample 1	mascot_daemon_merge (F600897)	Amyloid beta A4 protein	A4_HUMAN	Sprot_071310.fas	86923.3	1	3	5	5	0.000199	0.0558
iTRAQ Total	Isobaric Tag Samples	iTRAQ Sample 1	mascot_daemon_merge (F600897)	NADH dehydrogenase [ubiquinone] iron-sulfur protein 2, mitochondrial	NDUS2_HUMAN	Sprot_071310.fas	52528.5	0.998	2	2	2	7.97e-05	0.0626
iTRAQ Total	Isobaric Tag Samples	iTRAQ Sample 1	mascot_daemon_merge (F600897)	Cytoplasmic dynein 1 light intermediate chain 2	DC1L2_HUMAN	Sprot_071310.fas	54081.8	1	3	3	3	0.00012	0.0752
iTRAQ Total	Isobaric Tag Samples	iTRAQ Sample 1	mascot_daemon_merge (F600897)	Kinesin heavy chain isoform 5C	KIF5C_HUMAN	Sprot_071310.fas	109480	1	3	3	3	0.00012	0.0857
iTRAQ Total	Isobaric Tag Samples	iTRAQ Sample 1	mascot_daemon_merge (F600897)	NADH-ubiquinone oxidoreductase 75 kDa subunit, mitochondrial	NDUS1_HUMAN	Sprot_071310.fas	79450.5	1	8	9	10	0.000398	0.172
iTRAQ Total	Isobaric Tag Samples	iTRAQ Sample 1	mascot_daemon_merge (F600897)	Elongation factor 2	EF2_HUMAN	Sprot_071310.fas	95322.1	1	23	30	33	0.00131	0.318
iTRAQ Total	Isobaric Tag Samples	iTRAQ Sample 1	mascot_daemon_merge (F600897)	Carbonic anhydrase 1	CAH1_HUMAN	Sprot_071310.fas	28852.4	1	8	14	37	0.00147	0.425
iTRAQ Total	Isobaric Tag Samples	iTRAQ Sample 1	mascot_daemon_merge (F600897)	Adenine phosphoribosyltransferase	APT_HUMAN	Sprot_071310.fas	19590.5	0.998	2	2	2	7.97e-05	0.144
iTRAQ Total	Isobaric Tag Samples	iTRAQ Sample 1	mascot_daemon_merge (F600897)	Voltage-dependent anion-selective channel protein 2	VDAC2_HUMAN	Sprot_071310.fas	31549.3	1	7	11	19	0.000757	0.306
iTRAQ Total	Isobaric Tag Samples	iTRAQ Sample 1	mascot_daemon_merge (F600897)	Ubiquitin-conjugating enzyme E2 L3	UB2L3_HUMAN	Sprot_071310.fas	17844.3	1	3	4	6	0.000239	0.357
iTRAQ Total	Isobaric Tag Samples	iTRAQ Sample 1	mascot_daemon_merge (F600897)	Contactin-1	CNTN1_HUMAN	Sprot_071310.fas	113305	1	15	18	21	0.000837	0.189
iTRAQ Total	Isobaric Tag Samples	iTRAQ Sample 1	mascot_daemon_merge (F600897)	Cytochrome c	CYC_HUMAN	Sprot_071310.fas	11731.4	1	5	6	8	0.000319	0.448
iTRAQ Total	Isobaric Tag Samples	iTRAQ Sample 1	mascot_daemon_merge (F600897)	Protein kinase C alpha type	KPCA_HUMAN	Sprot_071310.fas	76747.3	1	5	5	5	0.000199	0.067
iTRAQ Total	Isobaric Tag Samples	iTRAQ Sample 1	mascot_daemon_merge (F600897)	Isocitrate dehydrogenase [NAD] subunit beta, mitochondrial	IDH3B_HUMAN	Sprot_071310.fas	42165.6	1	3	3	6	0.000239	0.125
iTRAQ Total	Isobaric Tag Samples	iTRAQ Sample 1	mascot_daemon_merge (F600897)	Chitinase-3-like protein 1	CH3L1_HUMAN	Sprot_071310.fas	42609	0.998	2	2	2	7.97e-05	0.0418
iTRAQ Total	Isobaric Tag Samples	iTRAQ Sample 1	mascot_daemon_merge (F600897)	Carnitine O-palmitoyltransferase 2, mitochondrial	CPT2_HUMAN	Sprot_071310.fas	73761.2	1	6	6	6	0.000239	0.128
iTRAQ Total	Isobaric Tag Samples	iTRAQ Sample 1	mascot_daemon_merge (F600897)	14-3-3 protein gamma	1433G_HUMAN	Sprot_071310.fas	28285.1	1	5	6	6	0.000239	0.409
iTRAQ Total	Isobaric Tag Samples	iTRAQ Sample 1	mascot_daemon_merge (F600897)	Prolow-density lipoprotein receptor-related protein 1	LRP1_HUMAN	Sprot_071310.fas	504543	1	12	12	13	0.000518	0.0321
iTRAQ Total	Isobaric Tag Samples	iTRAQ Sample 1	mascot_daemon_merge (F600897)	Coatomer subunit beta'	COPB2_HUMAN	Sprot_071310.fas	102471	0.998	2	2	2	7.97e-05	0.0221
iTRAQ Total	Isobaric Tag Samples	iTRAQ Sample 1	mascot_daemon_merge (F600897)	Ras-related protein Rab-1A	RAB1A_HUMAN	Sprot_071310.fas	22660.4	1	3	5	6	0.000239	0.161
iTRAQ Total	Isobaric Tag Samples	iTRAQ Sample 1	mascot_daemon_merge (F600897)	Prefoldin subunit 3	PFD3_HUMAN	Sprot_071310.fas	22640.8	0.997	2	2	2	7.97e-05	0.117
iTRAQ Total	Isobaric Tag Samples	iTRAQ Sample 1	mascot_daemon_merge (F600897)	Dynamin-1-like protein	DNM1L_HUMAN	Sprot_071310.fas	81861.2	1	5	5	5	0.000199	0.072
iTRAQ Total	Isobaric Tag Samples	iTRAQ Sample 1	mascot_daemon_merge (F600897)	Epsin-1	EPN1_HUMAN	Sprot_071310.fas	57558.1	1	4	5	6	0.000239	0.138
iTRAQ Total	Isobaric Tag Samples	iTRAQ Sample 1	mascot_daemon_merge (F600897)	Transmembrane emp24 domain-containing protein 9	TMED9_HUMAN	Sprot_071310.fas	27259.5	0.998	2	2	3	0.00012	0.0681
iTRAQ Total	Isobaric Tag Samples	iTRAQ Sample 1	mascot_daemon_merge (F600897)	AP-1 complex subunit beta-1	AP1B1_HUMAN	Sprot_071310.fas	104621	1	4	4	5	0.000199	0.109
iTRAQ Total	Isobaric Tag Samples	iTRAQ Sample 1	mascot_daemon_merge (F600897)	Pyruvate dehydrogenase E1 component subunit alpha, somatic form, mitochondrial	ODPA_HUMAN	Sprot_071310.fas	43278.5	1	6	6	7	0.000279	0.131
iTRAQ Total	Isobaric Tag Samples	iTRAQ Sample 1	mascot_daemon_merge (F600897)	Prefoldin subunit 2	PFD2_HUMAN	Sprot_071310.fas	16629.8	1	3	3	3	0.00012	0.227
iTRAQ Total	Isobaric Tag Samples	iTRAQ Sample 1	mascot_daemon_merge (F600897)	40S ribosomal protein S3	RS3_HUMAN	Sprot_071310.fas	26670.5	1	2	2	2	7.97e-05	0.128
iTRAQ Total	Isobaric Tag Samples	iTRAQ Sample 1	mascot_daemon_merge (F600897)	Annexin A2	ANXA2_HUMAN,AXA2L_HUMAN	Sprot_071310.fas	38588.1	1	5	5	5	0.000199	0.183
iTRAQ Total	Isobaric Tag Samples	iTRAQ Sample 1	mascot_daemon_merge (F600897)	Mannosyl-oligosaccharide glucosidase	MOGS_HUMAN	Sprot_071310.fas	91901.1	0.998	2	2	2	7.97e-05	0.0562
iTRAQ Total	Isobaric Tag Samples	iTRAQ Sample 1	mascot_daemon_merge (F600897)	DnaJ homolog subfamily C member 5	DNJC5_HUMAN	Sprot_071310.fas	22131	1	3	4	10	0.000398	0.242
iTRAQ Total	Isobaric Tag Samples	iTRAQ Sample 1	mascot_daemon_merge (F600897)	Sodium/potassium-transporting ATPase subunit alpha-3	AT1A3_HUMAN	Sprot_071310.fas	111734	1	34	46	66	0.00263	0.377
iTRAQ Total	Isobaric Tag Samples	iTRAQ Sample 1	mascot_daemon_merge (F600897)	S-formylglutathione hydrolase	ESTD_HUMAN	Sprot_071310.fas	31445.6	1	6	6	8	0.000319	0.255
iTRAQ Total	Isobaric Tag Samples	iTRAQ Sample 1	mascot_daemon_merge (F600897)	Small nuclear ribonucleoprotein-associated proteins B and B'	RSMB_HUMAN,RSMN_HUMAN	Sprot_071310.fas	24592.6	0.997	2	2	2	7.97e-05	0.0625
iTRAQ Total	Isobaric Tag Samples	iTRAQ Sample 1	mascot_daemon_merge (F600897)	Signal transducer and activator of transcription 1-alpha/beta	STAT1_HUMAN	Sprot_071310.fas	87318.9	1	4	4	4	0.000159	0.0827
iTRAQ Total	Isobaric Tag Samples	iTRAQ Sample 1	mascot_daemon_merge (F600897)	Phosphofurin acidic cluster sorting protein 1	PACS1_HUMAN	Sprot_071310.fas	104881	1	3	4	6	0.000239	0.0561
iTRAQ Total	Isobaric Tag Samples	iTRAQ Sample 1	mascot_daemon_merge (F600897)	60S ribosomal protein L40	RL40_HUMAN,RS27A_HUMAN,UBB_HUMAN,UBC_HUMAN	Sprot_071310.fas	9400.4	1	4	6	17	0.000677	0
iTRAQ Total	Isobaric Tag Samples	iTRAQ Sample 1	mascot_daemon_merge (F600897)	Phosphoserine aminotransferase	SERC_HUMAN	Sprot_071310.fas	40405.3	1	14	19	24	0.000956	0.438
iTRAQ Total	Isobaric Tag Samples	iTRAQ Sample 1	mascot_daemon_merge (F600897)	GTP:AMP phosphotransferase, mitochondrial	KAD3_HUMAN	Sprot_071310.fas	25548.3	1	3	3	3	0.00012	0.0969
iTRAQ Total	Isobaric Tag Samples	iTRAQ Sample 1	mascot_daemon_merge (F600897)	Cathepsin D	CATD_HUMAN	Sprot_071310.fas	44535	1	10	13	19	0.000757	0.294
iTRAQ Total	Isobaric Tag Samples	iTRAQ Sample 1	mascot_daemon_merge (F600897)	Delta(3,5)-Delta(2,4)-dienoyl-CoA isomerase, mitochondrial	ECH1_HUMAN	Sprot_071310.fas	35798.2	1	5	5	7	0.000279	0.177
iTRAQ Total	Isobaric Tag Samples	iTRAQ Sample 1	mascot_daemon_merge (F600897)	cAMP-dependent protein kinase type II-alpha regulatory subunit	KAP2_HUMAN	Sprot_071310.fas	45500.8	1	5	6	6	0.000239	0.183
iTRAQ Total	Isobaric Tag Samples	iTRAQ Sample 1	mascot_daemon_merge (F600897)	Complement factor B	CFAB_HUMAN	Sprot_071310.fas	85515.2	1	7	8	8	0.000319	0.114
iTRAQ Total	Isobaric Tag Samples	iTRAQ Sample 1	mascot_daemon_merge (F600897)	Apolipoprotein D	APOD_HUMAN	Sprot_071310.fas	21258	1	3	3	4	0.000159	0.148
iTRAQ Total	Isobaric Tag Samples	iTRAQ Sample 1	mascot_daemon_merge (F600897)	Creatine kinase B-type	KCRB_HUMAN	Sprot_071310.fas	42627.1	1	17	32	82	0.00327	0.601
iTRAQ Total	Isobaric Tag Samples	iTRAQ Sample 1	mascot_daemon_merge (F600897)	Tenascin	TENA_HUMAN	Sprot_071310.fas	240832	1	18	22	27	0.00108	0.119
iTRAQ Total	Isobaric Tag Samples	iTRAQ Sample 1	mascot_daemon_merge (F600897)	Protein disulfide-isomerase A3	PDIA3_HUMAN	Sprot_071310.fas	56766.6	1	19	25	33	0.00131	0.45
iTRAQ Total	Isobaric Tag Samples	iTRAQ Sample 1	mascot_daemon_merge (F600897)	Endophilin-A1	SH3G2_HUMAN	Sprot_071310.fas	39945.2	1	5	6	6	0.000239	0.17
iTRAQ Total	Isobaric Tag Samples	iTRAQ Sample 1	mascot_daemon_merge (F600897)	Inter-alpha-trypsin inhibitor heavy chain H4	ITIH4_HUMAN	Sprot_071310.fas	103340	0.997	2	2	2	7.97e-05	0.0194
iTRAQ Total	Isobaric Tag Samples	iTRAQ Sample 1	mascot_daemon_merge (F600897)	Raftlin	RFTN1_HUMAN	Sprot_071310.fas	63127.3	0.999	2	2	2	7.97e-05	0.0536
iTRAQ Total	Isobaric Tag Samples	iTRAQ Sample 1	mascot_daemon_merge (F600897)	DnaJ homolog subfamily A member 1	DNJA1_HUMAN	Sprot_071310.fas	44850.6	0.993	2	2	3	0.00012	0.111
iTRAQ Total	Isobaric Tag Samples	iTRAQ Sample 1	mascot_daemon_merge (F600897)	Phosphoglycerate mutase 1	PGAM1_HUMAN	Sprot_071310.fas	28786.8	1	10	13	25	0.000996	0.559
iTRAQ Total	Isobaric Tag Samples	iTRAQ Sample 1	mascot_daemon_merge (F600897)	Neural cell adhesion molecule L1-like protein	CHL1_HUMAN	Sprot_071310.fas	135042	1	4	4	4	0.000159	0.0596
iTRAQ Total	Isobaric Tag Samples	iTRAQ Sample 1	mascot_daemon_merge (F600897)	Translationally-controlled tumor protein	TCTP_HUMAN,TPT1L_HUMAN	Sprot_071310.fas	15751.4	0.998	2	2	2	7.97e-05	0.143
iTRAQ Total	Isobaric Tag Samples	iTRAQ Sample 1	mascot_daemon_merge (F600897)	Ubiquitin-associated protein 2-like	UBP2L_HUMAN	Sprot_071310.fas	114516	1	5	5	5	0.000199	0.0745
iTRAQ Total	Isobaric Tag Samples	iTRAQ Sample 1	mascot_daemon_merge (F600897)	Serine/threonine-protein kinase PAK 2	PAK2_HUMAN	Sprot_071310.fas	58026.1	1	4	6	8	0.000319	0.0992
iTRAQ Total	Isobaric Tag Samples	iTRAQ Sample 1	mascot_daemon_merge (F600897)	Tropomyosin alpha-3 chain	TPM3_HUMAN	Sprot_071310.fas	32802.2	1	5	5	6	0.000239	0.144
iTRAQ Total	Isobaric Tag Samples	iTRAQ Sample 1	mascot_daemon_merge (F600897)	Rab GDP dissociation inhibitor beta	GDIB_HUMAN	Sprot_071310.fas	50647.5	1	7	8	8	0.000319	0.33
iTRAQ Total	Isobaric Tag Samples	iTRAQ Sample 1	mascot_daemon_merge (F600897)	40S ribosomal protein S14	RS14_HUMAN	Sprot_071310.fas	16254.9	0.998	2	2	3	0.00012	0.152
iTRAQ Total	Isobaric Tag Samples	iTRAQ Sample 1	mascot_daemon_merge (F600897)	Protein Niban	NIBAN_HUMAN	Sprot_071310.fas	103116	0.998	2	2	2	7.97e-05	0.0496
iTRAQ Total	Isobaric Tag Samples	iTRAQ Sample 1	mascot_daemon_merge (F600897)	WD repeat-containing protein 1	WDR1_HUMAN	Sprot_071310.fas	66175.2	1	8	11	14	0.000558	0.191
iTRAQ Total	Isobaric Tag Samples	iTRAQ Sample 1	mascot_daemon_merge (F600897)	V-type proton ATPase subunit C 1	VATC1_HUMAN	Sprot_071310.fas	43924.8	0.998	2	2	3	0.00012	0.0707
iTRAQ Total	Isobaric Tag Samples	iTRAQ Sample 1	mascot_daemon_merge (F600897)	Rab GDP dissociation inhibitor alpha	GDIA_HUMAN	Sprot_071310.fas	50566.1	1	18	22	30	0.0012	0.485
iTRAQ Total	Isobaric Tag Samples	iTRAQ Sample 1	mascot_daemon_merge (F600897)	Very long-chain specific acyl-CoA dehydrogenase, mitochondrial	ACADV_HUMAN	Sprot_071310.fas	70373.6	1	5	5	5	0.000199	0.0992
iTRAQ Total	Isobaric Tag Samples	iTRAQ Sample 1	mascot_daemon_merge (F600897)	Heterogeneous nuclear ribonucleoprotein A3	ROA3_HUMAN	Sprot_071310.fas	39577.1	1	3	3	3	0.00012	0.146
iTRAQ Total	Isobaric Tag Samples	iTRAQ Sample 1	mascot_daemon_merge (F600897)	Splicing factor U2AF 65 kDa subunit	U2AF2_HUMAN	Sprot_071310.fas	53483.1	0.998	2	2	2	7.97e-05	0.0379
iTRAQ Total	Isobaric Tag Samples	iTRAQ Sample 1	mascot_daemon_merge (F600897)	Cleavage and polyadenylation specificity factor subunit 7	CPSF7_HUMAN	Sprot_071310.fas	52032.5	0.998	2	2	2	7.97e-05	0.0701
iTRAQ Total	Isobaric Tag Samples	iTRAQ Sample 1	mascot_daemon_merge (F600897)	Heat shock 70 kDa protein 4L	HS74L_HUMAN	Sprot_071310.fas	94470.4	0.993	2	2	2	7.97e-05	0.0203
iTRAQ Total	Isobaric Tag Samples	iTRAQ Sample 1	mascot_daemon_merge (F600897)	N(G),N(G)-dimethylarginine dimethylaminohydrolase 1	DDAH1_HUMAN	Sprot_071310.fas	31103.7	1	12	16	27	0.00108	0.477
iTRAQ Total	Isobaric Tag Samples	iTRAQ Sample 1	mascot_daemon_merge (F600897)	Heterogeneous nuclear ribonucleoproteins A2/B1	ROA2_HUMAN	Sprot_071310.fas	37412.3	1	10	10	10	0.000398	0.292
iTRAQ Total	Isobaric Tag Samples	iTRAQ Sample 1	mascot_daemon_merge (F600897)	Peptidyl-prolyl cis-trans isomerase FKBP1A	FKB1A_HUMAN	Sprot_071310.fas	11932.7	0.999	2	2	3	0.00012	0.25
iTRAQ Total	Isobaric Tag Samples	iTRAQ Sample 1	mascot_daemon_merge (F600897)	Calmodulin	CALM_HUMAN	Sprot_071310.fas	16820	1	6	7	10	0.000398	0.443
iTRAQ Total	Isobaric Tag Samples	iTRAQ Sample 1	mascot_daemon_merge (F600897)	Aconitate hydratase, mitochondrial	ACON_HUMAN	Sprot_071310.fas	85410	1	18	28	33	0.00131	0.346
iTRAQ Total	Isobaric Tag Samples	iTRAQ Sample 1	mascot_daemon_merge (F600897)	ADP/ATP translocase 1	ADT1_HUMAN	Sprot_071310.fas	33047.3	0.998	2	2	2	7.97e-05	0.252
iTRAQ Total	Isobaric Tag Samples	iTRAQ Sample 1	mascot_daemon_merge (F600897)	Serpin B6	SPB6_HUMAN	Sprot_071310.fas	42604.8	1	3	3	3	0.00012	0.0984
iTRAQ Total	Isobaric Tag Samples	iTRAQ Sample 1	mascot_daemon_merge (F600897)	Bardet-Biedl syndrome 1 protein	BBS1_HUMAN	Sprot_071310.fas	65067.3	0.998	2	2	2	7.97e-05	0.0607
iTRAQ Total	Isobaric Tag Samples	iTRAQ Sample 1	mascot_daemon_merge (F600897)	60S ribosomal protein L21	RL21_HUMAN	Sprot_071310.fas	18547	1	3	3	3	0.00012	0.181
iTRAQ Total	Isobaric Tag Samples	iTRAQ Sample 1	mascot_daemon_merge (F600897)	Actin-related protein 3	ARP3_HUMAN	Sprot_071310.fas	47353.8	1	7	10	11	0.000438	0.258
iTRAQ Total	Isobaric Tag Samples	iTRAQ Sample 1	mascot_daemon_merge (F600897)	Alpha-actinin-1	ACTN1_HUMAN	Sprot_071310.fas	103043	1	7	9	10	0.000398	0.143
iTRAQ Total	Isobaric Tag Samples	iTRAQ Sample 1	mascot_daemon_merge (F600897)	Calcineurin subunit B type 1	CANB1_HUMAN	Sprot_071310.fas	19282.4	1	3	5	6	0.000239	0.271
iTRAQ Total	Isobaric Tag Samples	iTRAQ Sample 1	mascot_daemon_merge (F600897)	Antithrombin-III	ANT3_HUMAN	Sprot_071310.fas	52586	1	13	14	16	0.000637	0.276
iTRAQ Total	Isobaric Tag Samples	iTRAQ Sample 1	mascot_daemon_merge (F600897)	60S ribosomal protein L4	RL4_HUMAN	Sprot_071310.fas	47681.1	1	10	10	13	0.000518	0.26
iTRAQ Total	Isobaric Tag Samples	iTRAQ Sample 1	mascot_daemon_merge (F600897)	Actin-related protein 2	ARP2_HUMAN	Sprot_071310.fas	44743.7	1	3	3	3	0.00012	0.0787
iTRAQ Total	Isobaric Tag Samples	iTRAQ Sample 1	mascot_daemon_merge (F600897)	Dihydropteridine reductase	DHPR_HUMAN	Sprot_071310.fas	25771.5	1	4	6	9	0.000359	0.234
iTRAQ Total	Isobaric Tag Samples	iTRAQ Sample 1	mascot_daemon_merge (F600897)	ATPase ASNA1	ASNA_HUMAN	Sprot_071310.fas	38775.5	1	3	3	3	0.00012	0.106
iTRAQ Total	Isobaric Tag Samples	iTRAQ Sample 1	mascot_daemon_merge (F600897)	Malate dehydrogenase, mitochondrial	MDHM_HUMAN	Sprot_071310.fas	35485.7	1	19	27	45	0.00179	0.672
iTRAQ Total	Isobaric Tag Samples	iTRAQ Sample 1	mascot_daemon_merge (F600897)	Complement factor H	CFAH_HUMAN	Sprot_071310.fas	139078	1	5	5	6	0.000239	0.0593
iTRAQ Total	Isobaric Tag Samples	iTRAQ Sample 1	mascot_daemon_merge (F600897)	Proteasome subunit alpha type-1	PSA1_HUMAN	Sprot_071310.fas	29538	1	3	3	3	0.00012	0.11
iTRAQ Total	Isobaric Tag Samples	iTRAQ Sample 1	mascot_daemon_merge (F600897)	Ras-related protein Rap-2a	RAP2A_HUMAN	Sprot_071310.fas	20597.4	0.998	2	2	2	7.97e-05	0.109
iTRAQ Total	Isobaric Tag Samples	iTRAQ Sample 1	mascot_daemon_merge (F600897)	Nucleosome assembly protein 1-like 1	NP1L1_HUMAN	Sprot_071310.fas	45357	1	4	5	7	0.000279	0.146
iTRAQ Total	Isobaric Tag Samples	iTRAQ Sample 1	mascot_daemon_merge (F600897)	60S ribosomal protein L13a	RL13A_HUMAN	Sprot_071310.fas	23559.9	0.997	2	2	2	7.97e-05	0.069
iTRAQ Total	Isobaric Tag Samples	iTRAQ Sample 1	mascot_daemon_merge (F600897)	Phosphoglucomutase-1	PGM1_HUMAN	Sprot_071310.fas	61433	1	10	12	13	0.000518	0.226
iTRAQ Total	Isobaric Tag Samples	iTRAQ Sample 1	mascot_daemon_merge (F600897)	Asparaginyl-tRNA synthetase, cytoplasmic	SYNC_HUMAN	Sprot_071310.fas	62926.2	1	3	4	4	0.000159	0.0675
iTRAQ Total	Isobaric Tag Samples	iTRAQ Sample 1	mascot_daemon_merge (F600897)	UTP--glucose-1-phosphate uridylyltransferase	UGPA_HUMAN	Sprot_071310.fas	56924	1	3	3	3	0.00012	0.0827
iTRAQ Total	Isobaric Tag Samples	iTRAQ Sample 1	mascot_daemon_merge (F600897)	Transportin-1	TNPO1_HUMAN	Sprot_071310.fas	102341	0.998	2	2	2	7.97e-05	0.0356
iTRAQ Total	Isobaric Tag Samples	iTRAQ Sample 1	mascot_daemon_merge (F600897)	Ig alpha-1 chain C region	IGHA1_HUMAN	Sprot_071310.fas	37635.8	1	6	9	13	0.000518	0.255
iTRAQ Total	Isobaric Tag Samples	iTRAQ Sample 1	mascot_daemon_merge (F600897)	NADH dehydrogenase [ubiquinone] iron-sulfur protein 3, mitochondrial	NDUS3_HUMAN	Sprot_071310.fas	30223.7	1	5	5	5	0.000199	0.201
iTRAQ Total	Isobaric Tag Samples	iTRAQ Sample 1	mascot_daemon_merge (F600897)	Amphiphysin	AMPH_HUMAN	Sprot_071310.fas	76239	1	12	13	13	0.000518	0.243
iTRAQ Total	Isobaric Tag Samples	iTRAQ Sample 1	mascot_daemon_merge (F600897)	Putative pre-mRNA-splicing factor ATP-dependent RNA helicase DHX15	DHX15_HUMAN	Sprot_071310.fas	90917.2	0.998	2	2	2	7.97e-05	0.0302
iTRAQ Total	Isobaric Tag Samples	iTRAQ Sample 1	mascot_daemon_merge (F600897)	Carbonic anhydrase 2	CAH2_HUMAN	Sprot_071310.fas	29228.6	1	8	13	21	0.000837	0.427
iTRAQ Total	Isobaric Tag Samples	iTRAQ Sample 1	mascot_daemon_merge (F600897)	Bifunctional purine biosynthesis protein PURH	PUR9_HUMAN	Sprot_071310.fas	64598.5	1	7	7	7	0.000279	0.15
iTRAQ Total	Isobaric Tag Samples	iTRAQ Sample 1	mascot_daemon_merge (F600897)	Citrate synthase, mitochondrial	CISY_HUMAN	Sprot_071310.fas	51695.7	1	7	9	12	0.000478	0.219
iTRAQ Total	Isobaric Tag Samples	iTRAQ Sample 1	mascot_daemon_merge (F600897)	Delta-aminolevulinic acid dehydratase	HEM2_HUMAN	Sprot_071310.fas	36277.3	1	4	4	5	0.000199	0.164
iTRAQ Total	Isobaric Tag Samples	iTRAQ Sample 1	mascot_daemon_merge (F600897)	RNA-binding protein FUS	FUS_HUMAN	Sprot_071310.fas	53408	1	4	4	5	0.000199	0.105
iTRAQ Total	Isobaric Tag Samples	iTRAQ Sample 1	mascot_daemon_merge (F600897)	Ras GTPase-activating protein-binding protein 2	G3BP2_HUMAN	Sprot_071310.fas	54102.3	1	3	5	9	0.000359	0.0477
iTRAQ Total	Isobaric Tag Samples	iTRAQ Sample 1	mascot_daemon_merge (F600897)	Breast carcinoma-amplified sequence 1	BCAS1_HUMAN	Sprot_071310.fas	61690.6	0.999	2	2	3	0.00012	0.0274
iTRAQ Total	Isobaric Tag Samples	iTRAQ Sample 1	mascot_daemon_merge (F600897)	Voltage-dependent anion-selective channel protein 3	VDAC3_HUMAN	Sprot_071310.fas	30641.9	1	7	7	10	0.000398	0.318
iTRAQ Total	Isobaric Tag Samples	iTRAQ Sample 1	mascot_daemon_merge (F600897)	Secretogranin-1	SCG1_HUMAN	Sprot_071310.fas	78228.1	1	5	5	6	0.000239	0.099
iTRAQ Total	Isobaric Tag Samples	iTRAQ Sample 1	mascot_daemon_merge (F600897)	Ras GTPase-activating protein-binding protein 1	G3BP1_HUMAN	Sprot_071310.fas	52144.8	0.998	2	2	2	7.97e-05	0.0558
iTRAQ Total	Isobaric Tag Samples	iTRAQ Sample 1	mascot_daemon_merge (F600897)	Phosphoglycerate kinase 1	PGK1_HUMAN	Sprot_071310.fas	44597.3	1	20	30	48	0.00191	0.439
iTRAQ Total	Isobaric Tag Samples	iTRAQ Sample 1	mascot_daemon_merge (F600897)	ATP synthase subunit alpha, mitochondrial	ATPA_HUMAN	Sprot_071310.fas	59734.1	1	18	20	27	0.00108	0.438
iTRAQ Total	Isobaric Tag Samples	iTRAQ Sample 1	mascot_daemon_merge (F600897)	Ras GTPase-activating-like protein IQGAP1	IQGA1_HUMAN	Sprot_071310.fas	189241	1	9	9	9	0.000359	0.0766
iTRAQ Total	Isobaric Tag Samples	iTRAQ Sample 1	mascot_daemon_merge (F600897)	PEST proteolytic signal-containing nuclear protein	PCNP_HUMAN	Sprot_071310.fas	18907.4	0.998	2	2	2	7.97e-05	0.174
iTRAQ Total	Isobaric Tag Samples	iTRAQ Sample 1	mascot_daemon_merge (F600897)	SH3 domain-binding glutamic acid-rich-like protein	SH3L1_HUMAN	Sprot_071310.fas	12756.5	1	3	3	3	0.00012	0.342
iTRAQ Total	Isobaric Tag Samples	iTRAQ Sample 1	mascot_daemon_merge (F600897)	Probable saccharopine dehydrogenase	SCPDH_HUMAN	Sprot_071310.fas	47134.6	0.998	2	2	3	0.00012	0.1
iTRAQ Total	Isobaric Tag Samples	iTRAQ Sample 1	mascot_daemon_merge (F600897)	Quinone oxidoreductase	QOR_HUMAN	Sprot_071310.fas	35189.3	0.996	2	2	2	7.97e-05	0.0608
iTRAQ Total	Isobaric Tag Samples	iTRAQ Sample 1	mascot_daemon_merge (F600897)	Succinyl-CoA ligase [ADP-forming] subunit beta, mitochondrial	SUCB1_HUMAN	Sprot_071310.fas	50300.1	1	5	5	6	0.000239	0.132
iTRAQ Total	Isobaric Tag Samples	iTRAQ Sample 1	mascot_daemon_merge (F600897)	Band 4.1-like protein 1	E41L1_HUMAN	Sprot_071310.fas	98487.3	1	7	7	7	0.000279	0.111
iTRAQ Total	Isobaric Tag Samples	iTRAQ Sample 1	mascot_daemon_merge (F600897)	Amyloid-like protein 1	APLP1_HUMAN	Sprot_071310.fas	72158	0.998	2	2	2	7.97e-05	0.0354
iTRAQ Total	Isobaric Tag Samples	iTRAQ Sample 1	mascot_daemon_merge (F600897)	Thymosin beta-4-like protein 3	TMSL3_HUMAN,TYB4_HUMAN	Sprot_071310.fas	5044.9	1	3	3	4	0.000159	0.455
iTRAQ Total	Isobaric Tag Samples	iTRAQ Sample 1	mascot_daemon_merge (F600897)	Myosin-9	MYH9_HUMAN	Sprot_071310.fas	226520	1	36	41	43	0.00171	0.23
iTRAQ Total	Isobaric Tag Samples	iTRAQ Sample 1	mascot_daemon_merge (F600897)	OCIA domain-containing protein 2	OCAD2_HUMAN	Sprot_071310.fas	16935.9	0.998	2	2	2	7.97e-05	0.143
iTRAQ Total	Isobaric Tag Samples	iTRAQ Sample 1	mascot_daemon_merge (F600897)	Neural cell adhesion molecule 1	NCAM1_HUMAN	Sprot_071310.fas	94556.3	1	17	20	25	0.000996	0.223
iTRAQ Total	Isobaric Tag Samples	iTRAQ Sample 1	mascot_daemon_merge (F600897)	Actin-related protein 2/3 complex subunit 5	ARPC5_HUMAN	Sprot_071310.fas	16302.6	0.998	2	2	2	7.97e-05	0.311
iTRAQ Total	Isobaric Tag Samples	iTRAQ Sample 1	mascot_daemon_merge (F600897)	Sorbin and SH3 domain-containing protein 1	SRBS1_HUMAN	Sprot_071310.fas	142483	0.998	2	2	2	7.97e-05	0.0232
iTRAQ Total	Isobaric Tag Samples	iTRAQ Sample 1	mascot_daemon_merge (F600897)	40S ribosomal protein SA	RSSA_HUMAN	Sprot_071310.fas	32836.1	1	5	5	5	0.000199	0.302
iTRAQ Total	Isobaric Tag Samples	iTRAQ Sample 1	mascot_daemon_merge (F600897)	Ubiquitin-conjugating enzyme E2 variant 1	UB2V1_HUMAN	Sprot_071310.fas	16477.1	1	5	6	9	0.000359	0.34
iTRAQ Total	Isobaric Tag Samples	iTRAQ Sample 1	mascot_daemon_merge (F600897)	Protein KIAA1045	K1045_HUMAN	Sprot_071310.fas	45173.3	1	3	4	4	0.000159	0.125
iTRAQ Total	Isobaric Tag Samples	iTRAQ Sample 1	mascot_daemon_merge (F600897)	Dihydropyrimidinase-related protein 1	DPYL1_HUMAN	Sprot_071310.fas	62166.7	1	13	16	19	0.000757	0.451
iTRAQ Total	Isobaric Tag Samples	iTRAQ Sample 1	mascot_daemon_merge (F600897)	Heat shock protein 105 kDa	HS105_HUMAN	Sprot_071310.fas	96847.8	1	9	11	14	0.000558	0.134
iTRAQ Total	Isobaric Tag Samples	iTRAQ Sample 1	mascot_daemon_merge (F600897)	cAMP-dependent protein kinase type II-beta regulatory subunit	KAP3_HUMAN	Sprot_071310.fas	46284.7	0.998	2	3	3	0.00012	0.134
iTRAQ Total	Isobaric Tag Samples	iTRAQ Sample 1	mascot_daemon_merge (F600897)	Toll-interacting protein	TOLIP_HUMAN	Sprot_071310.fas	30263.4	0.997	2	2	2	7.97e-05	0.113
iTRAQ Total	Isobaric Tag Samples	iTRAQ Sample 1	mascot_daemon_merge (F600897)	Apolipoprotein E	APOE_HUMAN	Sprot_071310.fas	36135.5	1	5	5	6	0.000239	0.196
iTRAQ Total	Isobaric Tag Samples	iTRAQ Sample 1	mascot_daemon_merge (F600897)	Cysteine-rich protein 2	CRIP2_HUMAN	Sprot_071310.fas	22474.5	1	4	6	11	0.000438	0.351
iTRAQ Total	Isobaric Tag Samples	iTRAQ Sample 1	mascot_daemon_merge (F600897)	Moesin	MOES_HUMAN	Sprot_071310.fas	67803.8	1	20	23	33	0.00131	0.307
iTRAQ Total	Isobaric Tag Samples	iTRAQ Sample 1	mascot_daemon_merge (F600897)	Eukaryotic translation initiation factor 4 gamma 1	IF4G1_HUMAN	Sprot_071310.fas	175476	1	5	5	5	0.000199	0.0432
iTRAQ Total	Isobaric Tag Samples	iTRAQ Sample 1	mascot_daemon_merge (F600897)	Protein disulfide-isomerase A4	PDIA4_HUMAN	Sprot_071310.fas	72916	1	7	7	8	0.000319	0.138
iTRAQ Total	Isobaric Tag Samples	iTRAQ Sample 1	mascot_daemon_merge (F600897)	Perilipin-3	PLIN3_HUMAN	Sprot_071310.fas	47027.6	0.999	2	2	2	7.97e-05	0.0783
iTRAQ Total	Isobaric Tag Samples	iTRAQ Sample 1	mascot_daemon_merge (F600897)	General vesicular transport factor p115	USO1_HUMAN	Sprot_071310.fas	107880	1	3	3	3	0.00012	0.0416
iTRAQ Total	Isobaric Tag Samples	iTRAQ Sample 1	mascot_daemon_merge (F600897)	Heterogeneous nuclear ribonucleoprotein Q	HNRPQ_HUMAN	Sprot_071310.fas	69585.5	1	11	12	14	0.000558	0.244
iTRAQ Total	Isobaric Tag Samples	iTRAQ Sample 1	mascot_daemon_merge (F600897)	Spliceosome RNA helicase BAT1	UAP56_HUMAN	Sprot_071310.fas	48974	1	5	6	8	0.000319	0.114
iTRAQ Total	Isobaric Tag Samples	iTRAQ Sample 1	mascot_daemon_merge (F600897)	UPF0317 protein C14orf159, mitochondrial	CN159_HUMAN	Sprot_071310.fas	66418.8	0.998	2	2	2	7.97e-05	0.0487
iTRAQ Total	Isobaric Tag Samples	iTRAQ Sample 1	mascot_daemon_merge (F600897)	Gamma-enolase	ENOG_HUMAN	Sprot_071310.fas	47251.7	1	11	14	31	0.00124	0.551
iTRAQ Total	Isobaric Tag Samples	iTRAQ Sample 1	mascot_daemon_merge (F600897)	Clathrin heavy chain 1	CLH1_HUMAN	Sprot_071310.fas	191601	1	42	56	82	0.00327	0.344
iTRAQ Total	Isobaric Tag Samples	iTRAQ Sample 1	mascot_daemon_merge (F600897)	Synaptophysin	SYPH_HUMAN	Sprot_071310.fas	33827.2	1	3	4	4	0.000159	0.0671
iTRAQ Total	Isobaric Tag Samples	iTRAQ Sample 1	mascot_daemon_merge (F600897)	Polypyrimidine tract-binding protein 1	PTBP1_HUMAN	Sprot_071310.fas	57204.5	1	6	6	7	0.000279	0.0979
iTRAQ Total	Isobaric Tag Samples	iTRAQ Sample 1	mascot_daemon_merge (F600897)	Ankyrin-2	ANK2_HUMAN	Sprot_071310.fas	430230	1	23	26	28	0.00112	0.0854
iTRAQ Total	Isobaric Tag Samples	iTRAQ Sample 1	mascot_daemon_merge (F600897)	Prothrombin	THRB_HUMAN	Sprot_071310.fas	70018.8	1	5	5	8	0.000319	0.0965
iTRAQ Total	Isobaric Tag Samples	iTRAQ Sample 1	mascot_daemon_merge (F600897)	Myelin basic protein	MBP_HUMAN	Sprot_071310.fas	33099.7	1	10	14	32	0.00127	0.316
iTRAQ Total	Isobaric Tag Samples	iTRAQ Sample 1	mascot_daemon_merge (F600897)	RNA-binding protein Musashi homolog 2	MSI2H_HUMAN	Sprot_071310.fas	35178.8	1	3	3	3	0.00012	0.107
iTRAQ Total	Isobaric Tag Samples	iTRAQ Sample 1	mascot_daemon_merge (F600897)	U5 small nuclear ribonucleoprotein 200 kDa helicase	U520_HUMAN	Sprot_071310.fas	244496	0.996	2	2	2	7.97e-05	0.0089
iTRAQ Total	Isobaric Tag Samples	iTRAQ Sample 1	mascot_daemon_merge (F600897)	Adaptin ear-binding coat-associated protein 1	NECP1_HUMAN	Sprot_071310.fas	29719.9	0.999	2	2	2	7.97e-05	0.131
iTRAQ Total	Isobaric Tag Samples	iTRAQ Sample 1	mascot_daemon_merge (F600897)	DNA-(apurinic or apyrimidinic site) lyase	APEX1_HUMAN	Sprot_071310.fas	35537.7	1	3	3	3	0.00012	0.154
iTRAQ Total	Isobaric Tag Samples	iTRAQ Sample 1	mascot_daemon_merge (F600897)	Cytochrome b-c1 complex subunit 1, mitochondrial	QCR1_HUMAN	Sprot_071310.fas	52627.9	1	8	9	12	0.000478	0.262
iTRAQ Total	Isobaric Tag Samples	iTRAQ Sample 1	mascot_daemon_merge (F600897)	Heat shock protein 75 kDa, mitochondrial	TRAP1_HUMAN	Sprot_071310.fas	80094.9	0.998	2	2	2	7.97e-05	0.0497
iTRAQ Total	Isobaric Tag Samples	iTRAQ Sample 1	mascot_daemon_merge (F600897)	Rho GDP-dissociation inhibitor 1	GDIR1_HUMAN	Sprot_071310.fas	23189.5	1	3	4	6	0.000239	0.157
iTRAQ Total	Isobaric Tag Samples	iTRAQ Sample 1	mascot_daemon_merge (F600897)	Thioredoxin	THIO_HUMAN	Sprot_071310.fas	11719.3	1	3	4	9	0.000359	0.286
iTRAQ Total	Isobaric Tag Samples	iTRAQ Sample 1	mascot_daemon_merge (F600897)	Phospholipase D3	PLD3_HUMAN	Sprot_071310.fas	54688	1	3	3	3	0.00012	0.0918
iTRAQ Total	Isobaric Tag Samples	iTRAQ Sample 1	mascot_daemon_merge (F600897)	N(G),N(G)-dimethylarginine dimethylaminohydrolase 2	DDAH2_HUMAN	Sprot_071310.fas	29626.3	1	4	4	4	0.000159	0.27
iTRAQ Total	Isobaric Tag Samples	iTRAQ Sample 1	mascot_daemon_merge (F600897)	60S ribosomal protein L23	RL23_HUMAN	Sprot_071310.fas	14847.9	1	5	5	6	0.000239	0.379
iTRAQ Total	Isobaric Tag Samples	iTRAQ Sample 1	mascot_daemon_merge (F600897)	Protein NipSnap homolog 2	NIPS2_HUMAN	Sprot_071310.fas	33725.4	1	4	4	4	0.000159	0.112
iTRAQ Total	Isobaric Tag Samples	iTRAQ Sample 1	mascot_daemon_merge (F600897)	Eukaryotic translation initiation factor 4B	IF4B_HUMAN	Sprot_071310.fas	69135.9	1	6	8	8	0.000319	0.128
iTRAQ Total	Isobaric Tag Samples	iTRAQ Sample 1	mascot_daemon_merge (F600897)	ADP/ATP translocase 2	ADT2_HUMAN	Sprot_071310.fas	32878.5	1	12	14	28	0.00112	0.342
iTRAQ Total	Isobaric Tag Samples	iTRAQ Sample 1	mascot_daemon_merge (F600897)	Sarcoplasmic/endoplasmic reticulum calcium ATPase 2	AT2A2_HUMAN	Sprot_071310.fas	114741	1	10	12	18	0.000717	0.108
iTRAQ Total	Isobaric Tag Samples	iTRAQ Sample 1	mascot_daemon_merge (F600897)	60S ribosomal protein L6	RL6_HUMAN	Sprot_071310.fas	32711.3	1	6	7	7	0.000279	0.205
iTRAQ Total	Isobaric Tag Samples	iTRAQ Sample 1	mascot_daemon_merge (F600897)	Mitochondrial glutamate carrier 1	GHC1_HUMAN	Sprot_071310.fas	34453.2	0.997	2	2	2	7.97e-05	0.142
iTRAQ Total	Isobaric Tag Samples	iTRAQ Sample 1	mascot_daemon_merge (F600897)	Glucosidase 2 subunit beta	GLU2B_HUMAN	Sprot_071310.fas	59407.7	1	8	8	8	0.000319	0.197
iTRAQ Total	Isobaric Tag Samples	iTRAQ Sample 1	mascot_daemon_merge (F600897)	Lysosomal Pro-X carboxypeptidase	PCP_HUMAN	Sprot_071310.fas	55783	1	3	3	3	0.00012	0.0907
iTRAQ Total	Isobaric Tag Samples	iTRAQ Sample 1	mascot_daemon_merge (F600897)	60S ribosomal protein L5	RL5_HUMAN	Sprot_071310.fas	34345.5	1	3	3	3	0.00012	0.0909
iTRAQ Total	Isobaric Tag Samples	iTRAQ Sample 1	mascot_daemon_merge (F600897)	AP-1 complex subunit gamma-1	AP1G1_HUMAN	Sprot_071310.fas	91336.2	1	3	3	3	0.00012	0.0547
iTRAQ Total	Isobaric Tag Samples	iTRAQ Sample 1	mascot_daemon_merge (F600897)	Calponin-3	CNN3_HUMAN	Sprot_071310.fas	36396.6	1	3	4	5	0.000199	0.125
iTRAQ Total	Isobaric Tag Samples	iTRAQ Sample 1	mascot_daemon_merge (F600897)	Microsomal glutathione S-transferase 3	MGST3_HUMAN	Sprot_071310.fas	16498.6	1	3	3	4	0.000159	0.362
iTRAQ Total	Isobaric Tag Samples	iTRAQ Sample 1	mascot_daemon_merge (F600897)	Centrosomal protein of 170 kDa	CE170_HUMAN	Sprot_071310.fas	175278	1	3	3	3	0.00012	0.029
iTRAQ Total	Isobaric Tag Samples	iTRAQ Sample 1	mascot_daemon_merge (F600897)	Proteasome subunit alpha type-2	PSA2_HUMAN	Sprot_071310.fas	25880.9	1	5	7	8	0.000319	0.35
iTRAQ Total	Isobaric Tag Samples	iTRAQ Sample 1	mascot_daemon_merge (F600897)	Transcriptional activator protein Pur-beta	PURB_HUMAN	Sprot_071310.fas	33223.9	0.999	2	2	2	7.97e-05	0.131
iTRAQ Total	Isobaric Tag Samples	iTRAQ Sample 1	mascot_daemon_merge (F600897)	LETM1 and EF-hand domain-containing protein 1, mitochondrial	LETM1_HUMAN	Sprot_071310.fas	83337.9	1	5	5	7	0.000279	0.0947
iTRAQ Total	Isobaric Tag Samples	iTRAQ Sample 1	mascot_daemon_merge (F600897)	CAP-Gly domain-containing linker protein 2	CLIP2_HUMAN	Sprot_071310.fas	115821	1	6	6	6	0.000239	0.0832
iTRAQ Total	Isobaric Tag Samples	iTRAQ Sample 1	mascot_daemon_merge (F600897)	Glyoxylate reductase/hydroxypyruvate reductase	GRHPR_HUMAN	Sprot_071310.fas	35651.1	0.998	2	3	3	0.00012	0.125
iTRAQ Total	Isobaric Tag Samples	iTRAQ Sample 1	mascot_daemon_merge (F600897)	Cytosolic acyl coenzyme A thioester hydrolase	BACH_HUMAN	Sprot_071310.fas	41777	1	8	11	11	0.000438	0.234
iTRAQ Total	Isobaric Tag Samples	iTRAQ Sample 1	mascot_daemon_merge (F600897)	Four and a half LIM domains protein 1	FHL1_HUMAN	Sprot_071310.fas	36244	1	4	5	6	0.000239	0.136
iTRAQ Total	Isobaric Tag Samples	iTRAQ Sample 1	mascot_daemon_merge (F600897)	Na(+)/H(+) exchange regulatory cofactor NHE-RF1	NHRF1_HUMAN	Sprot_071310.fas	38850.3	1	5	8	8	0.000319	0.223
iTRAQ Total	Isobaric Tag Samples	iTRAQ Sample 1	mascot_daemon_merge (F600897)	Sorcin	SORCN_HUMAN	Sprot_071310.fas	21658.7	1	4	4	5	0.000199	0.202
iTRAQ Total	Isobaric Tag Samples	iTRAQ Sample 1	mascot_daemon_merge (F600897)	rRNA 2'-O-methyltransferase fibrillarin	FBRL_HUMAN	Sprot_071310.fas	33766.1	0.998	2	2	2	7.97e-05	0.0935
iTRAQ Total	Isobaric Tag Samples	iTRAQ Sample 1	mascot_daemon_merge (F600897)	Electron transfer flavoprotein subunit beta	ETFB_HUMAN	Sprot_071310.fas	27825.5	0.998	2	2	2	7.97e-05	0.11
iTRAQ Total	Isobaric Tag Samples	iTRAQ Sample 1	mascot_daemon_merge (F600897)	Vesicle-fusing ATPase	NSF_HUMAN	Sprot_071310.fas	82579.4	1	16	17	21	0.000837	0.241
iTRAQ Total	Isobaric Tag Samples	iTRAQ Sample 1	mascot_daemon_merge (F600897)	Nucleophosmin	NPM_HUMAN	Sprot_071310.fas	32557.4	1	9	10	14	0.000558	0.323
iTRAQ Total	Isobaric Tag Samples	iTRAQ Sample 1	mascot_daemon_merge (F600897)	Guanine nucleotide-binding protein G(o) subunit alpha	GNAO_HUMAN	Sprot_071310.fas	40034	1	13	19	24	0.000956	0.441
iTRAQ Total	Isobaric Tag Samples	iTRAQ Sample 1	mascot_daemon_merge (F600897)	6-phosphofructokinase, liver type	K6PL_HUMAN	Sprot_071310.fas	85001.2	1	5	6	6	0.000239	0.118
iTRAQ Total	Isobaric Tag Samples	iTRAQ Sample 1	mascot_daemon_merge (F600897)	Glutamine synthetase	GLNA_HUMAN	Sprot_071310.fas	42046.9	1	7	11	15	0.000598	0.214
iTRAQ Total	Isobaric Tag Samples	iTRAQ Sample 1	mascot_daemon_merge (F600897)	Ferritin light chain	FRIL_HUMAN	Sprot_071310.fas	20002.6	1	4	4	4	0.000159	0.286
iTRAQ Total	Isobaric Tag Samples	iTRAQ Sample 1	mascot_daemon_merge (F600897)	Mitochondrial import inner membrane translocase subunit TIM44	TIM44_HUMAN	Sprot_071310.fas	51339.1	1	4	4	4	0.000159	0.106
iTRAQ Total	Isobaric Tag Samples	iTRAQ Sample 1	mascot_daemon_merge (F600897)	Fermitin family homolog 2	FERM2_HUMAN	Sprot_071310.fas	77845.9	0.998	2	2	3	0.00012	0.0691
iTRAQ Total	Isobaric Tag Samples	iTRAQ Sample 1	mascot_daemon_merge (F600897)	Cdc42 effector protein 4	BORG4_HUMAN	Sprot_071310.fas	37962.8	0.998	2	2	2	7.97e-05	0.14
iTRAQ Total	Isobaric Tag Samples	iTRAQ Sample 1	mascot_daemon_merge (F600897)	Solute carrier family 2, facilitated glucose transporter member 1	GTR1_HUMAN	Sprot_071310.fas	54067.3	1	4	5	6	0.000239	0.0569
iTRAQ Total	Isobaric Tag Samples	iTRAQ Sample 1	mascot_daemon_merge (F600897)	Oligodendrocyte-myelin glycoprotein	OMGP_HUMAN	Sprot_071310.fas	49591.5	0.997	2	2	2	7.97e-05	0.0477
iTRAQ Total	Isobaric Tag Samples	iTRAQ Sample 1	mascot_daemon_merge (F600897)	Small glutamine-rich tetratricopeptide repeat-containing protein alpha	SGTA_HUMAN	Sprot_071310.fas	34045.9	0.999	2	2	2	7.97e-05	0.0767
iTRAQ Total	Isobaric Tag Samples	iTRAQ Sample 1	mascot_daemon_merge (F600897)	ATP synthase subunit beta, mitochondrial	ATPB_HUMAN	Sprot_071310.fas	56542.5	1	25	44	125	0.00498	0.718
iTRAQ Total	Isobaric Tag Samples	iTRAQ Sample 1	mascot_daemon_merge (F600897)	Hsp90 co-chaperone Cdc37	CDC37_HUMAN	Sprot_071310.fas	44450.2	1	3	3	3	0.00012	0.114
iTRAQ Total	Isobaric Tag Samples	iTRAQ Sample 1	mascot_daemon_merge (F600897)	Band 4.1-like protein 3	E41L3_HUMAN	Sprot_071310.fas	120662	1	11	14	14	0.000558	0.186
iTRAQ Total	Isobaric Tag Samples	iTRAQ Sample 1	mascot_daemon_merge (F600897)	Tyrosine-protein phosphatase non-receptor type 11	PTN11_HUMAN	Sprot_071310.fas	68418.2	1	5	6	7	0.000279	0.126
iTRAQ Total	Isobaric Tag Samples	iTRAQ Sample 1	mascot_daemon_merge (F600897)	40S ribosomal protein S7	RS7_HUMAN	Sprot_071310.fas	22109.5	0.999	2	3	6	0.000239	0.201
iTRAQ Total	Isobaric Tag Samples	iTRAQ Sample 1	mascot_daemon_merge (F600897)	Syntaxin-1B	STX1B_HUMAN	Sprot_071310.fas	33227.1	1	10	12	16	0.000637	0.288
iTRAQ Total	Isobaric Tag Samples	iTRAQ Sample 1	mascot_daemon_merge (F600897)	Band 4.1-like protein 2	E41L2_HUMAN	Sprot_071310.fas	112570	1	21	27	35	0.00139	0.283
iTRAQ Total	Isobaric Tag Samples	iTRAQ Sample 1	mascot_daemon_merge (F600897)	40S ribosomal protein S6	RS6_HUMAN	Sprot_071310.fas	28663.7	1	3	3	3	0.00012	0.0763
iTRAQ Total	Isobaric Tag Samples	iTRAQ Sample 1	mascot_daemon_merge (F600897)	Syntaxin-1A	STX1A_HUMAN	Sprot_071310.fas	33006.3	1	3	4	4	0.000159	0.115
iTRAQ Total	Isobaric Tag Samples	iTRAQ Sample 1	mascot_daemon_merge (F600897)	Ig kappa chain C region	IGKC_HUMAN	Sprot_071310.fas	11590.5	1	6	14	54	0.00215	0.802
iTRAQ Total	Isobaric Tag Samples	iTRAQ Sample 1	mascot_daemon_merge (F600897)	Gamma-synuclein	SYUG_HUMAN	Sprot_071310.fas	13311.6	1	6	7	10	0.000398	0.591
iTRAQ Total	Isobaric Tag Samples	iTRAQ Sample 1	mascot_daemon_merge (F600897)	Protein S100-A6	S10A6_HUMAN	Sprot_071310.fas	10162.4	0.998	2	2	2	7.97e-05	0.167
iTRAQ Total	Isobaric Tag Samples	iTRAQ Sample 1	mascot_daemon_merge (F600897)	Catenin beta-1	CTNB1_HUMAN	Sprot_071310.fas	85479	1	6	8	10	0.000398	0.0909
iTRAQ Total	Isobaric Tag Samples	iTRAQ Sample 1	mascot_daemon_merge (F600897)	Probable phospholipid-transporting ATPase IA	AT8A1_HUMAN	Sprot_071310.fas	131356	1	3	3	3	0.00012	0.0387
iTRAQ Total	Isobaric Tag Samples	iTRAQ Sample 1	mascot_daemon_merge (F600897)	Dipeptidyl peptidase 3	DPP3_HUMAN	Sprot_071310.fas	82573.6	1	4	5	5	0.000199	0.0801
iTRAQ Total	Isobaric Tag Samples	iTRAQ Sample 1	mascot_daemon_merge (F600897)	Heat shock protein HSP 90-alpha	HS90A_HUMAN	Sprot_071310.fas	84645.2	1	15	21	32	0.00127	0.355
iTRAQ Total	Isobaric Tag Samples	iTRAQ Sample 1	mascot_daemon_merge (F600897)	Interleukin enhancer-binding factor 2	ILF2_HUMAN	Sprot_071310.fas	43044.7	1	3	3	3	0.00012	0.0949
iTRAQ Total	Isobaric Tag Samples	iTRAQ Sample 1	mascot_daemon_merge (F600897)	ATPase family AAA domain-containing protein 3B	ATD3B_HUMAN	Sprot_071310.fas	72556	1	3	3	3	0.00012	0.0664
iTRAQ Total	Isobaric Tag Samples	iTRAQ Sample 1	mascot_daemon_merge (F600897)	Neutral alpha-glucosidase AB	GANAB_HUMAN	Sprot_071310.fas	106858	1	12	19	21	0.000837	0.149
iTRAQ Total	Isobaric Tag Samples	iTRAQ Sample 1	mascot_daemon_merge (F600897)	Clusterin	CLUS_HUMAN	Sprot_071310.fas	52476.9	1	4	6	9	0.000359	0.114
iTRAQ Total	Isobaric Tag Samples	iTRAQ Sample 1	mascot_daemon_merge (F600897)	Cation-dependent mannose-6-phosphate receptor	MPRD_HUMAN	Sprot_071310.fas	30975.1	0.998	2	2	3	0.00012	0.126
iTRAQ Total	Isobaric Tag Samples	iTRAQ Sample 1	mascot_daemon_merge (F600897)	ATP-dependent RNA helicase DDX1	DDX1_HUMAN	Sprot_071310.fas	82415.1	1	4	4	5	0.000199	0.0703
iTRAQ Total	Isobaric Tag Samples	iTRAQ Sample 1	mascot_daemon_merge (F600897)	Dihydropyrimidinase-related protein 2	DPYL2_HUMAN	Sprot_071310.fas	62276	1	26	40	108	0.0043	0.615
iTRAQ Total	Isobaric Tag Samples	iTRAQ Sample 1	mascot_daemon_merge (F600897)	Uncharacterized protein KIAA0090	K0090_HUMAN	Sprot_071310.fas	111743	0.998	2	2	3	0.00012	0.0352
iTRAQ Total	Isobaric Tag Samples	iTRAQ Sample 1	mascot_daemon_merge (F600897)	Adenosylhomocysteinase	SAHH_HUMAN	Sprot_071310.fas	47699.1	1	3	3	3	0.00012	0.0949
iTRAQ Total	Isobaric Tag Samples	iTRAQ Sample 1	mascot_daemon_merge (F600897)	Nuclear autoantigenic sperm protein	NASP_HUMAN	Sprot_071310.fas	85217.5	1	3	3	3	0.00012	0.0964
iTRAQ Total	Isobaric Tag Samples	iTRAQ Sample 1	mascot_daemon_merge (F600897)	Sodium/potassium-transporting ATPase subunit alpha-2	AT1A2_HUMAN	Sprot_071310.fas	112251	1	11	15	18	0.000717	0.264
iTRAQ Total	Isobaric Tag Samples	iTRAQ Sample 1	mascot_daemon_merge (F600897)	Calcium-binding mitochondrial carrier protein Aralar1	CMC1_HUMAN	Sprot_071310.fas	74746	1	7	8	8	0.000319	0.192
iTRAQ Total	Isobaric Tag Samples	iTRAQ Sample 1	mascot_daemon_merge (F600897)	Hepatoma-derived growth factor	HDGF_HUMAN	Sprot_071310.fas	26770.5	1	4	4	6	0.000239	0.225
iTRAQ Total	Isobaric Tag Samples	iTRAQ Sample 1	mascot_daemon_merge (F600897)	Protein disulfide-isomerase A6	PDIA6_HUMAN	Sprot_071310.fas	48104.3	1	9	10	14	0.000558	0.216
iTRAQ Total	Isobaric Tag Samples	iTRAQ Sample 1	mascot_daemon_merge (F600897)	Apolipoprotein C-III	APOC3_HUMAN	Sprot_071310.fas	10834.3	0.998	2	2	2	7.97e-05	0.273
iTRAQ Total	Isobaric Tag Samples	iTRAQ Sample 1	mascot_daemon_merge (F600897)	Collagen alpha-1(XVIII) chain	COIA1_HUMAN	Sprot_071310.fas	178170	1	3	4	5	0.000199	0.0462
iTRAQ Total	Isobaric Tag Samples	iTRAQ Sample 1	mascot_daemon_merge (F600897)	Aspartyl/asparaginyl beta-hydroxylase	ASPH_HUMAN	Sprot_071310.fas	85844.6	0.994	2	3	3	0.00012	0.0409
iTRAQ Total	Isobaric Tag Samples	iTRAQ Sample 1	mascot_daemon_merge (F600897)	UPF0027 protein C22orf28	CV028_HUMAN	Sprot_071310.fas	55192.2	1	4	4	5	0.000199	0.15
iTRAQ Total	Isobaric Tag Samples	iTRAQ Sample 1	mascot_daemon_merge (F600897)	Heterogeneous nuclear ribonucleoprotein R	HNRPR_HUMAN	Sprot_071310.fas	70925.8	1	5	6	7	0.000279	0.112
iTRAQ Total	Isobaric Tag Samples	iTRAQ Sample 1	mascot_daemon_merge (F600897)	Fibrinogen gamma chain	FIBG_HUMAN	Sprot_071310.fas	51495.3	1	6	7	9	0.000359	0.179
iTRAQ Total	Isobaric Tag Samples	iTRAQ Sample 1	mascot_daemon_merge (F600897)	Ubiquitin-like modifier-activating enzyme 6	UBA6_HUMAN	Sprot_071310.fas	117955	0.998	2	2	2	7.97e-05	0.0209
iTRAQ Total	Isobaric Tag Samples	iTRAQ Sample 1	mascot_daemon_merge (F600897)	Transcription elongation factor A protein-like 4	TCAL4_HUMAN	Sprot_071310.fas	24629.8	0.998	2	2	2	7.97e-05	0.107
iTRAQ Total	Isobaric Tag Samples	iTRAQ Sample 1	mascot_daemon_merge (F600897)	N-acetyl-D-glucosamine kinase	NAGK_HUMAN	Sprot_071310.fas	37359.1	1	4	4	5	0.000199	0.166
iTRAQ Total	Isobaric Tag Samples	iTRAQ Sample 1	mascot_daemon_merge (F600897)	Fibrinogen beta chain	FIBB_HUMAN	Sprot_071310.fas	55910.6	1	8	10	12	0.000478	0.259
iTRAQ Total	Isobaric Tag Samples	iTRAQ Sample 1	mascot_daemon_merge (F600897)	Cell cycle exit and neuronal differentiation protein 1	CEND_HUMAN	Sprot_071310.fas	14936.1	1	6	6	7	0.000279	0.597
iTRAQ Total	Isobaric Tag Samples	iTRAQ Sample 1	mascot_daemon_merge (F600897)	Calcium/calmodulin-dependent protein kinase type II subunit beta	KCC2B_HUMAN	Sprot_071310.fas	72709.8	0.998	2	4	5	0.000199	0.0858
iTRAQ Total	Isobaric Tag Samples	iTRAQ Sample 1	mascot_daemon_merge (F600897)	Nicastrin	NICA_HUMAN	Sprot_071310.fas	78393.9	0.998	2	3	3	0.00012	0.0282
iTRAQ Total	Isobaric Tag Samples	iTRAQ Sample 1	mascot_daemon_merge (F600897)	Synapsin-1	SYN1_HUMAN	Sprot_071310.fas	74093	1	27	36	59	0.00235	0.501
iTRAQ Total	Isobaric Tag Samples	iTRAQ Sample 1	mascot_daemon_merge (F600897)	Transcription elongation factor A protein-like 3	TCAL3_HUMAN	Sprot_071310.fas	22484	0.998	2	2	2	7.97e-05	0.185
iTRAQ Total	Isobaric Tag Samples	iTRAQ Sample 1	mascot_daemon_merge (F600897)	Calreticulin	CALR_HUMAN	Sprot_071310.fas	48124.9	1	13	17	30	0.0012	0.36
iTRAQ Total	Isobaric Tag Samples	iTRAQ Sample 1	mascot_daemon_merge (F600897)	Fibrinogen alpha chain	FIBA_HUMAN	Sprot_071310.fas	94955.4	1	13	14	19	0.000757	0.174
iTRAQ Total	Isobaric Tag Samples	iTRAQ Sample 1	mascot_daemon_merge (F600897)	Golgi-associated plant pathogenesis-related protein 1	GAPR1_HUMAN	Sprot_071310.fas	17200.1	0.999	2	3	3	0.00012	0.227
iTRAQ Total	Isobaric Tag Samples	iTRAQ Sample 1	mascot_daemon_merge (F600897)	Cytochrome b-c1 complex subunit 2, mitochondrial	QCR2_HUMAN	Sprot_071310.fas	48425.4	1	6	10	13	0.000518	0.203
iTRAQ Total	Isobaric Tag Samples	iTRAQ Sample 1	mascot_daemon_merge (F600897)	Vimentin	VIME_HUMAN	Sprot_071310.fas	53634.6	1	35	54	161	0.00641	0.749
iTRAQ Total	Isobaric Tag Samples	iTRAQ Sample 1	mascot_daemon_merge (F600897)	3-ketoacyl-CoA thiolase, peroxisomal	THIK_HUMAN	Sprot_071310.fas	44274.1	1	7	7	9	0.000359	0.316
iTRAQ Total	Isobaric Tag Samples	iTRAQ Sample 1	mascot_daemon_merge (F600897)	Rho GDP-dissociation inhibitor 2	GDIR2_HUMAN	Sprot_071310.fas	22970.4	0.998	2	2	2	7.97e-05	0.149
iTRAQ Total	Isobaric Tag Samples	iTRAQ Sample 1	mascot_daemon_merge (F600897)	AP-2 complex subunit beta	AP2B1_HUMAN	Sprot_071310.fas	104537	1	14	15	16	0.000637	0.205
iTRAQ Total	Isobaric Tag Samples	iTRAQ Sample 1	mascot_daemon_merge (F600897)	Apolipoprotein A-I	APOA1_HUMAN	Sprot_071310.fas	30760.5	1	9	12	19	0.000757	0.393
iTRAQ Total	Isobaric Tag Samples	iTRAQ Sample 1	mascot_daemon_merge (F600897)	60S ribosomal protein L8	RL8_HUMAN	Sprot_071310.fas	28006.8	0.998	2	3	3	0.00012	0.0934
iTRAQ Total	Isobaric Tag Samples	iTRAQ Sample 1	mascot_daemon_merge (F600897)	Spectrin alpha chain, brain	SPTA2_HUMAN	Sprot_071310.fas	284525	1	66	85	103	0.0041	0.347
iTRAQ Total	Isobaric Tag Samples	iTRAQ Sample 1	mascot_daemon_merge (F600897)	Alpha-actinin-4	ACTN4_HUMAN	Sprot_071310.fas	104839	1	13	18	19	0.000757	0.198
iTRAQ Total	Isobaric Tag Samples	iTRAQ Sample 1	mascot_daemon_merge (F600897)	Prostaglandin E synthase 2	PGES2_HUMAN	Sprot_071310.fas	41925.6	0.998	2	2	2	7.97e-05	0.122
iTRAQ Total	Isobaric Tag Samples	iTRAQ Sample 1	mascot_daemon_merge (F600897)	Protein enabled homolog	ENAH_HUMAN	Sprot_071310.fas	66492.8	1	5	6	8	0.000319	0.146
iTRAQ Total	Isobaric Tag Samples	iTRAQ Sample 1	mascot_daemon_merge (F600897)	Lipoamide acyltransferase component of branched-chain alpha-keto acid dehydrogenase complex, mitochondrial	ODB2_HUMAN	Sprot_071310.fas	53470.5	0.999	2	2	2	7.97e-05	0.0602
iTRAQ Total	Isobaric Tag Samples	iTRAQ Sample 1	mascot_daemon_merge (F600897)	Elongation factor 1-alpha 2	EF1A2_HUMAN	Sprot_071310.fas	50452.6	1	5	6	12	0.000478	0.346
iTRAQ Total	Isobaric Tag Samples	iTRAQ Sample 1	mascot_daemon_merge (F600897)	Leucine-rich repeats and immunoglobulin-like domains protein 1	LRIG1_HUMAN	Sprot_071310.fas	119096	0.998	2	2	2	7.97e-05	0.043
iTRAQ Total	Isobaric Tag Samples	iTRAQ Sample 1	mascot_daemon_merge (F600897)	Sorbitol dehydrogenase	DHSO_HUMAN	Sprot_071310.fas	38306.6	0.999	2	2	2	7.97e-05	0.0588
iTRAQ Total	Isobaric Tag Samples	iTRAQ Sample 1	mascot_daemon_merge (F600897)	Protein bassoon	BSN_HUMAN	Sprot_071310.fas	416450	0.998	2	2	2	7.97e-05	0.00739
iTRAQ Total	Isobaric Tag Samples	iTRAQ Sample 1	mascot_daemon_merge (F600897)	Fascin	FSCN1_HUMAN	Sprot_071310.fas	54512.3	1	12	16	28	0.00112	0.361
iTRAQ Total	Isobaric Tag Samples	iTRAQ Sample 1	mascot_daemon_merge (F600897)	Glutaminase kidney isoform, mitochondrial	GLSK_HUMAN	Sprot_071310.fas	73444.2	1	4	5	5	0.000199	0.0673
iTRAQ Total	Isobaric Tag Samples	iTRAQ Sample 1	mascot_daemon_merge (F600897)	NADH dehydrogenase [ubiquinone] flavoprotein 1, mitochondrial	NDUV1_HUMAN	Sprot_071310.fas	50799.8	0.999	2	2	2	7.97e-05	0.0431
iTRAQ Total	Isobaric Tag Samples	iTRAQ Sample 1	mascot_daemon_merge (F600897)	Proteasome subunit alpha type-4	PSA4_HUMAN	Sprot_071310.fas	29466.8	0.998	2	2	2	7.97e-05	0.069
iTRAQ Total	Isobaric Tag Samples	iTRAQ Sample 1	mascot_daemon_merge (F600897)	Nucleosome assembly protein 1-like 4	NP1L4_HUMAN	Sprot_071310.fas	42805.8	1	6	7	9	0.000359	0.213
iTRAQ Total	Isobaric Tag Samples	iTRAQ Sample 1	mascot_daemon_merge (F600897)	Ras-related protein Rab-10	RAB10_HUMAN	Sprot_071310.fas	22524.1	1	3	4	5	0.000199	0.15
iTRAQ Total	Isobaric Tag Samples	iTRAQ Sample 1	mascot_daemon_merge (F600897)	Tubulin beta-2C chain	TBB2C_HUMAN	Sprot_071310.fas	49812.7	1	5	12	39	0.00155	0.587
iTRAQ Total	Isobaric Tag Samples	iTRAQ Sample 1	mascot_daemon_merge (F600897)	Aspartate aminotransferase, mitochondrial	AATM_HUMAN	Sprot_071310.fas	47458.6	1	13	15	21	0.000837	0.323
iTRAQ Total	Isobaric Tag Samples	iTRAQ Sample 1	mascot_daemon_merge (F600897)	Proteasome subunit alpha type-3	PSA3_HUMAN	Sprot_071310.fas	28415.7	0.999	2	2	2	7.97e-05	0.0941
iTRAQ Total	Isobaric Tag Samples	iTRAQ Sample 1	mascot_daemon_merge (F600897)	116 kDa U5 small nuclear ribonucleoprotein component	U5S1_HUMAN	Sprot_071310.fas	109420	1	3	3	4	0.000159	0.0442
iTRAQ Total	Isobaric Tag Samples	iTRAQ Sample 1	mascot_daemon_merge (F600897)	Ras-related C3 botulinum toxin substrate 1	RAC1_HUMAN	Sprot_071310.fas	21432.6	1	5	8	9	0.000359	0.292
iTRAQ Total	Isobaric Tag Samples	iTRAQ Sample 1	mascot_daemon_merge (F600897)	CD44 antigen	CD44_HUMAN	Sprot_071310.fas	81535.4	1	8	11	14	0.000558	0.106
iTRAQ Total	Isobaric Tag Samples	iTRAQ Sample 1	mascot_daemon_merge (F600897)	Microtubule-associated protein 1S	MAP1S_HUMAN	Sprot_071310.fas	112195	0.998	2	2	2	7.97e-05	0.0349
iTRAQ Total	Isobaric Tag Samples	iTRAQ Sample 1	mascot_daemon_merge (F600897)	Dihydrolipoyl dehydrogenase, mitochondrial	DLDH_HUMAN	Sprot_071310.fas	54159.4	1	9	10	16	0.000637	0.253
iTRAQ Total	Isobaric Tag Samples	iTRAQ Sample 1	mascot_daemon_merge (F600897)	Acylamino-acid-releasing enzyme	ACPH_HUMAN	Sprot_071310.fas	81206	0.998	2	2	2	7.97e-05	0.0287
iTRAQ Total	Isobaric Tag Samples	iTRAQ Sample 1	mascot_daemon_merge (F600897)	Transcription intermediary factor 1-beta	TIF1B_HUMAN	Sprot_071310.fas	88531	1	5	5	6	0.000239	0.104
iTRAQ Total	Isobaric Tag Samples	iTRAQ Sample 1	mascot_daemon_merge (F600897)	Sorting nexin-27	SNX27_HUMAN	Sprot_071310.fas	61246.8	1	3	3	3	0.00012	0.0795
iTRAQ Total	Isobaric Tag Samples	iTRAQ Sample 1	mascot_daemon_merge (F600897)	Band 3 anion transport protein	B3AT_HUMAN	Sprot_071310.fas	101778	1	6	6	6	0.000239	0.0812
iTRAQ Total	Isobaric Tag Samples	iTRAQ Sample 1	mascot_daemon_merge (F600897)	Hsc70-interacting protein	F10A1_HUMAN	Sprot_071310.fas	41314.4	1	9	13	15	0.000598	0.257
iTRAQ Total	Isobaric Tag Samples	iTRAQ Sample 1	mascot_daemon_merge (F600897)	Formin-2	FMN2_HUMAN	Sprot_071310.fas	180092	0.998	2	2	2	7.97e-05	0.025
iTRAQ Total	Isobaric Tag Samples	iTRAQ Sample 1	mascot_daemon_merge (F600897)	V-type proton ATPase 116 kDa subunit a isoform 1	VPP1_HUMAN	Sprot_071310.fas	96398.6	1	6	6	7	0.000279	0.0968
iTRAQ Total	Isobaric Tag Samples	iTRAQ Sample 1	mascot_daemon_merge (F600897)	Puromycin-sensitive aminopeptidase	PSA_HUMAN	Sprot_071310.fas	103261	1	11	12	15	0.000598	0.151
iTRAQ Total	Isobaric Tag Samples	iTRAQ Sample 1	mascot_daemon_merge (F600897)	Alpha-internexin	AINX_HUMAN	Sprot_071310.fas	55374.3	1	10	13	16	0.000637	0.293
iTRAQ Total	Isobaric Tag Samples	iTRAQ Sample 1	mascot_daemon_merge (F600897)	Proteasome subunit beta type-3	PSB3_HUMAN	Sprot_071310.fas	22931.6	0.998	2	2	2	7.97e-05	0.176
iTRAQ Total	Isobaric Tag Samples	iTRAQ Sample 1	mascot_daemon_merge (F600897)	NAD-dependent deacetylase sirtuin-2	SIRT2_HUMAN	Sprot_071310.fas	43165.7	1	3	3	3	0.00012	0.0925
iTRAQ Total	Isobaric Tag Samples	iTRAQ Sample 1	mascot_daemon_merge (F600897)	T-complex protein 1 subunit theta	TCPQ_HUMAN	Sprot_071310.fas	59603	1	7	8	8	0.000319	0.133
iTRAQ Total	Isobaric Tag Samples	iTRAQ Sample 1	mascot_daemon_merge (F600897)	CD166 antigen	CD166_HUMAN	Sprot_071310.fas	65085.8	1	7	8	8	0.000319	0.163
iTRAQ Total	Isobaric Tag Samples	iTRAQ Sample 1	mascot_daemon_merge (F600897)	NADH dehydrogenase [ubiquinone] iron-sulfur protein 6, mitochondrial	NDUS6_HUMAN	Sprot_071310.fas	13693.3	1	3	3	3	0.00012	0.315
iTRAQ Total	Isobaric Tag Samples	iTRAQ Sample 1	mascot_daemon_merge (F600897)	Solute carrier family 2, facilitated glucose transporter member 14	GTR14_HUMAN,GTR3_HUMAN	Sprot_071310.fas	56304.1	0.998	2	2	2	7.97e-05	0.0673
iTRAQ Total	Isobaric Tag Samples	iTRAQ Sample 1	mascot_daemon_merge (F600897)	Plasminogen	PLMN_HUMAN	Sprot_071310.fas	90549.4	0.999	2	3	4	0.000159	0.0395
iTRAQ Total	Isobaric Tag Samples	iTRAQ Sample 1	mascot_daemon_merge (F600897)	Vitamin D-binding protein	VTDB_HUMAN	Sprot_071310.fas	52946.6	1	3	3	3	0.00012	0.0527
iTRAQ Total	Isobaric Tag Samples	iTRAQ Sample 1	mascot_daemon_merge (F600897)	ATP synthase subunit delta, mitochondrial	ATPD_HUMAN	Sprot_071310.fas	17471.9	1	3	3	4	0.000159	0.375
iTRAQ Total	Isobaric Tag Samples	iTRAQ Sample 1	mascot_daemon_merge (F600897)	Heterogeneous nuclear ribonucleoprotein M	HNRPM_HUMAN	Sprot_071310.fas	77499.3	1	5	6	8	0.000319	0.0644
iTRAQ Total	Isobaric Tag Samples	iTRAQ Sample 1	mascot_daemon_merge (F600897)	Fatty acid-binding protein, epidermal	FABP5_HUMAN	Sprot_071310.fas	15146.4	1	3	3	4	0.000159	0.289
iTRAQ Total	Isobaric Tag Samples	iTRAQ Sample 1	mascot_daemon_merge (F600897)	40S ribosomal protein S9	RS9_HUMAN	Sprot_071310.fas	22574.5	1	3	3	3	0.00012	0.191
iTRAQ Total	Isobaric Tag Samples	iTRAQ Sample 1	mascot_daemon_merge (F600897)	Putative protein phosphatase inhibitor 2-like protein 3	IPP2M_HUMAN,IPP2_HUMAN	Sprot_071310.fas	23031.2	0.998	2	2	2	7.97e-05	0.127
iTRAQ Total	Isobaric Tag Samples	iTRAQ Sample 1	mascot_daemon_merge (F600897)	Myc box-dependent-interacting protein 1	BIN1_HUMAN	Sprot_071310.fas	64681.1	1	4	5	5	0.000199	0.137
iTRAQ Total	Isobaric Tag Samples	iTRAQ Sample 1	mascot_daemon_merge (F600897)	40S ribosomal protein S8	RS8_HUMAN	Sprot_071310.fas	24188.4	1	4	5	5	0.000199	0.231
iTRAQ Total	Isobaric Tag Samples	iTRAQ Sample 1	mascot_daemon_merge (F600897)	ADP-ribosylation factor-like protein 8B	ARL8B_HUMAN	Sprot_071310.fas	21522	1	3	4	4	0.000159	0.263
iTRAQ Total	Isobaric Tag Samples	iTRAQ Sample 1	mascot_daemon_merge (F600897)	Serrate RNA effector molecule homolog	SRRT_HUMAN	Sprot_071310.fas	100652	0.998	2	2	2	7.97e-05	0.0205
iTRAQ Total	Isobaric Tag Samples	iTRAQ Sample 1	mascot_daemon_merge (F600897)	Nuclease-sensitive element-binding protein 1	YBOX1_HUMAN	Sprot_071310.fas	35905.7	1	5	6	8	0.000319	0.33
iTRAQ Total	Isobaric Tag Samples	iTRAQ Sample 1	mascot_daemon_merge (F600897)	Myristoylated alanine-rich C-kinase substrate	MARCS_HUMAN	Sprot_071310.fas	31536.2	1	12	24	45	0.00179	0.44
iTRAQ Total	Isobaric Tag Samples	iTRAQ Sample 1	mascot_daemon_merge (F600897)	HLA class I histocompatibility antigen, A-3 alpha chain	1A03_HUMAN,1A11_HUMAN,1A30_HUMAN	Sprot_071310.fas	40822.6	1	4	5	6	0.000239	0.151
iTRAQ Total	Isobaric Tag Samples	iTRAQ Sample 1	mascot_daemon_merge (F600897)	Selenium-binding protein 1	SBP1_HUMAN	Sprot_071310.fas	52374	1	3	3	3	0.00012	0.0699
iTRAQ Total	Isobaric Tag Samples	iTRAQ Sample 1	mascot_daemon_merge (F600897)	Programmed cell death 6-interacting protein	PDC6I_HUMAN	Sprot_071310.fas	96007.4	1	7	7	7	0.000279	0.0991
iTRAQ Total	Isobaric Tag Samples	iTRAQ Sample 1	mascot_daemon_merge (F600897)	Heat shock protein HSP 90-beta	HS90B_HUMAN	Sprot_071310.fas	83249.3	1	31	41	62	0.00247	0.383
iTRAQ Total	Isobaric Tag Samples	iTRAQ Sample 1	mascot_daemon_merge (F600897)	Interleukin enhancer-binding factor 3	ILF3_HUMAN	Sprot_071310.fas	95320.9	1	6	8	10	0.000398	0.0805
iTRAQ Total	Isobaric Tag Samples	iTRAQ Sample 1	mascot_daemon_merge (F600897)	Peroxiredoxin-1	PRDX1_HUMAN	Sprot_071310.fas	22092.9	1	10	13	28	0.00112	0.533
iTRAQ Total	Isobaric Tag Samples	iTRAQ Sample 1	mascot_daemon_merge (F600897)	Inosine-5'-monophosphate dehydrogenase 2	IMDH2_HUMAN	Sprot_071310.fas	55788.4	1	4	4	5	0.000199	0.115
iTRAQ Total	Isobaric Tag Samples	iTRAQ Sample 1	mascot_daemon_merge (F600897)	Catenin alpha-2	CTNA2_HUMAN	Sprot_071310.fas	105296	1	8	8	8	0.000319	0.108
iTRAQ Total	Isobaric Tag Samples	iTRAQ Sample 1	mascot_daemon_merge (F600897)	Dihydropyrimidinase-related protein 4	DPYL4_HUMAN	Sprot_071310.fas	61859.4	1	7	9	10	0.000398	0.152
iTRAQ Total	Isobaric Tag Samples	iTRAQ Sample 1	mascot_daemon_merge (F600897)	Methylcrotonoyl-CoA carboxylase beta chain, mitochondrial	MCCB_HUMAN	Sprot_071310.fas	61316.7	1	3	3	3	0.00012	0.0728
iTRAQ Total	Isobaric Tag Samples	iTRAQ Sample 1	mascot_daemon_merge (F600897)	Ig lambda-1 chain C regions	IGLL5_HUMAN,LAC1_HUMAN	Sprot_071310.fas	0	0.998	2	4	6	0.000239	0
iTRAQ Total	Isobaric Tag Samples	iTRAQ Sample 1	mascot_daemon_merge (F600897)	Catenin alpha-1	CTNA1_HUMAN	Sprot_071310.fas	100055	0.998	2	2	2	7.97e-05	0.0662
iTRAQ Total	Isobaric Tag Samples	iTRAQ Sample 1	mascot_daemon_merge (F600897)	Dihydropyrimidinase-related protein 3	DPYL3_HUMAN	Sprot_071310.fas	61946.1	1	19	29	46	0.00183	0.567
iTRAQ Total	Isobaric Tag Samples	iTRAQ Sample 1	mascot_daemon_merge (F600897)	Synaptojanin-1	SYNJ1_HUMAN	Sprot_071310.fas	173089	1	3	3	4	0.000159	0.0299
iTRAQ Total	Isobaric Tag Samples	iTRAQ Sample 1	mascot_daemon_merge (F600897)	Beta-2-glycoprotein 1	APOH_HUMAN	Sprot_071310.fas	38280.5	1	6	7	7	0.000279	0.183
iTRAQ Total	Isobaric Tag Samples	iTRAQ Sample 1	mascot_daemon_merge (F600897)	Hypoxia up-regulated protein 1	HYOU1_HUMAN	Sprot_071310.fas	111319	1	20	22	24	0.000956	0.279
iTRAQ Total	Isobaric Tag Samples	iTRAQ Sample 1	mascot_daemon_merge (F600897)	Gamma-adducin	ADDG_HUMAN	Sprot_071310.fas	79138	0.999	2	2	2	7.97e-05	0.0637
iTRAQ Total	Isobaric Tag Samples	iTRAQ Sample 1	mascot_daemon_merge (F600897)	Heat shock 70 kDa protein 12A	HS12A_HUMAN	Sprot_071310.fas	74962.3	1	8	8	8	0.000319	0.127
iTRAQ Total	Isobaric Tag Samples	iTRAQ Sample 1	mascot_daemon_merge (F600897)	Succinyl-CoA:3-ketoacid-coenzyme A transferase 1, mitochondrial	SCOT1_HUMAN	Sprot_071310.fas	56140.8	1	11	16	17	0.000677	0.304
iTRAQ Total	Isobaric Tag Samples	iTRAQ Sample 1	mascot_daemon_merge (F600897)	26S proteasome non-ATPase regulatory subunit 1	PSMD1_HUMAN	Sprot_071310.fas	105821	1	3	3	4	0.000159	0.0399
iTRAQ Total	Isobaric Tag Samples	iTRAQ Sample 1	mascot_daemon_merge (F600897)	Ras-related protein Rab-21	RAB21_HUMAN	Sprot_071310.fas	24329.9	1	3	3	4	0.000159	0.133
iTRAQ Total	Isobaric Tag Samples	iTRAQ Sample 1	mascot_daemon_merge (F600897)	Alpha-1-antichymotrypsin	AACT_HUMAN	Sprot_071310.fas	47634.9	1	12	15	22	0.000876	0.359
iTRAQ Total	Isobaric Tag Samples	iTRAQ Sample 1	mascot_daemon_merge (F600897)	Serotransferrin	TRFE_HUMAN	Sprot_071310.fas	77032.2	1	25	37	57	0.00227	0.443
iTRAQ Total	Isobaric Tag Samples	iTRAQ Sample 1	mascot_daemon_merge (F600897)	Microtubule-associated protein tau	TAU_HUMAN	Sprot_071310.fas	78859.7	1	18	24	36	0.00143	0.272
iTRAQ Total	Isobaric Tag Samples	iTRAQ Sample 1	mascot_daemon_merge (F600897)	SWI/SNF complex subunit SMARCC2	SMRC2_HUMAN	Sprot_071310.fas	132862	1	3	4	5	0.000199	0.047
iTRAQ Total	Isobaric Tag Samples	iTRAQ Sample 1	mascot_daemon_merge (F600897)	Treacle protein	TCOF_HUMAN	Sprot_071310.fas	152084	0.998	2	2	2	7.97e-05	0.0181
iTRAQ Total	Isobaric Tag Samples	iTRAQ Sample 1	mascot_daemon_merge (F600897)	Limbic system-associated membrane protein	LSAMP_HUMAN	Sprot_071310.fas	37375.1	1	3	4	4	0.000159	0.0917
iTRAQ Total	Isobaric Tag Samples	iTRAQ Sample 1	mascot_daemon_merge (F600897)	Calcium/calmodulin-dependent protein kinase type II subunit delta	KCC2D_HUMAN	Sprot_071310.fas	56352.7	1	3	3	3	0.00012	0.0842
iTRAQ Total	Isobaric Tag Samples	iTRAQ Sample 1	mascot_daemon_merge (F600897)	40S ribosomal protein S19	RS19_HUMAN	Sprot_071310.fas	16042.5	1	4	5	7	0.000279	0.248
iTRAQ Total	Isobaric Tag Samples	iTRAQ Sample 1	mascot_daemon_merge (F600897)	Synapsin-3	SYN3_HUMAN	Sprot_071310.fas	63285.1	1	4	4	4	0.000159	0.145
iTRAQ Total	Isobaric Tag Samples	iTRAQ Sample 1	mascot_daemon_merge (F600897)	40S ribosomal protein S18	RS18_HUMAN	Sprot_071310.fas	17701.3	0.999	2	2	2	7.97e-05	0.125
iTRAQ Total	Isobaric Tag Samples	iTRAQ Sample 1	mascot_daemon_merge (F600897)	Cytoplasmic FMR1-interacting protein 2	CYFP2_HUMAN	Sprot_071310.fas	148385	1	4	4	5	0.000199	0.0399
iTRAQ Total	Isobaric Tag Samples	iTRAQ Sample 1	mascot_daemon_merge (F600897)	Flotillin-2	FLOT2_HUMAN	Sprot_071310.fas	47045.9	1	3	3	4	0.000159	0.0864
iTRAQ Total	Isobaric Tag Samples	iTRAQ Sample 1	mascot_daemon_merge (F600897)	Synapsin-2	SYN2_HUMAN	Sprot_071310.fas	62830.2	1	12	16	20	0.000797	0.359
iTRAQ Total	Isobaric Tag Samples	iTRAQ Sample 1	mascot_daemon_merge (F600897)	Elongation factor Tu, mitochondrial	EFTU_HUMAN	Sprot_071310.fas	49524.3	1	9	14	19	0.000757	0.217
iTRAQ Total	Isobaric Tag Samples	iTRAQ Sample 1	mascot_daemon_merge (F600897)	Integrin beta-1	ITB1_HUMAN	Sprot_071310.fas	88397.1	1	3	4	4	0.000159	0.0514
iTRAQ Total	Isobaric Tag Samples	iTRAQ Sample 1	mascot_daemon_merge (F600897)	Visinin-like protein 1	VISL1_HUMAN	Sprot_071310.fas	22125.4	1	4	6	8	0.000319	0.225
iTRAQ Total	Isobaric Tag Samples	iTRAQ Sample 1	mascot_daemon_merge (F600897)	Serine/threonine-protein phosphatase 2A catalytic subunit alpha isoform	PP2AA_HUMAN,PP2AB_HUMAN	Sprot_071310.fas	35576.5	0.999	2	3	6	0.000239	0.117
iTRAQ Total	Isobaric Tag Samples	iTRAQ Sample 1	mascot_daemon_merge (F600897)	60S ribosomal protein L9	RL9_HUMAN	Sprot_071310.fas	21845.7	0.985	2	2	2	7.97e-05	0.0573
iTRAQ Total	Isobaric Tag Samples	iTRAQ Sample 1	mascot_daemon_merge (F600897)	Aspartyl aminopeptidase	DNPEP_HUMAN	Sprot_071310.fas	52410.6	0.998	2	2	2	7.97e-05	0.0379
iTRAQ Total	Isobaric Tag Samples	iTRAQ Sample 1	mascot_daemon_merge (F600897)	Vesicle-associated membrane protein 2	VAMP2_HUMAN	Sprot_071310.fas	12645.1	1	3	3	3	0.00012	0.345
iTRAQ Total	Isobaric Tag Samples	iTRAQ Sample 1	mascot_daemon_merge (F600897)	Elongation factor 1-alpha 1	EF1A1_HUMAN,EF1A3_HUMAN	Sprot_071310.fas	50123.2	1	16	23	43	0.00171	0.418
iTRAQ Total	Isobaric Tag Samples	iTRAQ Sample 1	mascot_daemon_merge (F600897)	Tubulin beta-4 chain	TBB4_HUMAN	Sprot_071310.fas	49567.4	1	5	9	30	0.0012	0.597
iTRAQ Total	Isobaric Tag Samples	iTRAQ Sample 1	mascot_daemon_merge (F600897)	UDP-glucose 6-dehydrogenase	UGDH_HUMAN	Sprot_071310.fas	55007.3	0.998	2	2	2	7.97e-05	0.0587
iTRAQ Total	Isobaric Tag Samples	iTRAQ Sample 1	mascot_daemon_merge (F600897)	UV excision repair protein RAD23 homolog B	RD23B_HUMAN	Sprot_071310.fas	43153.1	1	3	4	5	0.000199	0.105
iTRAQ Total	Isobaric Tag Samples	iTRAQ Sample 1	mascot_daemon_merge (F600897)	Hexokinase-1	HXK1_HUMAN	Sprot_071310.fas	102470	1	18	23	24	0.000956	0.18
iTRAQ Total	Isobaric Tag Samples	iTRAQ Sample 1	mascot_daemon_merge (F600897)	Proteasome subunit alpha type-6	PSA6_HUMAN	Sprot_071310.fas	27381.5	1	3	3	6	0.000239	0.15
iTRAQ Total	Isobaric Tag Samples	iTRAQ Sample 1	mascot_daemon_merge (F600897)	60 kDa SS-A/Ro ribonucleoprotein	RO60_HUMAN	Sprot_071310.fas	60654.1	1	3	3	3	0.00012	0.0595
iTRAQ Total	Isobaric Tag Samples	iTRAQ Sample 1	mascot_daemon_merge (F600897)	Heparin cofactor 2	HEP2_HUMAN	Sprot_071310.fas	57054.9	1	4	4	4	0.000159	0.0721
iTRAQ Total	Isobaric Tag Samples	iTRAQ Sample 1	mascot_daemon_merge (F600897)	Reticulocalbin-1	RCN1_HUMAN	Sprot_071310.fas	38873.2	1	3	4	4	0.000159	0.103
iTRAQ Total	Isobaric Tag Samples	iTRAQ Sample 1	mascot_daemon_merge (F600897)	NADH dehydrogenase [ubiquinone] flavoprotein 2, mitochondrial	NDUV2_HUMAN	Sprot_071310.fas	27373.8	1	4	4	4	0.000159	0.165
iTRAQ Total	Isobaric Tag Samples	iTRAQ Sample 1	mascot_daemon_merge (F600897)	Proteasome subunit alpha type-5	PSA5_HUMAN	Sprot_071310.fas	26393.3	1	3	6	6	0.000239	0.22
iTRAQ Total	Isobaric Tag Samples	iTRAQ Sample 1	mascot_daemon_merge (F600897)	Protein NDRG2	NDRG2_HUMAN	Sprot_071310.fas	40780.7	1	3	4	7	0.000279	0.162
iTRAQ Total	Isobaric Tag Samples	iTRAQ Sample 1	mascot_daemon_merge (F600897)	Adipocyte plasma membrane-associated protein	APMAP_HUMAN	Sprot_071310.fas	46463.5	1	5	8	12	0.000478	0.163
iTRAQ Total	Isobaric Tag Samples	iTRAQ Sample 1	mascot_daemon_merge (F600897)	Protein scribble homolog	SCRIB_HUMAN	Sprot_071310.fas	174869	0.998	2	2	2	7.97e-05	0.0337
iTRAQ Total	Isobaric Tag Samples	iTRAQ Sample 1	mascot_daemon_merge (F600897)	General transcription factor II-I	GTF2I_HUMAN	Sprot_071310.fas	112400	1	3	3	3	0.00012	0.0491
iTRAQ Total	Isobaric Tag Samples	iTRAQ Sample 1	mascot_daemon_merge (F600897)	Ferritin heavy chain	FRIH_HUMAN	Sprot_071310.fas	21208.2	1	4	8	10	0.000398	0.224
iTRAQ Total	Isobaric Tag Samples	iTRAQ Sample 1	mascot_daemon_merge (F600897)	Prolyl endopeptidase	PPCE_HUMAN	Sprot_071310.fas	80683.5	1	3	4	6	0.000239	0.0577
iTRAQ Total	Isobaric Tag Samples	iTRAQ Sample 1	mascot_daemon_merge (F600897)	Protein NDRG1	NDRG1_HUMAN	Sprot_071310.fas	42816.9	0.998	2	2	2	7.97e-05	0.0761
iTRAQ Total	Isobaric Tag Samples	iTRAQ Sample 1	mascot_daemon_merge (F600897)	Microtubule-actin cross-linking factor 1, isoform 4	MACF4_HUMAN	Sprot_071310.fas	670118	1	3	3	3	0.00012	0.00893
iTRAQ Total	Isobaric Tag Samples	iTRAQ Sample 1	mascot_daemon_merge (F600897)	Myelin-oligodendrocyte glycoprotein	MOG_HUMAN	Sprot_071310.fas	28161.6	1	3	4	4	0.000159	0.158
iTRAQ Total	Isobaric Tag Samples	iTRAQ Sample 1	mascot_daemon_merge (F600897)	Guanine nucleotide-binding protein G(s) subunit alpha isoforms XLas	GNAS1_HUMAN,GNAS2_HUMAN	Sprot_071310.fas	111008	0.998	2	3	7	0.000279	0.0386
iTRAQ Total	Isobaric Tag Samples	iTRAQ Sample 1	mascot_daemon_merge (F600897)	Coatomer subunit delta	COPD_HUMAN	Sprot_071310.fas	57193.2	0.998	2	3	4	0.000159	0.0411
iTRAQ Total	Isobaric Tag Samples	iTRAQ Sample 1	mascot_daemon_merge (F600897)	Dihydropyrimidinase-related protein 5	DPYL5_HUMAN	Sprot_071310.fas	61402.9	1	7	9	10	0.000398	0.176
iTRAQ Total	Isobaric Tag Samples	iTRAQ Sample 1	mascot_daemon_merge (F600897)	Phosphatidylinositol-4-phosphate 5-kinase type-1 gamma	PI51C_HUMAN	Sprot_071310.fas	73243.4	1	4	4	4	0.000159	0.0808
iTRAQ Total	Isobaric Tag Samples	iTRAQ Sample 1	mascot_daemon_merge (F600897)	Cytosol aminopeptidase	AMPL_HUMAN	Sprot_071310.fas	56149.7	1	12	12	16	0.000637	0.299
iTRAQ Total	Isobaric Tag Samples	iTRAQ Sample 1	mascot_daemon_merge (F600897)	Annexin A1	ANXA1_HUMAN	Sprot_071310.fas	38697.9	1	3	4	4	0.000159	0.133
iTRAQ Total	Isobaric Tag Samples	iTRAQ Sample 1	mascot_daemon_merge (F600897)	Aspartate aminotransferase, cytoplasmic	AATC_HUMAN	Sprot_071310.fas	46230.1	1	3	3	3	0.00012	0.111
iTRAQ Total	Isobaric Tag Samples	iTRAQ Sample 1	mascot_daemon_merge (F600897)	von Willebrand factor	VWF_HUMAN	Sprot_071310.fas	309231	0.999	2	2	2	7.97e-05	0.00995
iTRAQ Total	Isobaric Tag Samples	iTRAQ Sample 1	mascot_daemon_merge (F600897)	Nucleobindin-1	NUCB1_HUMAN	Sprot_071310.fas	53861.6	1	4	4	4	0.000159	0.121
iTRAQ Total	Isobaric Tag Samples	iTRAQ Sample 1	mascot_daemon_merge (F600897)	Coagulation factor XIII A chain	F13A_HUMAN	Sprot_071310.fas	83249.3	1	3	4	4	0.000159	0.0724
iTRAQ Total	Isobaric Tag Samples	iTRAQ Sample 1	mascot_daemon_merge (F600897)	Dihydrolipoyllysine-residue succinyltransferase component of 2-oxoglutarate dehydrogenase complex, mitochondrial	ODO2_HUMAN	Sprot_071310.fas	48711.1	1	4	5	7	0.000279	0.0795
iTRAQ Total	Isobaric Tag Samples	iTRAQ Sample 1	mascot_daemon_merge (F600897)	Ubiquitin-like modifier-activating enzyme 1	UBA1_HUMAN	Sprot_071310.fas	117832	1	24	29	33	0.00131	0.315
iTRAQ Total	Isobaric Tag Samples	iTRAQ Sample 1	mascot_daemon_merge (F600897)	Myelin-associated glycoprotein	MAG_HUMAN	Sprot_071310.fas	69050.1	1	3	4	4	0.000159	0.0495
iTRAQ Total	Isobaric Tag Samples	iTRAQ Sample 1	mascot_daemon_merge (F600897)	Chloride intracellular channel protein 1	CLIC1_HUMAN	Sprot_071310.fas	26905.3	1	3	3	4	0.000159	0.212
iTRAQ Total	Isobaric Tag Samples	iTRAQ Sample 1	mascot_daemon_merge (F600897)	Hemoglobin subunit gamma-1	HBG1_HUMAN,HBG2_HUMAN	Sprot_071310.fas	16122.5	0.998	2	2	2	7.97e-05	0.286
iTRAQ Total	Isobaric Tag Samples	iTRAQ Sample 1	mascot_daemon_merge (F600897)	(Q15149) Plectin	PLEC_HUMAN		0	1	40	46	59	0.00235	0
iTRAQ Total	Isobaric Tag Samples	iTRAQ Sample 1	mascot_daemon_merge (F600897)	ATP-dependent RNA helicase A	DHX9_HUMAN	Sprot_071310.fas	140944	1	8	9	10	0.000398	0.089
iTRAQ Total	Isobaric Tag Samples	iTRAQ Sample 1	mascot_daemon_merge (F600897)	Ubiquitin thioesterase OTUB1	OTUB1_HUMAN	Sprot_071310.fas	31266.6	0.998	2	3	4	0.000159	0.0923
iTRAQ Total	Isobaric Tag Samples	iTRAQ Sample 1	mascot_daemon_merge (F600897)	Ig mu chain C region	IGHM_HUMAN	Sprot_071310.fas	49287.7	1	9	14	16	0.000637	0.261
iTRAQ Total	Isobaric Tag Samples	iTRAQ Sample 1	mascot_daemon_merge (F600897)	ADP-ribosylation factor-like protein 3	ARL3_HUMAN	Sprot_071310.fas	20438.3	1	3	3	4	0.000159	0.236
iTRAQ Total	Isobaric Tag Samples	iTRAQ Sample 1	mascot_daemon_merge (F600897)	Phosphate carrier protein, mitochondrial	MPCP_HUMAN	Sprot_071310.fas	40077.9	1	5	6	8	0.000319	0.13
iTRAQ Total	Isobaric Tag Samples	iTRAQ Sample 1	mascot_daemon_merge (F600897)	Dipeptidyl aminopeptidase-like protein 6	DPP6_HUMAN	Sprot_071310.fas	97572.6	1	3	3	3	0.00012	0.0301
iTRAQ Total	Isobaric Tag Samples	iTRAQ Sample 1	mascot_daemon_merge (F600897)	BolA-like protein 2	BOLA2_HUMAN	Sprot_071310.fas	10098.4	0.998	2	2	2	7.97e-05	0.407
iTRAQ Total	Isobaric Tag Samples	iTRAQ Sample 1	mascot_daemon_merge (F600897)	Transforming protein RhoA	RHOA_HUMAN	Sprot_071310.fas	21750.4	1	7	9	12	0.000478	0.363
iTRAQ Total	Isobaric Tag Samples	iTRAQ Sample 1	mascot_daemon_merge (F600897)	Thioredoxin-dependent peroxide reductase, mitochondrial	PRDX3_HUMAN	Sprot_071310.fas	27674.7	1	6	7	9	0.000359	0.34
iTRAQ Total	Isobaric Tag Samples	iTRAQ Sample 1	mascot_daemon_merge (F600897)	E3 ubiquitin-protein ligase UBR4	UBR4_HUMAN	Sprot_071310.fas	573824	1	3	3	3	0.00012	0.0135
iTRAQ Total	Isobaric Tag Samples	iTRAQ Sample 1	mascot_daemon_merge (F600897)	Neurogranin	NEUG_HUMAN	Sprot_071310.fas	7600.8	0.998	2	3	5	0.000199	0.397
iTRAQ Total	Isobaric Tag Samples	iTRAQ Sample 1	mascot_daemon_merge (F600897)	Peroxiredoxin-2	PRDX2_HUMAN	Sprot_071310.fas	21874.4	1	8	11	20	0.000797	0.576
iTRAQ Total	Isobaric Tag Samples	iTRAQ Sample 1	mascot_daemon_merge (F600897)	Isocitrate dehydrogenase [NADP] cytoplasmic	IDHC_HUMAN	Sprot_071310.fas	46642.5	1	10	11	13	0.000518	0.292
iTRAQ Total	Isobaric Tag Samples	iTRAQ Sample 1	mascot_daemon_merge (F600897)	Gelsolin	GELS_HUMAN	Sprot_071310.fas	85679.8	1	17	19	26	0.00104	0.281
iTRAQ Total	Isobaric Tag Samples	iTRAQ Sample 1	mascot_daemon_merge (F600897)	Heterogeneous nuclear ribonucleoprotein H3	HNRH3_HUMAN	Sprot_071310.fas	36909.6	1	4	4	4	0.000159	0.136
iTRAQ Total	Isobaric Tag Samples	iTRAQ Sample 1	mascot_daemon_merge (F600897)	Sodium/potassium-transporting ATPase subunit beta-2	AT1B2_HUMAN	Sprot_071310.fas	33348.9	1	5	8	9	0.000359	0.193
iTRAQ Total	Isobaric Tag Samples	iTRAQ Sample 1	mascot_daemon_merge (F600897)	Tubulin polymerization-promoting protein family member 3	TPPP3_HUMAN	Sprot_071310.fas	18967.9	0.998	2	2	2	7.97e-05	0.142
iTRAQ Total	Isobaric Tag Samples	iTRAQ Sample 1	mascot_daemon_merge (F600897)	Haptoglobin	HPT_HUMAN	Sprot_071310.fas	45186.9	1	18	26	49	0.00195	0.429
iTRAQ Total	Isobaric Tag Samples	iTRAQ Sample 1	mascot_daemon_merge (F600897)	Ig lambda-2 chain C regions	LAC2_HUMAN	Sprot_071310.fas	11275.2	1	6	9	18	0.000717	0.698
iTRAQ Total	Isobaric Tag Samples	iTRAQ Sample 1	mascot_daemon_merge (F600897)	Translocation protein SEC62	SEC62_HUMAN	Sprot_071310.fas	45845.1	0.998	2	3	3	0.00012	0.0501
iTRAQ Total	Isobaric Tag Samples	iTRAQ Sample 1	mascot_daemon_merge (F600897)	Eukaryotic translation initiation factor 3 subunit A	EIF3A_HUMAN	Sprot_071310.fas	166557	1	7	8	9	0.000359	0.0507
iTRAQ Total	Isobaric Tag Samples	iTRAQ Sample 1	mascot_daemon_merge (F600897)	Heterogeneous nuclear ribonucleoprotein H2	HNRH2_HUMAN	Sprot_071310.fas	49246.1	1	7	10	14	0.000558	0.212
iTRAQ Total	Isobaric Tag Samples	iTRAQ Sample 1	mascot_daemon_merge (F600897)	Isocitrate dehydrogenase [NADP], mitochondrial	IDHP_HUMAN	Sprot_071310.fas	50892.4	1	16	24	37	0.00147	0.378
iTRAQ Total	Isobaric Tag Samples	iTRAQ Sample 1	mascot_daemon_merge (F600897)	Sodium/potassium-transporting ATPase subunit beta-1	AT1B1_HUMAN	Sprot_071310.fas	35044.8	1	8	12	17	0.000677	0.35
iTRAQ Total	Isobaric Tag Samples	iTRAQ Sample 1	mascot_daemon_merge (F600897)	Dynactin subunit 1	DCTN1_HUMAN	Sprot_071310.fas	141680	1	10	10	11	0.000438	0.119
iTRAQ Total	Isobaric Tag Samples	iTRAQ Sample 1	mascot_daemon_merge (F600897)	Hepatoma-derived growth factor-related protein 3	HDGR3_HUMAN	Sprot_071310.fas	22602.5	0.998	2	2	2	7.97e-05	0.138
iTRAQ Total	Isobaric Tag Samples	iTRAQ Sample 1	mascot_daemon_merge (F600897)	Retinal dehydrogenase 1	AL1A1_HUMAN	Sprot_071310.fas	54844.8	1	4	4	4	0.000159	0.12
iTRAQ Total	Isobaric Tag Samples	iTRAQ Sample 1	mascot_daemon_merge (F600897)	Lactoylglutathione lyase	LGUL_HUMAN	Sprot_071310.fas	20760.8	0.999	2	2	3	0.00012	0.087
iTRAQ Total	Isobaric Tag Samples	iTRAQ Sample 1	mascot_daemon_merge (F600897)	26S proteasome non-ATPase regulatory subunit 2	PSMD2_HUMAN	Sprot_071310.fas	100184	1	5	6	6	0.000239	0.0705
iTRAQ Total	Isobaric Tag Samples	iTRAQ Sample 1	mascot_daemon_merge (F600897)	Phosphatidate cytidylyltransferase 2	CDS2_HUMAN	Sprot_071310.fas	51401.7	1	4	5	5	0.000199	0.112
iTRAQ Total	Isobaric Tag Samples	iTRAQ Sample 1	mascot_daemon_merge (F600897)	Transthyretin	TTHY_HUMAN	Sprot_071310.fas	15868.9	1	5	7	9	0.000359	0.34
iTRAQ Total	Isobaric Tag Samples	iTRAQ Sample 1	mascot_daemon_merge (F600897)	Protein transport protein Sec24B	SC24B_HUMAN	Sprot_071310.fas	137401	0.998	2	2	3	0.00012	0.0174
iTRAQ Total	Isobaric Tag Samples	iTRAQ Sample 1	mascot_daemon_merge (F600897)	4-aminobutyrate aminotransferase, mitochondrial	GABT_HUMAN	Sprot_071310.fas	56422.8	1	11	15	25	0.000996	0.276
iTRAQ Total	Isobaric Tag Samples	iTRAQ Sample 1	mascot_daemon_merge (F600897)	Tyrosyl-tRNA synthetase, cytoplasmic	SYYC_HUMAN	Sprot_071310.fas	59127.1	0.999	2	2	2	7.97e-05	0.0473
iTRAQ Total	Isobaric Tag Samples	iTRAQ Sample 1	mascot_daemon_merge (F600897)	Heterogeneous nuclear ribonucleoprotein U	HNRPU_HUMAN	Sprot_071310.fas	90567.2	1	17	19	31	0.00124	0.236
iTRAQ Total	Isobaric Tag Samples	iTRAQ Sample 1	mascot_daemon_merge (F600897)	Lambda-crystallin homolog	CRYL1_HUMAN	Sprot_071310.fas	35401.3	1	4	4	5	0.000199	0.0878
iTRAQ Total	Isobaric Tag Samples	iTRAQ Sample 1	mascot_daemon_merge (F600897)	Kinesin-1 heavy chain	KINH_HUMAN	Sprot_071310.fas	109668	1	7	7	8	0.000319	0.11
iTRAQ Total	Isobaric Tag Samples	iTRAQ Sample 1	mascot_daemon_merge (F600897)	Kelch repeat and BTB domain-containing protein 11	KBTBB_HUMAN	Sprot_071310.fas	65701.8	1	3	3	3	0.00012	0.0835
iTRAQ Total	Isobaric Tag Samples	iTRAQ Sample 1	mascot_daemon_merge (F600897)	Calumenin	CALU_HUMAN	Sprot_071310.fas	37089.6	1	3	4	5	0.000199	0.146
iTRAQ Total	Isobaric Tag Samples	iTRAQ Sample 1	mascot_daemon_merge (F600897)	Microtubule-associated protein 1A	MAP1A_HUMAN	Sprot_071310.fas	305610	1	17	21	21	0.000837	0.0777
iTRAQ Total	Isobaric Tag Samples	iTRAQ Sample 1	mascot_daemon_merge (F600897)	Fibronectin	FINC_HUMAN	Sprot_071310.fas	262599	1	10	11	12	0.000478	0.0801
iTRAQ Total	Isobaric Tag Samples	iTRAQ Sample 1	mascot_daemon_merge (F600897)	GTPase KRas	RASK_HUMAN,RASN_HUMAN	Sprot_071310.fas	21211.3	0.998	2	2	2	7.97e-05	0.196
iTRAQ Total	Isobaric Tag Samples	iTRAQ Sample 1	mascot_daemon_merge (F600897)	Nicotinamide phosphoribosyltransferase	NAMPT_HUMAN	Sprot_071310.fas	55504.5	1	18	23	29	0.00116	0.44
iTRAQ Total	Isobaric Tag Samples	iTRAQ Sample 1	mascot_daemon_merge (F600897)	Choline transporter-like protein 2	CTL2_HUMAN	Sprot_071310.fas	80137.9	0.999	2	2	2	7.97e-05	0.0283
iTRAQ Total	Isobaric Tag Samples	iTRAQ Sample 1	mascot_daemon_merge (F600897)	Complexin-1	CPLX1_HUMAN	Sprot_071310.fas	15012.5	1	3	4	5	0.000199	0.336
iTRAQ Total	Isobaric Tag Samples	iTRAQ Sample 1	mascot_daemon_merge (F600897)	Leucine-rich PPR motif-containing protein, mitochondrial	LPPRC_HUMAN	Sprot_071310.fas	157894	1	3	3	3	0.00012	0.0359
iTRAQ Total	Isobaric Tag Samples	iTRAQ Sample 1	mascot_daemon_merge (F600897)	60S ribosomal protein L28	RL28_HUMAN	Sprot_071310.fas	15729.9	0.998	2	2	2	7.97e-05	0.0876
iTRAQ Total	Isobaric Tag Samples	iTRAQ Sample 1	mascot_daemon_merge (F600897)	Inositol hexakisphosphate kinase 1	IP6K1_HUMAN	Sprot_071310.fas	50217.7	0.998	2	2	2	7.97e-05	0.0522
iTRAQ Total	Isobaric Tag Samples	iTRAQ Sample 1	mascot_daemon_merge (F600897)	Probable ATP-dependent RNA helicase DDX5	DDX5_HUMAN	Sprot_071310.fas	69131.7	0.998	2	3	3	0.00012	0.0814
iTRAQ Total	Isobaric Tag Samples	iTRAQ Sample 1	mascot_daemon_merge (F600897)	60S acidic ribosomal protein P0	RLA0_HUMAN	Sprot_071310.fas	34256.3	0.995	2	2	2	7.97e-05	0.0505
iTRAQ Total	Isobaric Tag Samples	iTRAQ Sample 1	mascot_daemon_merge (F600897)	Caprin-1	CAPR1_HUMAN	Sprot_071310.fas	78346.4	0.998	2	2	2	7.97e-05	0.0324
iTRAQ Total	Isobaric Tag Samples	iTRAQ Sample 1	mascot_daemon_merge (F600897)	60S ribosomal protein L10a	RL10A_HUMAN	Sprot_071310.fas	24814	1	3	3	4	0.000159	0.157
iTRAQ Total	Isobaric Tag Samples	iTRAQ Sample 1	mascot_daemon_merge (F600897)	Galectin-3-binding protein	LG3BP_HUMAN	Sprot_071310.fas	65314.1	0.998	2	2	2	7.97e-05	0.0427
iTRAQ Total	Isobaric Tag Samples	iTRAQ Sample 1	mascot_daemon_merge (F600897)	26S protease regulatory subunit 6A	PRS6A_HUMAN	Sprot_071310.fas	49187	0.998	2	2	2	7.97e-05	0.0729
iTRAQ Total	Isobaric Tag Samples	iTRAQ Sample 1	mascot_daemon_merge (F600897)	Transforming growth factor-beta-induced protein ig-h3	BGH3_HUMAN	Sprot_071310.fas	74664.9	0.999	3	3	3	0.00012	0.0761
iTRAQ Total	Isobaric Tag Samples	iTRAQ Sample 1	mascot_daemon_merge (F600897)	Histone H1x	H1X_HUMAN	Sprot_071310.fas	22469.9	1	4	6	7	0.000279	0.211
iTRAQ Total	Isobaric Tag Samples	iTRAQ Sample 1	mascot_daemon_merge (F600897)	Peptidyl-prolyl cis-trans isomerase FKBP3	FKBP3_HUMAN	Sprot_071310.fas	25159.4	0.998	2	2	2	7.97e-05	0.0982
iTRAQ Total	Isobaric Tag Samples	iTRAQ Sample 1	mascot_daemon_merge (F600897)	EH domain-containing protein 3	EHD3_HUMAN	Sprot_071310.fas	60871.7	1	6	6	7	0.000279	0.14
iTRAQ Total	Isobaric Tag Samples	iTRAQ Sample 1	mascot_daemon_merge (F600897)	Nucleoside diphosphate kinase B	NDKB_HUMAN	Sprot_071310.fas	17280.2	1	4	5	6	0.000239	0.355
iTRAQ Total	Isobaric Tag Samples	iTRAQ Sample 1	mascot_daemon_merge (F600897)	Leukocyte surface antigen CD47	CD47_HUMAN	Sprot_071310.fas	35196.9	1	2	2	3	0.00012	0.0588
iTRAQ Total	Isobaric Tag Samples	iTRAQ Sample 1	mascot_daemon_merge (F600897)	CDGSH iron-sulfur domain-containing protein 1	CISD1_HUMAN	Sprot_071310.fas	12181.3	1	3	3	5	0.000199	0.306
iTRAQ Total	Isobaric Tag Samples	iTRAQ Sample 1	mascot_daemon_merge (F600897)	Apolipoprotein B-100	APOB_HUMAN	Sprot_071310.fas	515597	1	10	11	12	0.000478	0.0276
iTRAQ Total	Isobaric Tag Samples	iTRAQ Sample 1	mascot_daemon_merge (F600897)	2-oxoglutarate dehydrogenase, mitochondrial	ODO1_HUMAN	Sprot_071310.fas	115919	1	8	9	10	0.000398	0.126
iTRAQ Total	Isobaric Tag Samples	iTRAQ Sample 1	mascot_daemon_merge (F600897)	Versican core protein	CSPG2_HUMAN	Sprot_071310.fas	372795	1	21	27	43	0.00171	0.0624
iTRAQ Total	Isobaric Tag Samples	iTRAQ Sample 1	mascot_daemon_merge (F600897)	Beta-adducin	ADDB_HUMAN	Sprot_071310.fas	80836.4	1	4	4	6	0.000239	0.0964
iTRAQ Total	Isobaric Tag Samples	iTRAQ Sample 1	mascot_daemon_merge (F600897)	6-phosphofructokinase type C	K6PP_HUMAN	Sprot_071310.fas	85579.4	1	8	8	9	0.000359	0.144
iTRAQ Total	Isobaric Tag Samples	iTRAQ Sample 1	mascot_daemon_merge (F600897)	Cysteinyl-tRNA synthetase, cytoplasmic	SYCC_HUMAN	Sprot_071310.fas	85457.6	0.998	2	3	3	0.00012	0.0348
iTRAQ Total	Isobaric Tag Samples	iTRAQ Sample 1	mascot_daemon_merge (F600897)	Lamina-associated polypeptide 2, isoform alpha	LAP2A_HUMAN,LAP2B_HUMAN	Sprot_071310.fas	75475.8	1	3	3	3	0.00012	0.0778
iTRAQ Total	Isobaric Tag Samples	iTRAQ Sample 1	mascot_daemon_merge (F600897)	Dystroglycan	DAG1_HUMAN	Sprot_071310.fas	97424.2	1	4	4	4	0.000159	0.0626
iTRAQ Total	Isobaric Tag Samples	iTRAQ Sample 1	mascot_daemon_merge (F600897)	Phosphoribosyl pyrophosphate synthase-associated protein 1	KPRA_HUMAN	Sprot_071310.fas	39376.5	0.998	2	2	2	7.97e-05	0.101
iTRAQ Total	Isobaric Tag Samples	iTRAQ Sample 1	mascot_daemon_merge (F600897)	Dual specificity mitogen-activated protein kinase kinase 1	MP2K1_HUMAN	Sprot_071310.fas	43422.2	1	5	5	5	0.000199	0.163
iTRAQ Total	Isobaric Tag Samples	iTRAQ Sample 1	mascot_daemon_merge (F600897)	Tubulin beta-6 chain	TBB6_HUMAN	Sprot_071310.fas	49839.1	0.998	2	3	14	0.000558	0.39
iTRAQ Total	Isobaric Tag Samples	iTRAQ Sample 1	mascot_daemon_merge (F600897)	Arginyl-tRNA synthetase, cytoplasmic	SYRC_HUMAN	Sprot_071310.fas	75364	1	4	4	5	0.000199	0.0742
iTRAQ Total	Isobaric Tag Samples	iTRAQ Sample 1	mascot_daemon_merge (F600897)	Peroxisomal acyl-coenzyme A oxidase 1	ACOX1_HUMAN	Sprot_071310.fas	74407.4	0.998	2	2	2	7.97e-05	0.0636
iTRAQ Total	Isobaric Tag Samples	iTRAQ Sample 1	mascot_daemon_merge (F600897)	Hepatocyte cell adhesion molecule	HECAM_HUMAN	Sprot_071310.fas	46009.8	1	9	12	12	0.000478	0.286
iTRAQ Total	Isobaric Tag Samples	iTRAQ Sample 1	mascot_daemon_merge (F600897)	ATP synthase subunit gamma, mitochondrial	ATPG_HUMAN	Sprot_071310.fas	32980	1	7	8	13	0.000518	0.242
iTRAQ Total	Isobaric Tag Samples	iTRAQ Sample 1	mascot_daemon_merge (F600897)	Myosin light polypeptide 6	MYL6_HUMAN	Sprot_071310.fas	16911.8	0.998	2	3	5	0.000199	0.166
iTRAQ Total	Isobaric Tag Samples	iTRAQ Sample 1	mascot_daemon_merge (F600897)	Disco-interacting protein 2 homolog B	DIP2B_HUMAN	Sprot_071310.fas	171473	0.998	2	3	3	0.00012	0.0133
iTRAQ Total	Isobaric Tag Samples	iTRAQ Sample 1	mascot_daemon_merge (F600897)	Plasma protease C1 inhibitor	IC1_HUMAN	Sprot_071310.fas	55137.5	1	4	4	5	0.000199	0.092
iTRAQ Total	Isobaric Tag Samples	iTRAQ Sample 1	mascot_daemon_merge (F600897)	Hydroxyacylglutathione hydrolase, mitochondrial	GLO2_HUMAN	Sprot_071310.fas	33787.5	1	3	4	5	0.000199	0.101
iTRAQ Total	Isobaric Tag Samples	iTRAQ Sample 1	mascot_daemon_merge (F600897)	Fatty acid-binding protein, brain	FABP7_HUMAN	Sprot_071310.fas	14870.7	1	4	5	5	0.000199	0.341
iTRAQ Total	Isobaric Tag Samples	iTRAQ Sample 1	mascot_daemon_merge (F600897)	Isoleucyl-tRNA synthetase, mitochondrial	SYIM_HUMAN	Sprot_071310.fas	113776	1	3	3	4	0.000159	0.0573
iTRAQ Total	Isobaric Tag Samples	iTRAQ Sample 1	mascot_daemon_merge (F600897)	Neuroblast differentiation-associated protein AHNAK	AHNK_HUMAN	Sprot_071310.fas	629086	1	23	26	26	0.00104	0.0553
iTRAQ Total	Isobaric Tag Samples	iTRAQ Sample 1	mascot_daemon_merge (F600897)	Hemopexin	HEMO_HUMAN	Sprot_071310.fas	51658.5	1	5	8	10	0.000398	0.175
iTRAQ Total	Isobaric Tag Samples	iTRAQ Sample 1	mascot_daemon_merge (F600897)	Non-syndromic hearing impairment protein 5	DFNA5_HUMAN	Sprot_071310.fas	54537.9	0.998	2	2	2	7.97e-05	0.0645
iTRAQ Total	Isobaric Tag Samples	iTRAQ Sample 1	mascot_daemon_merge (F600897)	Heterogeneous nuclear ribonucleoprotein H	HNRH1_HUMAN	Sprot_071310.fas	49211.8	0.998	2	2	4	0.000159	0.212
iTRAQ Total	Isobaric Tag Samples	iTRAQ Sample 1	mascot_daemon_merge (F600897)	Transmembrane protein 43	TMM43_HUMAN	Sprot_071310.fas	44858.8	1	4	4	4	0.000159	0.195
iTRAQ Total	Isobaric Tag Samples	iTRAQ Sample 1	mascot_daemon_merge (F600897)	Numb-like protein	NUMBL_HUMAN	Sprot_071310.fas	64872.4	0.998	2	2	2	7.97e-05	0.0263
iTRAQ Total	Isobaric Tag Samples	iTRAQ Sample 1	mascot_daemon_merge (F600897)	Peroxisomal 3,2-trans-enoyl-CoA isomerase	PECI_HUMAN	Sprot_071310.fas	43568.1	0.998	2	2	2	7.97e-05	0.099
iTRAQ Total	Isobaric Tag Samples	iTRAQ Sample 1	mascot_daemon_merge (F600897)	Ras-related protein Rab-2A	RAB2A_HUMAN	Sprot_071310.fas	23528.2	1	5	5	5	0.000199	0.278
iTRAQ Total	Isobaric Tag Samples	iTRAQ Sample 1	mascot_daemon_merge (F600897)	CB1 cannabinoid receptor-interacting protein 1	CNRP1_HUMAN	Sprot_071310.fas	18630.4	1	3	4	6	0.000239	0.28
iTRAQ Total	Isobaric Tag Samples	iTRAQ Sample 1	mascot_daemon_merge (F600897)	Tripeptidyl-peptidase 1	TPP1_HUMAN	Sprot_071310.fas	61229.6	1	4	8	13	0.000518	0.107
iTRAQ Total	Isobaric Tag Samples	iTRAQ Sample 1	mascot_daemon_merge (F600897)	Eukaryotic translation initiation factor 3 subunit C	EIF3C_HUMAN	Sprot_071310.fas	105329	1	5	5	6	0.000239	0.0613
iTRAQ Total	Isobaric Tag Samples	iTRAQ Sample 1	mascot_daemon_merge (F600897)	Kinesin-like protein KIF21A	KI21A_HUMAN	Sprot_071310.fas	187165	0.993	2	2	2	7.97e-05	0.0239
iTRAQ Total	Isobaric Tag Samples	iTRAQ Sample 1	mascot_daemon_merge (F600897)	N-alpha-acetyltransferase 15, NatA auxiliary subunit	NAA15_HUMAN	Sprot_071310.fas	101260	0.998	2	2	2	7.97e-05	0.0289
iTRAQ Total	Isobaric Tag Samples	iTRAQ Sample 1	mascot_daemon_merge (F600897)	Eukaryotic translation initiation factor 3 subunit B	EIF3B_HUMAN	Sprot_071310.fas	92464.8	0.998	2	2	2	7.97e-05	0.0283
iTRAQ Total	Isobaric Tag Samples	iTRAQ Sample 1	mascot_daemon_merge (F600897)	10-formyltetrahydrofolate dehydrogenase	FTHFD_HUMAN	Sprot_071310.fas	98812.2	1	4	5	5	0.000199	0.0643
iTRAQ Total	Isobaric Tag Samples	iTRAQ Sample 1	mascot_daemon_merge (F600897)	Activator of 90 kDa heat shock protein ATPase homolog 1	AHSA1_HUMAN	Sprot_071310.fas	38256.4	0.998	2	3	5	0.000199	0.101
iTRAQ Total	Isobaric Tag Samples	iTRAQ Sample 1	mascot_daemon_merge (F600897)	GrpE protein homolog 1, mitochondrial	GRPE1_HUMAN	Sprot_071310.fas	24261.2	0.998	2	2	2	7.97e-05	0.0922
iTRAQ Total	Isobaric Tag Samples	iTRAQ Sample 1	mascot_daemon_merge (F600897)	Isocitrate dehydrogenase [NAD] subunit alpha, mitochondrial	IDH3A_HUMAN	Sprot_071310.fas	39574.5	1	6	7	11	0.000438	0.205
iTRAQ Total	Isobaric Tag Samples	iTRAQ Sample 1	mascot_daemon_merge (F600897)	Receptor expression-enhancing protein 5	REEP5_HUMAN	Sprot_071310.fas	21476.5	1	4	5	5	0.000199	0.159
iTRAQ Total	Isobaric Tag Samples	iTRAQ Sample 1	mascot_daemon_merge (F600897)	Platelet-activating factor acetylhydrolase IB subunit beta	PA1B2_HUMAN	Sprot_071310.fas	25551.5	1	2	3	3	0.00012	0.122
iTRAQ Total	Isobaric Tag Samples	iTRAQ Sample 1	mascot_daemon_merge (F600897)	Fumarate hydratase, mitochondrial	FUMH_HUMAN	Sprot_071310.fas	54619.8	1	8	13	15	0.000598	0.21
iTRAQ Total	Isobaric Tag Samples	iTRAQ Sample 1	mascot_daemon_merge (F600897)	Adenylyl cyclase-associated protein 2	CAP2_HUMAN	Sprot_071310.fas	52806.4	1	5	5	5	0.000199	0.113
iTRAQ Total	Isobaric Tag Samples	iTRAQ Sample 1	mascot_daemon_merge (F600897)	Calcium/calmodulin-dependent protein kinase type II subunit gamma	KCC2G_HUMAN	Sprot_071310.fas	62592	1	3	5	6	0.000239	0.118
iTRAQ Total	Isobaric Tag Samples	iTRAQ Sample 1	mascot_daemon_merge (F600897)	Abhydrolase domain-containing protein 10, mitochondrial	ABHDA_HUMAN	Sprot_071310.fas	33915.3	0.994	2	3	4	0.000159	0.085
iTRAQ Total	Isobaric Tag Samples	iTRAQ Sample 1	mascot_daemon_merge (F600897)	Adenylyl cyclase-associated protein 1	CAP1_HUMAN	Sprot_071310.fas	51837.5	1	9	13	15	0.000598	0.232
iTRAQ Total	Isobaric Tag Samples	iTRAQ Sample 1	mascot_daemon_merge (F600897)	Complement C3	CO3_HUMAN	Sprot_071310.fas	187131	1	48	64	86	0.00343	0.372
iTRAQ Total	Isobaric Tag Samples	iTRAQ Sample 1	mascot_daemon_merge (F600897)	Microtubule-associated protein 1B	MAP1B_HUMAN	Sprot_071310.fas	270602	1	53	69	96	0.00382	0.306
iTRAQ Total	Isobaric Tag Samples	iTRAQ Sample 1	mascot_daemon_merge (F600897)	Dolichyl-diphosphooligosaccharide--protein glycosyltransferase subunit 1	RPN1_HUMAN	Sprot_071310.fas	68553	1	10	10	10	0.000398	0.194
iTRAQ Total	Isobaric Tag Samples	iTRAQ Sample 1	mascot_daemon_merge (F600897)	Xaa-Pro aminopeptidase 1	XPP1_HUMAN	Sprot_071310.fas	69901.2	1	5	5	7	0.000279	0.0915
iTRAQ Total	Isobaric Tag Samples	iTRAQ Sample 1	mascot_daemon_merge (F600897)	Vacuolar protein sorting-associated protein 29	VPS29_HUMAN	Sprot_071310.fas	20488.1	0.998	2	3	3	0.00012	0.126
iTRAQ Total	Isobaric Tag Samples	iTRAQ Sample 1	mascot_daemon_merge (F600897)	Dematin	DEMA_HUMAN	Sprot_071310.fas	45497.9	0.998	2	2	2	7.97e-05	0.0864
iTRAQ Total	Isobaric Tag Samples	iTRAQ Sample 1	mascot_daemon_merge (F600897)	60S acidic ribosomal protein P2	RLA2_HUMAN	Sprot_071310.fas	11647.4	1	6	8	8	0.000319	0.774
iTRAQ Total	Isobaric Tag Samples	iTRAQ Sample 1	mascot_daemon_merge (F600897)	60S ribosomal protein L29	RL29_HUMAN	Sprot_071310.fas	17735	0.998	2	2	2	7.97e-05	0.138
iTRAQ Total	Isobaric Tag Samples	iTRAQ Sample 1	mascot_daemon_merge (F600897)	Eukaryotic translation initiation factor 4H	IF4H_HUMAN	Sprot_071310.fas	27368	0.999	2	2	2	7.97e-05	0.169
iTRAQ Total	Isobaric Tag Samples	iTRAQ Sample 1	mascot_daemon_merge (F600897)	T-complex protein 1 subunit alpha	TCPA_HUMAN	Sprot_071310.fas	60327.2	1	4	4	4	0.000159	0.0827
iTRAQ Total	Isobaric Tag Samples	iTRAQ Sample 1	mascot_daemon_merge (F600897)	Probable ATP-dependent RNA helicase DDX6	DDX6_HUMAN	Sprot_071310.fas	54400.6	1	6	6	8	0.000319	0.164
iTRAQ Total	Isobaric Tag Samples	iTRAQ Sample 1	mascot_daemon_merge (F600897)	Beta-hexosaminidase subunit beta	HEXB_HUMAN	Sprot_071310.fas	63095.3	1	3	5	5	0.000199	0.0773
iTRAQ Total	Isobaric Tag Samples	iTRAQ Sample 1	mascot_daemon_merge (F600897)	40S ribosomal protein S24	RS24_HUMAN	Sprot_071310.fas	15405.8	0.993	2	2	2	7.97e-05	0.173
iTRAQ Total	Isobaric Tag Samples	iTRAQ Sample 1	mascot_daemon_merge (F600897)	Exocyst complex component 1	EXOC1_HUMAN	Sprot_071310.fas	101966	0.998	2	2	2	7.97e-05	0.0347
iTRAQ Total	Isobaric Tag Samples	iTRAQ Sample 1	mascot_daemon_merge (F600897)	PH and SEC7 domain-containing protein 3	PSD3_HUMAN	Sprot_071310.fas	116018	0.999	2	2	2	7.97e-05	0.0296
iTRAQ Total	Isobaric Tag Samples	iTRAQ Sample 1	mascot_daemon_merge (F600897)	Endoplasmic reticulum resident protein 44	ERP44_HUMAN	Sprot_071310.fas	46954.5	1	3	4	4	0.000159	0.0961
iTRAQ Total	Isobaric Tag Samples	iTRAQ Sample 1	mascot_daemon_merge (F600897)	Transketolase	TKT_HUMAN	Sprot_071310.fas	67861.4	1	21	30	40	0.00159	0.396
iTRAQ Total	Isobaric Tag Samples	iTRAQ Sample 1	mascot_daemon_merge (F600897)	Neutral cholesterol ester hydrolase 1	NCEH1_HUMAN	Sprot_071310.fas	45790.6	0.998	2	2	2	7.97e-05	0.0686
iTRAQ Total	Isobaric Tag Samples	iTRAQ Sample 1	mascot_daemon_merge (F600897)	Carbonyl reductase [NADPH] 1	CBR1_HUMAN	Sprot_071310.fas	30356.8	1	8	11	18	0.000717	0.473
iTRAQ Total	Isobaric Tag Samples	iTRAQ Sample 1	mascot_daemon_merge (F600897)	UPF0465 protein C5orf33	CE033_HUMAN	Sprot_071310.fas	49415.4	1	3	4	4	0.000159	0.0837
iTRAQ Total	Isobaric Tag Samples	iTRAQ Sample 1	mascot_daemon_merge (F600897)	Protein NDRG4	NDRG4_HUMAN	Sprot_071310.fas	38440.3	0.999	2	2	2	7.97e-05	0.0824
iTRAQ Total	Isobaric Tag Samples	iTRAQ Sample 1	mascot_daemon_merge (F600897)	Coronin-1A	COR1A_HUMAN	Sprot_071310.fas	51008	1	3	4	6	0.000239	0.134
iTRAQ Total	Isobaric Tag Samples	iTRAQ Sample 1	mascot_daemon_merge (F600897)	Cytochrome c oxidase subunit 4 isoform 1, mitochondrial	COX41_HUMAN	Sprot_071310.fas	19558.8	1	4	6	7	0.000279	0.26
iTRAQ Total	Isobaric Tag Samples	iTRAQ Sample 1	mascot_daemon_merge (F600897)	Alpha-crystallin B chain	CRYAB_HUMAN	Sprot_071310.fas	20141.4	1	11	20	59	0.00235	0.571
iTRAQ Total	Isobaric Tag Samples	iTRAQ Sample 1	mascot_daemon_merge (F600897)	Annexin A5	ANXA5_HUMAN	Sprot_071310.fas	35920.6	1	9	12	12	0.000478	0.294
iTRAQ Total	Isobaric Tag Samples	iTRAQ Sample 1	mascot_daemon_merge (F600897)	Wiskott-Aldrich syndrome protein family member 1	WASF1_HUMAN	Sprot_071310.fas	61634.9	1	3	3	3	0.00012	0.0859
iTRAQ Total	Isobaric Tag Samples	iTRAQ Sample 1	mascot_daemon_merge (F600897)	Reticulon-1	RTN1_HUMAN	Sprot_071310.fas	83601.6	1	11	12	15	0.000598	0.214
iTRAQ Total	Isobaric Tag Samples	iTRAQ Sample 1	mascot_daemon_merge (F600897)	Transcriptional activator protein Pur-alpha	PURA_HUMAN	Sprot_071310.fas	34893.1	1	5	6	6	0.000239	0.273
iTRAQ Total	Isobaric Tag Samples	iTRAQ Sample 1	mascot_daemon_merge (F600897)	Receptor-type tyrosine-protein phosphatase zeta	PTPRZ_HUMAN	Sprot_071310.fas	254569	1	14	18	24	0.000956	0.0773
iTRAQ Total	Isobaric Tag Samples	iTRAQ Sample 1	mascot_daemon_merge (F600897)	Chondroitin sulfate proteoglycan 4	CSPG4_HUMAN	Sprot_071310.fas	250516	1	4	4	6	0.000239	0.0345
iTRAQ Total	Isobaric Tag Samples	iTRAQ Sample 1	mascot_daemon_merge (F600897)	FERM, RhoGEF and pleckstrin domain-containing protein 1	FARP1_HUMAN	Sprot_071310.fas	118618	1	3	3	3	0.00012	0.0297
iTRAQ Total	Isobaric Tag Samples	iTRAQ Sample 1	mascot_daemon_merge (F600897)	Alpha-aminoadipic semialdehyde dehydrogenase	AL7A1_HUMAN	Sprot_071310.fas	58469.6	1	9	11	13	0.000518	0.219
iTRAQ Total	Isobaric Tag Samples	iTRAQ Sample 1	mascot_daemon_merge (F600897)	Heat shock protein beta-1	HSPB1_HUMAN	Sprot_071310.fas	22764.6	1	7	7	9	0.000359	0.498
iTRAQ Total	Isobaric Tag Samples	iTRAQ Sample 1	mascot_daemon_merge (F600897)	Oxidation resistance protein 1	OXR1_HUMAN	Sprot_071310.fas	97953.8	1	5	8	8	0.000319	0.0835
iTRAQ Total	Isobaric Tag Samples	iTRAQ Sample 1	mascot_daemon_merge (F600897)	CaM kinase-like vesicle-associated protein	CAMKV_HUMAN	Sprot_071310.fas	54336.3	0.998	2	2	2	7.97e-05	0.0459
iTRAQ Total	Isobaric Tag Samples	iTRAQ Sample 1	mascot_daemon_merge (F600897)	OCIA domain-containing protein 1	OCAD1_HUMAN	Sprot_071310.fas	27608.8	0.998	2	2	2	7.97e-05	0.122
iTRAQ Total	Isobaric Tag Samples	iTRAQ Sample 1	mascot_daemon_merge (F600897)	Early endosome antigen 1	EEA1_HUMAN	Sprot_071310.fas	162450	1	7	7	7	0.000279	0.0581
iTRAQ Total	Isobaric Tag Samples	iTRAQ Sample 1	mascot_daemon_merge (F600897)	ATP synthase subunit d, mitochondrial	ATP5H_HUMAN	Sprot_071310.fas	18473.9	0.999	2	2	2	7.97e-05	0.193
iTRAQ Total	Isobaric Tag Samples	iTRAQ Sample 1	mascot_daemon_merge (F600897)	Histidine triad nucleotide-binding protein 1	HINT1_HUMAN	Sprot_071310.fas	13784.1	0.999	2	3	3	0.00012	0.27
iTRAQ Total	Isobaric Tag Samples	iTRAQ Sample 1	mascot_daemon_merge (F600897)	7SK snRNA methylphosphate capping enzyme	MEPCE_HUMAN	Sprot_071310.fas	74337.6	0.998	2	2	2	7.97e-05	0.0464
iTRAQ Total	Isobaric Tag Samples	iTRAQ Sample 1	mascot_daemon_merge (F600897)	Glycogen synthase kinase-3 beta	GSK3B_HUMAN	Sprot_071310.fas	46727.3	1	4	6	9	0.000359	0.214
iTRAQ Total	Isobaric Tag Samples	iTRAQ Sample 1	mascot_daemon_merge (F600897)	10 kDa heat shock protein, mitochondrial	CH10_HUMAN	Sprot_071310.fas	10913.7	1	9	13	27	0.00108	0.706
iTRAQ Total	Isobaric Tag Samples	iTRAQ Sample 1	mascot_daemon_merge (F600897)	U2 small nuclear ribonucleoprotein B''	RU2B_HUMAN	Sprot_071310.fas	25469.5	0.998	2	2	2	7.97e-05	0.0844
iTRAQ Total	Isobaric Tag Samples	iTRAQ Sample 1	mascot_daemon_merge (F600897)	Cytoplasmic dynein 1 heavy chain 1	DYHC1_HUMAN	Sprot_071310.fas	532388	1	27	29	35	0.00139	0.0764
iTRAQ Total	Isobaric Tag Samples	iTRAQ Sample 1	mascot_daemon_merge (F600897)	GDP-fucose protein O-fucosyltransferase 1	OFUT1_HUMAN	Sprot_071310.fas	43938.2	1	3	3	3	0.00012	0.131
iTRAQ Total	Isobaric Tag Samples	iTRAQ Sample 1	mascot_daemon_merge (F600897)	Glutathione S-transferase Mu 2	GSTM2_HUMAN	Sprot_071310.fas	25728.5	1	3	3	3	0.00012	0.133
iTRAQ Total	Isobaric Tag Samples	iTRAQ Sample 1	mascot_daemon_merge (F600897)	Eukaryotic initiation factor 4A-I	IF4A1_HUMAN	Sprot_071310.fas	46137.3	0.999	3	3	3	0.00012	0.101
iTRAQ Total	Isobaric Tag Samples	iTRAQ Sample 1	mascot_daemon_merge (F600897)	Branched-chain-amino-acid aminotransferase, cytosolic	BCAT1_HUMAN	Sprot_071310.fas	42948.8	0.998	2	2	2	7.97e-05	0.0674
iTRAQ Total	Isobaric Tag Samples	iTRAQ Sample 1	mascot_daemon_merge (F600897)	ES1 protein homolog, mitochondrial	ES1_HUMAN	Sprot_071310.fas	28151.6	1	7	12	19	0.000757	0.362
iTRAQ Total	Isobaric Tag Samples	iTRAQ Sample 1	mascot_daemon_merge (F600897)	Heterogeneous nuclear ribonucleoproteins C1/C2	HNRPC_HUMAN	Sprot_071310.fas	33652.5	1	8	12	18	0.000717	0.278
iTRAQ Total	Isobaric Tag Samples	iTRAQ Sample 1	mascot_daemon_merge (F600897)	Alanyl-tRNA synthetase, cytoplasmic	SYAC_HUMAN	Sprot_071310.fas	106795	1	10	13	18	0.000717	0.123
iTRAQ Total	Isobaric Tag Samples	iTRAQ Sample 1	mascot_daemon_merge (F600897)	40S ribosomal protein S3a	RS3A_HUMAN	Sprot_071310.fas	29927.3	1	4	5	6	0.000239	0.148
iTRAQ Total	Isobaric Tag Samples	iTRAQ Sample 1	mascot_daemon_merge (F600897)	Carbohydrate kinase domain-containing protein	CARKD_HUMAN	Sprot_071310.fas	36557.6	0.998	2	2	2	7.97e-05	0.121
iTRAQ Total	Isobaric Tag Samples	iTRAQ Sample 1	mascot_daemon_merge (F600897)	Serpin H1	SERPH_HUMAN	Sprot_071310.fas	46424	1	4	4	4	0.000159	0.122
iTRAQ Total	Isobaric Tag Samples	iTRAQ Sample 1	mascot_daemon_merge (F600897)	Epidermal growth factor receptor	EGFR_HUMAN	Sprot_071310.fas	134261	1	11	14	20	0.000797	0.132
iTRAQ Total	Isobaric Tag Samples	iTRAQ Sample 1	mascot_daemon_merge (F600897)	Peroxiredoxin-6	PRDX6_HUMAN	Sprot_071310.fas	25018.1	1	5	7	8	0.000319	0.263
iTRAQ Total	Isobaric Tag Samples	iTRAQ Sample 1	mascot_daemon_merge (F600897)	NAD-dependent malic enzyme, mitochondrial	MAOM_HUMAN	Sprot_071310.fas	65428.2	1	3	3	3	0.00012	0.0908
iTRAQ Total	Isobaric Tag Samples	iTRAQ Sample 1	mascot_daemon_merge (F600897)	Hemoglobin subunit alpha	HBA_HUMAN	Sprot_071310.fas	15239.6	1	10	23	162	0.00645	0.606
iTRAQ Total	Isobaric Tag Samples	iTRAQ Sample 1	mascot_daemon_merge (F600897)	Glucose-6-phosphate 1-dehydrogenase	G6PD_HUMAN	Sprot_071310.fas	59240.1	0.998	2	2	2	7.97e-05	0.0369
iTRAQ Total	Isobaric Tag Samples	iTRAQ Sample 1	mascot_daemon_merge (F600897)	Peroxiredoxin-5, mitochondrial	PRDX5_HUMAN	Sprot_071310.fas	22008.3	1	6	10	17	0.000677	0.369
iTRAQ Total	Isobaric Tag Samples	iTRAQ Sample 1	mascot_daemon_merge (F600897)	Synaptic vesicle glycoprotein 2A	SV2A_HUMAN	Sprot_071310.fas	82679	1	5	6	7	0.000279	0.0822
iTRAQ Total	Isobaric Tag Samples	iTRAQ Sample 1	mascot_daemon_merge (F600897)	Septin-2	SEPT2_HUMAN	Sprot_071310.fas	41470.1	1	7	11	17	0.000677	0.36
iTRAQ Total	Isobaric Tag Samples	iTRAQ Sample 1	mascot_daemon_merge (F600897)	Polyadenylate-binding protein 1	PABP1_HUMAN	Sprot_071310.fas	70653.3	1	5	6	6	0.000239	0.124
iTRAQ Total	Isobaric Tag Samples	iTRAQ Sample 1	mascot_daemon_merge (F600897)	Microtubule-associated protein RP/EB family member 1	MARE1_HUMAN	Sprot_071310.fas	29981.5	1	4	4	5	0.000199	0.201
iTRAQ Total	Isobaric Tag Samples	iTRAQ Sample 1	mascot_daemon_merge (F600897)	Inorganic pyrophosphatase	IPYR_HUMAN	Sprot_071310.fas	32642.6	1	3	3	3	0.00012	0.131
iTRAQ Total	Isobaric Tag Samples	iTRAQ Sample 1	mascot_daemon_merge (F600897)	Brevican core protein	PGCB_HUMAN	Sprot_071310.fas	99099.8	1	16	20	30	0.0012	0.246
iTRAQ Total	Isobaric Tag Samples	iTRAQ Sample 1	mascot_daemon_merge (F600897)	Protein S100-B	S100B_HUMAN	Sprot_071310.fas	10694.9	0.998	2	3	6	0.000239	0.402
iTRAQ Total	Isobaric Tag Samples	iTRAQ Sample 1	mascot_daemon_merge (F600897)	Prohibitin-2	PHB2_HUMAN	Sprot_071310.fas	33279.6	1	8	10	10	0.000398	0.324
iTRAQ Total	Isobaric Tag Samples	iTRAQ Sample 1	mascot_daemon_merge (F600897)	Neurosecretory protein VGF	VGF_HUMAN	Sprot_071310.fas	67239.9	1	7	9	9	0.000359	0.135
iTRAQ Total	Isobaric Tag Samples	iTRAQ Sample 1	mascot_daemon_merge (F600897)	Aminoacyl tRNA synthase complex-interacting multifunctional protein 2	AIMP2_HUMAN	Sprot_071310.fas	35331.3	0.998	2	2	2	7.97e-05	0.0906
iTRAQ Total	Isobaric Tag Samples	iTRAQ Sample 1	mascot_daemon_merge (F600897)	Nucleoprotein TPR	TPR_HUMAN	Sprot_071310.fas	267271	1	3	3	3	0.00012	0.0178
iTRAQ Total	Isobaric Tag Samples	iTRAQ Sample 1	mascot_daemon_merge (F600897)	Anoctamin-6	ANO6_HUMAN	Sprot_071310.fas	106151	0.998	2	2	2	7.97e-05	0.0385
iTRAQ Total	Isobaric Tag Samples	iTRAQ Sample 1	mascot_daemon_merge (F600897)	Succinyl-CoA ligase [GDP-forming] subunit alpha, mitochondrial	SUCA_HUMAN	Sprot_071310.fas	36232.2	1	6	7	9	0.000359	0.208
iTRAQ Total	Isobaric Tag Samples	iTRAQ Sample 1	mascot_daemon_merge (F600897)	Dynactin subunit 2	DCTN2_HUMAN	Sprot_071310.fas	44213.7	1	7	7	7	0.000279	0.185
iTRAQ Total	Isobaric Tag Samples	iTRAQ Sample 1	mascot_daemon_merge (F600897)	78 kDa glucose-regulated protein	GRP78_HUMAN	Sprot_071310.fas	72316.7	1	23	32	44	0.00175	0.43
iTRAQ Total	Isobaric Tag Samples	iTRAQ Sample 1	mascot_daemon_merge (F600897)	RNA-binding protein Nova-1	NOVA1_HUMAN	Sprot_071310.fas	52038.4	1	3	3	3	0.00012	0.0784
iTRAQ Total	Isobaric Tag Samples	iTRAQ Sample 1	mascot_daemon_merge (F600897)	Platelet-activating factor acetylhydrolase IB subunit gamma	PA1B3_HUMAN	Sprot_071310.fas	25715.6	1	3	4	4	0.000159	0.108
iTRAQ Total	Isobaric Tag Samples	iTRAQ Sample 1	mascot_daemon_merge (F600897)	Plasminogen activator inhibitor 1 RNA-binding protein	PAIRB_HUMAN	Sprot_071310.fas	44947.8	1	8	8	8	0.000319	0.206
iTRAQ Total	Isobaric Tag Samples	iTRAQ Sample 1	mascot_daemon_merge (F600897)	Histone H2A type 2-B	H2A2B_HUMAN	Sprot_071310.fas	13977.8	1	3	3	3	0.00012	0.269
iTRAQ Total	Isobaric Tag Samples	iTRAQ Sample 1	mascot_daemon_merge (F600897)	Src substrate cortactin	SRC8_HUMAN	Sprot_071310.fas	61567.4	1	3	4	4	0.000159	0.0636
iTRAQ Total	Isobaric Tag Samples	iTRAQ Sample 1	mascot_daemon_merge (F600897)	Calnexin	CALX_HUMAN	Sprot_071310.fas	67552.2	1	13	17	21	0.000837	0.24
iTRAQ Total	Isobaric Tag Samples	iTRAQ Sample 1	mascot_daemon_merge (F600897)	Thy-1 membrane glycoprotein	THY1_HUMAN	Sprot_071310.fas	17917.2	0.998	2	3	6	0.000239	0.149
iTRAQ Total	Isobaric Tag Samples	iTRAQ Sample 1	mascot_daemon_merge (F600897)	Thioredoxin domain-containing protein 5	TXND5_HUMAN	Sprot_071310.fas	47611.1	0.998	2	2	2	7.97e-05	0.0718
iTRAQ Total	Isobaric Tag Samples	iTRAQ Sample 1	mascot_daemon_merge (F600897)	Protein argonaute-1	AGO1_HUMAN	Sprot_071310.fas	97197	0.998	2	2	2	7.97e-05	0.0373
iTRAQ Total	Isobaric Tag Samples	iTRAQ Sample 1	mascot_daemon_merge (F600897)	Cytochrome c oxidase subunit 2	COX2_HUMAN	Sprot_071310.fas	25548.4	1	4	4	6	0.000239	0.22
iTRAQ Total	Isobaric Tag Samples	iTRAQ Sample 1	mascot_daemon_merge (F600897)	Drebrin	DREB_HUMAN	Sprot_071310.fas	71410.6	1	9	12	13	0.000518	0.193
iTRAQ Total	Isobaric Tag Samples	iTRAQ Sample 1	mascot_daemon_merge (F600897)	Prostaglandin-H2 D-isomerase	PTGDS_HUMAN	Sprot_071310.fas	21011.1	1	3	4	5	0.000199	0.216
iTRAQ Total	Isobaric Tag Samples	iTRAQ Sample 1	mascot_daemon_merge (F600897)	T-complex protein 1 subunit beta	TCPB_HUMAN	Sprot_071310.fas	57471.9	1	4	4	5	0.000199	0.107
iTRAQ Total	Isobaric Tag Samples	iTRAQ Sample 1	mascot_daemon_merge (F600897)	Tyrosine-protein phosphatase non-receptor type substrate 1	SHPS1_HUMAN	Sprot_071310.fas	54793.3	1	9	9	11	0.000438	0.254
iTRAQ Total	Isobaric Tag Samples	iTRAQ Sample 1	mascot_daemon_merge (F600897)	Tubulin alpha-1B chain	TBA1B_HUMAN	Sprot_071310.fas	50133.7	0.998	2	3	13	0.000518	0.656
iTRAQ Total	Isobaric Tag Samples	iTRAQ Sample 1	mascot_daemon_merge (F600897)	40S ribosomal protein S25	RS25_HUMAN	Sprot_071310.fas	13725	1	4	7	8	0.000319	0.224
iTRAQ Total	Isobaric Tag Samples	iTRAQ Sample 1	mascot_daemon_merge (F600897)	Glutathione reductase, mitochondrial	GSHR_HUMAN	Sprot_071310.fas	56239.4	1	5	5	6	0.000239	0.218
iTRAQ Total	Isobaric Tag Samples	iTRAQ Sample 1	mascot_daemon_merge (F600897)	Calpain-1 catalytic subunit	CAN1_HUMAN	Sprot_071310.fas	81874.6	1	3	3	3	0.00012	0.0686
iTRAQ Total	Isobaric Tag Samples	iTRAQ Sample 1	mascot_daemon_merge (F600897)	Zinc-alpha-2-glycoprotein	ZA2G_HUMAN	Sprot_071310.fas	34240.6	1	6	6	8	0.000319	0.295
iTRAQ Total	Isobaric Tag Samples	iTRAQ Sample 1	mascot_daemon_merge (F600897)	Tubulin alpha-1A chain	TBA1A_HUMAN	Sprot_071310.fas	50117.7	1	25	48	191	0.00761	0.656
iTRAQ Total	Isobaric Tag Samples	iTRAQ Sample 1	mascot_daemon_merge (F600897)	AP-2 complex subunit mu	AP2M1_HUMAN	Sprot_071310.fas	49637.7	1	6	6	7	0.000279	0.131
iTRAQ Total	Isobaric Tag Samples	iTRAQ Sample 1	mascot_daemon_merge (F600897)	Tumor protein D52	TPD52_HUMAN	Sprot_071310.fas	24309.5	0.998	2	3	4	0.000159	0.205
iTRAQ Total	Isobaric Tag Samples	iTRAQ Sample 1	mascot_daemon_merge (F600897)	Vinculin	VINC_HUMAN	Sprot_071310.fas	123783	1	15	16	18	0.000717	0.178
iTRAQ Total	Isobaric Tag Samples	iTRAQ Sample 1	mascot_daemon_merge (F600897)	Plasma membrane calcium-transporting ATPase 2	AT2B2_HUMAN	Sprot_071310.fas	136862	1	6	8	8	0.000319	0.0949
iTRAQ Total	Isobaric Tag Samples	iTRAQ Sample 1	mascot_daemon_merge (F600897)	3-mercaptopyruvate sulfurtransferase	THTM_HUMAN	Sprot_071310.fas	33160.8	1	3	3	3	0.00012	0.158
iTRAQ Total	Isobaric Tag Samples	iTRAQ Sample 1	mascot_daemon_merge (F600897)	Transcription factor BTF3 homolog 4	BT3L4_HUMAN	Sprot_071310.fas	17253	0.999	2	3	3	0.00012	0.203
iTRAQ Total	Isobaric Tag Samples	iTRAQ Sample 1	mascot_daemon_merge (F600897)	Reticulon-3	RTN3_HUMAN	Sprot_071310.fas	112595	0.998	2	4	6	0.000239	0.0359
iTRAQ Total	Isobaric Tag Samples	iTRAQ Sample 1	mascot_daemon_merge (F600897)	Cell division control protein 42 homolog	CDC42_HUMAN	Sprot_071310.fas	21292.7	1	3	4	5	0.000199	0.115
iTRAQ Total	Isobaric Tag Samples	iTRAQ Sample 1	mascot_daemon_merge (F600897)	Annexin A6	ANXA6_HUMAN	Sprot_071310.fas	75859.5	1	11	11	18	0.000717	0.205
iTRAQ Total	Isobaric Tag Samples	iTRAQ Sample 1	mascot_daemon_merge (F600897)	Plasma membrane calcium-transporting ATPase 1	AT2B1_HUMAN	Sprot_071310.fas	138741	1	3	3	3	0.00012	0.0866
iTRAQ Total	Isobaric Tag Samples	iTRAQ Sample 1	mascot_daemon_merge (F600897)	60S ribosomal protein L12	RL12_HUMAN	Sprot_071310.fas	17801.1	1	4	4	4	0.000159	0.394
iTRAQ Total	Isobaric Tag Samples	iTRAQ Sample 1	mascot_daemon_merge (F600897)	Fatty acid synthase	FAS_HUMAN	Sprot_071310.fas	273409	1	17	18	19	0.000757	0.0976
iTRAQ Total	Isobaric Tag Samples	iTRAQ Sample 1	mascot_daemon_merge (F600897)	Cystatin-C	CYTC_HUMAN	Sprot_071310.fas	15781.2	0.998	2	3	4	0.000159	0.116
iTRAQ Total	Isobaric Tag Samples	iTRAQ Sample 1	mascot_daemon_merge (F600897)	Twinfilin-1	TWF1_HUMAN	Sprot_071310.fas	40266.2	0.998	2	2	2	7.97e-05	0.0514
iTRAQ Total	Isobaric Tag Samples	iTRAQ Sample 1	mascot_daemon_merge (F600897)	Myotrophin	MTPN_HUMAN	Sprot_071310.fas	12877.3	0.998	2	2	2	7.97e-05	0.203
iTRAQ Total	Isobaric Tag Samples	iTRAQ Sample 1	mascot_daemon_merge (F600897)	Poly [ADP-ribose] polymerase 1	PARP1_HUMAN	Sprot_071310.fas	113070	0.998	2	2	2	7.97e-05	0.0306
iTRAQ Total	Isobaric Tag Samples	iTRAQ Sample 1	mascot_daemon_merge (F600897)	Purine nucleoside phosphorylase	PNPH_HUMAN	Sprot_071310.fas	32100	0.997	2	2	2	7.97e-05	0.0969
iTRAQ Total	Isobaric Tag Samples	iTRAQ Sample 1	mascot_daemon_merge (F600897)	Inositol monophosphatase 1	IMPA1_HUMAN	Sprot_071310.fas	30170.5	0.993	2	2	2	7.97e-05	0.0686
iTRAQ Total	Isobaric Tag Samples	iTRAQ Sample 1	mascot_daemon_merge (F600897)	Caldesmon	CALD1_HUMAN	Sprot_071310.fas	93232.8	1	8	8	11	0.000438	0.166
iTRAQ Total	Isobaric Tag Samples	iTRAQ Sample 1	mascot_daemon_merge (F600897)	GTP-binding nuclear protein Ran	RAN_HUMAN	Sprot_071310.fas	24405.1	1	5	5	5	0.000199	0.259
iTRAQ Total	Isobaric Tag Samples	iTRAQ Sample 1	mascot_daemon_merge (F600897)	Vacuolar protein sorting-associated protein 35	VPS35_HUMAN	Sprot_071310.fas	91692	1	4	4	5	0.000199	0.0729
iTRAQ Total	Isobaric Tag Samples	iTRAQ Sample 1	mascot_daemon_merge (F600897)	Histidine triad nucleotide-binding protein 2, mitochondrial	HINT2_HUMAN	Sprot_071310.fas	17143.7	0.998	2	3	4	0.000159	0.215
iTRAQ Total	Isobaric Tag Samples	iTRAQ Sample 1	mascot_daemon_merge (F600897)	Coiled-coil-helix-coiled-coil-helix domain-containing protein 2, mitochondrial	CHCH2_HUMAN	Sprot_071310.fas	15494.3	0.999	2	3	4	0.000159	0.152
iTRAQ Total	Isobaric Tag Samples	iTRAQ Sample 1	mascot_daemon_merge (F600897)	5'-nucleotidase	5NTD_HUMAN	Sprot_071310.fas	63351	0.998	2	2	2	7.97e-05	0.0557
iTRAQ Total	Isobaric Tag Samples	iTRAQ Sample 1	mascot_daemon_merge (F600897)	Cytochrome b-c1 complex subunit Rieske, mitochondrial	UCRI_HUMAN	Sprot_071310.fas	29649.8	0.999	3	3	3	0.00012	0.15
iTRAQ Total	Isobaric Tag Samples	iTRAQ Sample 1	mascot_daemon_merge (F600897)	Neurotrimin	NTRI_HUMAN	Sprot_071310.fas	37952.8	0.998	2	3	3	0.00012	0.0843
iTRAQ Total	Isobaric Tag Samples	iTRAQ Sample 1	mascot_daemon_merge (F600897)	Matrin-3	MATR3_HUMAN	Sprot_071310.fas	94608.7	1	8	9	10	0.000398	0.113
iTRAQ Total	Isobaric Tag Samples	iTRAQ Sample 1	mascot_daemon_merge (F600897)	Poly(rC)-binding protein 2	PCBP2_HUMAN	Sprot_071310.fas	38562.9	1	7	9	10	0.000398	0.321
iTRAQ Total	Isobaric Tag Samples	iTRAQ Sample 1	mascot_daemon_merge (F600897)	14-3-3 protein theta	1433T_HUMAN	Sprot_071310.fas	27747.4	1	6	8	10	0.000398	0.449
iTRAQ Total	Isobaric Tag Samples	iTRAQ Sample 1	mascot_daemon_merge (F600897)	Basement membrane-specific heparan sulfate proteoglycan core protein	PGBM_HUMAN	Sprot_071310.fas	468760	1	4	4	4	0.000159	0.0205
iTRAQ Total	Isobaric Tag Samples	iTRAQ Sample 1	mascot_daemon_merge (F600897)	60S ribosomal protein L10	RL10_HUMAN	Sprot_071310.fas	24586.6	1	4	4	4	0.000159	0.178
iTRAQ Total	Isobaric Tag Samples	iTRAQ Sample 1	mascot_daemon_merge (F600897)	Myosin-Va	MYO5A_HUMAN	Sprot_071310.fas	215395	1	3	3	3	0.00012	0.0329
iTRAQ Total	Isobaric Tag Samples	iTRAQ Sample 1	mascot_daemon_merge (F600897)	Cysteine and glycine-rich protein 1	CSRP1_HUMAN	Sprot_071310.fas	20549.1	1	5	6	9	0.000359	0.378
iTRAQ Total	Isobaric Tag Samples	iTRAQ Sample 1	mascot_daemon_merge (F600897)	Sideroflexin-1	SFXN1_HUMAN	Sprot_071310.fas	35602	1	5	6	6	0.000239	0.252
iTRAQ Total	Isobaric Tag Samples	iTRAQ Sample 1	mascot_daemon_merge (F600897)	Talin-1	TLN1_HUMAN	Sprot_071310.fas	269747	1	25	31	33	0.00131	0.161
iTRAQ Total	Isobaric Tag Samples	iTRAQ Sample 1	mascot_daemon_merge (F600897)	Heterogeneous nuclear ribonucleoprotein D0	HNRPD_HUMAN	Sprot_071310.fas	38416.5	1	7	10	25	0.000996	0.228
iTRAQ Total	Isobaric Tag Samples	iTRAQ Sample 1	mascot_daemon_merge (F600897)	Prostaglandin E synthase 3	TEBP_HUMAN	Sprot_071310.fas	18679.9	0.998	2	2	2	7.97e-05	0.188
iTRAQ Total	Isobaric Tag Samples	iTRAQ Sample 1	mascot_daemon_merge (F600897)	Phospholysine phosphohistidine inorganic pyrophosphate phosphatase	LHPP_HUMAN	Sprot_071310.fas	29147.4	0.998	2	3	3	0.00012	0.185
iTRAQ Total	Isobaric Tag Samples	iTRAQ Sample 1	mascot_daemon_merge (F600897)	Catenin delta-2	CTND2_HUMAN	Sprot_071310.fas	132641	1	3	3	3	0.00012	0.0302
iTRAQ Total	Isobaric Tag Samples	iTRAQ Sample 1	mascot_daemon_merge (F600897)	Histone H1.2	H12_HUMAN	Sprot_071310.fas	21347.8	0.999	2	2	2	7.97e-05	0.235
iTRAQ Total	Isobaric Tag Samples	iTRAQ Sample 1	mascot_daemon_merge (F600897)	26S proteasome non-ATPase regulatory subunit 3	PSMD3_HUMAN	Sprot_071310.fas	60961.6	1	3	3	3	0.00012	0.073
iTRAQ Total	Isobaric Tag Samples	iTRAQ Sample 1	mascot_daemon_merge (F600897)	Hemoglobin subunit beta	HBB_HUMAN	Sprot_071310.fas	15980	1	14	36	310	0.0124	0.939
iTRAQ Total	Isobaric Tag Samples	iTRAQ Sample 1	mascot_daemon_merge (F600897)	Calpastatin	ICAL_HUMAN	Sprot_071310.fas	76557.3	1	3	3	3	0.00012	0.0593
iTRAQ Total	Isobaric Tag Samples	iTRAQ Sample 1	mascot_daemon_merge (F600897)	Septin-11	SEP11_HUMAN	Sprot_071310.fas	49381.1	1	11	12	16	0.000637	0.254
iTRAQ Total	Isobaric Tag Samples	iTRAQ Sample 1	mascot_daemon_merge (F600897)	Dual specificity mitogen-activated protein kinase kinase 2	MP2K2_HUMAN	Sprot_071310.fas	44407.2	0.998	2	2	2	7.97e-05	0.14
iTRAQ Total	Isobaric Tag Samples	iTRAQ Sample 1	mascot_daemon_merge (F600897)	Palmitoyl-protein thioesterase 1	PPT1_HUMAN	Sprot_071310.fas	34176	1	3	4	6	0.000239	0.186
iTRAQ Total	Isobaric Tag Samples	iTRAQ Sample 1	mascot_daemon_merge (F600897)	Neuronal-specific septin-3	SEPT3_HUMAN	Sprot_071310.fas	40686.7	1	5	5	7	0.000279	0.17
iTRAQ Total	Isobaric Tag Samples	iTRAQ Sample 1	mascot_daemon_merge (F600897)	Inverted formin-2	INF2_HUMAN	Sprot_071310.fas	135609	0.998	2	2	3	0.00012	0.0368
iTRAQ Total	Isobaric Tag Samples	iTRAQ Sample 1	mascot_daemon_merge (F600897)	Solute carrier family 12 member 5	S12A5_HUMAN	Sprot_071310.fas	126168	0.998	2	2	3	0.00012	0.0369
iTRAQ Total	Isobaric Tag Samples	iTRAQ Sample 1	mascot_daemon_merge (F600897)	Acetyl-CoA acetyltransferase, cytosolic	THIC_HUMAN	Sprot_071310.fas	41332.4	1	4	5	8	0.000319	0.196
iTRAQ Total	Isobaric Tag Samples	iTRAQ Sample 1	mascot_daemon_merge (F600897)	Pyruvate dehydrogenase E1 component subunit beta, mitochondrial	ODPB_HUMAN	Sprot_071310.fas	39215.4	1	7	9	10	0.000398	0.292
iTRAQ Total	Isobaric Tag Samples	iTRAQ Sample 1	mascot_daemon_merge (F600897)	Uncharacterized protein C10orf58	CJ058_HUMAN	Sprot_071310.fas	25747.5	1	3	3	3	0.00012	0.131
iTRAQ Total	Isobaric Tag Samples	iTRAQ Sample 1	mascot_daemon_merge (F600897)	IQ motif and SEC7 domain-containing protein 1	IQEC1_HUMAN	Sprot_071310.fas	108300	0.998	2	2	2	7.97e-05	0.0405
iTRAQ Total	Isobaric Tag Samples	iTRAQ Sample 1	mascot_daemon_merge (F600897)	Cytoplasmic aconitate hydratase	ACOC_HUMAN	Sprot_071310.fas	98383	0.998	2	2	3	0.00012	0.0405
iTRAQ Total	Isobaric Tag Samples	iTRAQ Sample 1	mascot_daemon_merge (F600897)	Lactotransferrin	TRFL_HUMAN	Sprot_071310.fas	78164.3	1	4	4	4	0.000159	0.0915
iTRAQ Total	Isobaric Tag Samples	iTRAQ Sample 1	mascot_daemon_merge (F600897)	Microtubule-associated protein RP/EB family member 2	MARE2_HUMAN	Sprot_071310.fas	37013.6	0.999	2	2	2	7.97e-05	0.104
iTRAQ Total	Isobaric Tag Samples	iTRAQ Sample 1	mascot_daemon_merge (F600897)	3'(2'),5'-bisphosphate nucleotidase 1	BPNT1_HUMAN	Sprot_071310.fas	33374.7	0.998	2	3	3	0.00012	0.101
iTRAQ Total	Isobaric Tag Samples	iTRAQ Sample 1	mascot_daemon_merge (F600897)	Afamin	AFAM_HUMAN	Sprot_071310.fas	69052.1	0.998	2	3	3	0.00012	0.0334
iTRAQ Total	Isobaric Tag Samples	iTRAQ Sample 1	mascot_daemon_merge (F600897)	Neuronal membrane glycoprotein M6-a	GPM6A_HUMAN	Sprot_071310.fas	31192.4	1	3	3	3	0.00012	0.0791
iTRAQ Total	Isobaric Tag Samples	iTRAQ Sample 1	mascot_daemon_merge (F600897)	Succinate dehydrogenase [ubiquinone] flavoprotein subunit, mitochondrial	DHSA_HUMAN	Sprot_071310.fas	72673.7	1	4	5	9	0.000359	0.111
iTRAQ Total	Isobaric Tag Samples	iTRAQ Sample 1	mascot_daemon_merge (F600897)	Malate dehydrogenase, cytoplasmic	MDHC_HUMAN	Sprot_071310.fas	36408.9	1	9	11	12	0.000478	0.269
iTRAQ Total	Isobaric Tag Samples	iTRAQ Sample 1	mascot_daemon_merge (F600897)	Endophilin-B2	SHLB2_HUMAN	Sprot_071310.fas	43957.2	0.998	2	2	2	7.97e-05	0.0405
iTRAQ Total	Isobaric Tag Samples	iTRAQ Sample 1	mascot_daemon_merge (F600897)	Serine/threonine-protein kinase DCLK1	DCLK1_HUMAN	Sprot_071310.fas	82207.8	1	7	8	10	0.000398	0.176
iTRAQ Total	Isobaric Tag Samples	iTRAQ Sample 1	mascot_daemon_merge (F600897)	Astrocytic phosphoprotein PEA-15	PEA15_HUMAN	Sprot_071310.fas	15023.2	1	6	9	10	0.000398	0.5
iTRAQ Total	Isobaric Tag Samples	iTRAQ Sample 1	mascot_daemon_merge (F600897)	CD99 antigen	CD99_HUMAN	Sprot_071310.fas	18830.1	0.998	2	3	4	0.000159	0.216
iTRAQ Total	Isobaric Tag Samples	iTRAQ Sample 1	mascot_daemon_merge (F600897)	Glycogen phosphorylase, brain form	PYGB_HUMAN	Sprot_071310.fas	96680.3	1	10	14	22	0.000876	0.161
iTRAQ Total	Isobaric Tag Samples	iTRAQ Sample 1	mascot_daemon_merge (F600897)	Ubiquitin carboxyl-terminal hydrolase 5	UBP5_HUMAN	Sprot_071310.fas	95770.1	1	4	4	5	0.000199	0.0653
iTRAQ Total	Isobaric Tag Samples	iTRAQ Sample 1	mascot_daemon_merge (F600897)	NADH dehydrogenase [ubiquinone] 1 alpha subcomplex subunit 7	NDUA7_HUMAN	Sprot_071310.fas	12533.8	1	3	3	3	0.00012	0.319
iTRAQ Total	Isobaric Tag Samples	iTRAQ Sample 1	mascot_daemon_merge (F600897)	Gamma-soluble NSF attachment protein	SNAG_HUMAN	Sprot_071310.fas	34728.9	1	3	3	3	0.00012	0.125
iTRAQ Total	Isobaric Tag Samples	iTRAQ Sample 1	mascot_daemon_merge (F600897)	Tubulin polymerization-promoting protein	TPPP_HUMAN	Sprot_071310.fas	23676.1	1	8	9	9	0.000359	0.352
iTRAQ Total	Isobaric Tag Samples	iTRAQ Sample 1	mascot_daemon_merge (F600897)	Endonuclease domain-containing 1 protein	ENDD1_HUMAN	Sprot_071310.fas	54999.6	1	5	5	5	0.000199	0.118
iTRAQ Total	Isobaric Tag Samples	iTRAQ Sample 1	mascot_daemon_merge (F600897)	Fructose-bisphosphate aldolase A	ALDOA_HUMAN	Sprot_071310.fas	39402.6	1	16	23	48	0.00191	0.497
iTRAQ Total	Isobaric Tag Samples	iTRAQ Sample 1	mascot_daemon_merge (F600897)	Succinyl-CoA ligase [GDP-forming] subunit beta, mitochondrial	SUCB2_HUMAN	Sprot_071310.fas	46493.7	0.998	2	2	2	7.97e-05	0.044
iTRAQ Total	Isobaric Tag Samples	iTRAQ Sample 1	mascot_daemon_merge (F600897)	UMP-CMP kinase	KCY_HUMAN	Sprot_071310.fas	22205	1	4	4	4	0.000159	0.286
iTRAQ Total	Isobaric Tag Samples	iTRAQ Sample 1	mascot_daemon_merge (F600897)	Alpha-aminoadipic semialdehyde synthase, mitochondrial	AASS_HUMAN	Sprot_071310.fas	102117	0.998	2	2	2	7.97e-05	0.041
iTRAQ Total	Isobaric Tag Samples	iTRAQ Sample 1	mascot_daemon_merge (F600897)	Protein-L-isoaspartate(D-aspartate) O-methyltransferase	PIMT_HUMAN	Sprot_071310.fas	24632.9	1	5	5	6	0.000239	0.374
iTRAQ Total	Isobaric Tag Samples	iTRAQ Sample 1	mascot_daemon_merge (F600897)	26S proteasome non-ATPase regulatory subunit 7	PSD7_HUMAN	Sprot_071310.fas	37007.5	1	4	5	5	0.000199	0.198
iTRAQ Total	Isobaric Tag Samples	iTRAQ Sample 1	mascot_daemon_merge (F600897)	Tubulin beta-2B chain	TBB2B_HUMAN	Sprot_071310.fas	49935.1	1	25	45	242	0.00964	0.587
iTRAQ Total	Isobaric Tag Samples	iTRAQ Sample 1	mascot_daemon_merge (F600897)	60 kDa heat shock protein, mitochondrial	CH60_HUMAN	Sprot_071310.fas	61037.7	1	29	43	92	0.00367	0.597
iTRAQ Total	Isobaric Tag Samples	iTRAQ Sample 1	mascot_daemon_merge (F600897)	Exocyst complex component 4	EXOC4_HUMAN	Sprot_071310.fas	110484	1	3	3	4	0.000159	0.038
iTRAQ Total	Isobaric Tag Samples	iTRAQ Sample 1	mascot_daemon_merge (F600897)	Glycyl-tRNA synthetase	SYG_HUMAN	Sprot_071310.fas	83123.5	1	3	3	3	0.00012	0.0419
iTRAQ Total	Isobaric Tag Samples	iTRAQ Sample 1	mascot_daemon_merge (F600897)	Myb-binding protein 1A	MBB1A_HUMAN	Sprot_071310.fas	148840	0.995	2	2	2	7.97e-05	0.0128
iTRAQ Total	Isobaric Tag Samples	iTRAQ Sample 1	mascot_daemon_merge (F600897)	LIM and SH3 domain protein 1	LASP1_HUMAN	Sprot_071310.fas	29698.8	1	6	7	10	0.000398	0.241
iTRAQ Total	Isobaric Tag Samples	iTRAQ Sample 1	mascot_daemon_merge (F600897)	Neurofascin	NFASC_HUMAN	Sprot_071310.fas	150010	1	6	7	7	0.000279	0.0557
iTRAQ Total	Isobaric Tag Samples	iTRAQ Sample 1	mascot_daemon_merge (F600897)	Ankyrin repeat domain-containing protein 17	ANR17_HUMAN	Sprot_071310.fas	274238	0.998	2	2	2	7.97e-05	0.00999
iTRAQ Total	Isobaric Tag Samples	iTRAQ Sample 1	mascot_daemon_merge (F600897)	Histidine-rich glycoprotein	HRG_HUMAN	Sprot_071310.fas	59558.6	1	4	4	4	0.000159	0.0895
iTRAQ Total	Isobaric Tag Samples	iTRAQ Sample 1	mascot_daemon_merge (F600897)	Transgelin-2	TAGL2_HUMAN	Sprot_071310.fas	22373.9	1	5	5	6	0.000239	0.296
iTRAQ Total	Isobaric Tag Samples	iTRAQ Sample 1	mascot_daemon_merge (F600897)	Kininogen-1	KNG1_HUMAN	Sprot_071310.fas	71939.6	1	6	6	6	0.000239	0.107
iTRAQ Total	Isobaric Tag Samples	iTRAQ Sample 1	mascot_daemon_merge (F600897)	Serine/threonine-protein phosphatase 2B catalytic subunit alpha isoform	PP2BA_HUMAN	Sprot_071310.fas	58671.7	1	5	7	10	0.000398	0.125
iTRAQ Total	Isobaric Tag Samples	iTRAQ Sample 1	mascot_daemon_merge (F600897)	Phosphoacetylglucosamine mutase	AGM1_HUMAN	Sprot_071310.fas	59834.4	0.998	2	2	2	7.97e-05	0.0351
iTRAQ Total	Isobaric Tag Samples	iTRAQ Sample 1	mascot_daemon_merge (F600897)	CLIP-associating protein 2	CLAP2_HUMAN	Sprot_071310.fas	141118	1	3	3	3	0.00012	0.0348
iTRAQ Total	Isobaric Tag Samples	iTRAQ Sample 1	mascot_daemon_merge (F600897)	Spectrin beta chain, brain 1	SPTB2_HUMAN	Sprot_071310.fas	274595	1	57	72	92	0.00367	0.316
iTRAQ Total	Isobaric Tag Samples	iTRAQ Sample 1	mascot_daemon_merge (F600897)	Non-POU domain-containing octamer-binding protein	NONO_HUMAN	Sprot_071310.fas	54213.6	1	5	5	5	0.000199	0.13
iTRAQ Total	Isobaric Tag Samples	iTRAQ Sample 1	mascot_daemon_merge (F600897)	Phosphatidylinositol transfer protein alpha isoform	PIPNA_HUMAN	Sprot_071310.fas	31788.3	1	3	3	4	0.000159	0.156
iTRAQ Total	Isobaric Tag Samples	iTRAQ Sample 1	mascot_daemon_merge (F600897)	Phenylalanyl-tRNA synthetase beta chain	SYFB_HUMAN	Sprot_071310.fas	66100.5	1	5	5	5	0.000199	0.109
iTRAQ Total	Isobaric Tag Samples	iTRAQ Sample 1	mascot_daemon_merge (F600897)	Reticulon-4	RTN4_HUMAN	Sprot_071310.fas	129916	1	14	19	22	0.000876	0.193
iTRAQ Total	Isobaric Tag Samples	iTRAQ Sample 1	mascot_daemon_merge (F600897)	Cell adhesion molecule 2	CADM2_HUMAN	Sprot_071310.fas	47536.3	1	6	9	10	0.000398	0.209
iTRAQ Total	Isobaric Tag Samples	iTRAQ Sample 1	mascot_daemon_merge (F600897)	Heterogeneous nuclear ribonucleoprotein A/B	ROAA_HUMAN	Sprot_071310.fas	36207.2	1	4	4	6	0.000239	0.136
iTRAQ Total	Isobaric Tag Samples	iTRAQ Sample 1	mascot_daemon_merge (F600897)	T-complex protein 1 subunit zeta	TCPZ_HUMAN	Sprot_071310.fas	58007.3	1	5	7	11	0.000438	0.0979
iTRAQ Total	Isobaric Tag Samples	iTRAQ Sample 1	mascot_daemon_merge (F600897)	Alpha-2-HS-glycoprotein	FETUA_HUMAN	Sprot_071310.fas	39305.4	1	8	9	13	0.000518	0.262
iTRAQ Total	Isobaric Tag Samples	iTRAQ Sample 1	mascot_daemon_merge (F600897)	Transmembrane glycoprotein NMB	GPNMB_HUMAN	Sprot_071310.fas	63904.6	0.998	2	2	2	7.97e-05	0.0472
iTRAQ Total	Isobaric Tag Samples	iTRAQ Sample 1	mascot_daemon_merge (F600897)	Synaptosomal-associated protein 25	SNP25_HUMAN	Sprot_071310.fas	23297.4	1	5	5	5	0.000199	0.316
iTRAQ Total	Isobaric Tag Samples	iTRAQ Sample 1	mascot_daemon_merge (F600897)	Golgi membrane protein 1	GOLM1_HUMAN	Sprot_071310.fas	45314.6	0.998	2	2	2	7.97e-05	0.0424
iTRAQ Total	Isobaric Tag Samples	iTRAQ Sample 1	mascot_daemon_merge (F600897)	Myelin proteolipid protein	MYPR_HUMAN	Sprot_071310.fas	30059.7	1	6	9	15	0.000598	0.227
iTRAQ Total	Isobaric Tag Samples	iTRAQ Sample 1	mascot_daemon_merge (F600897)	Cystatin-B	CYTB_HUMAN	Sprot_071310.fas	11121.3	1	5	6	8	0.000319	0.612
iTRAQ Total	Isobaric Tag Samples	iTRAQ Sample 1	mascot_daemon_merge (F600897)	ATP-binding cassette sub-family F member 1	ABCF1_HUMAN	Sprot_071310.fas	95910.2	0.998	2	2	3	0.00012	0.026
iTRAQ Total	Isobaric Tag Samples	iTRAQ Sample 1	mascot_daemon_merge (F600897)	Mitochondrial intermembrane space import and assembly protein 40	MIA40_HUMAN	Sprot_071310.fas	15978.3	0.998	2	2	2	7.97e-05	0.169
iTRAQ Total	Isobaric Tag Samples	iTRAQ Sample 1	mascot_daemon_merge (F600897)	G-protein coupled receptor 56	GPR56_HUMAN	Sprot_071310.fas	77721.4	0.998	2	3	3	0.00012	0.0289
iTRAQ Total	Isobaric Tag Samples	iTRAQ Sample 1	mascot_daemon_merge (F600897)	RuvB-like 1	RUVB1_HUMAN	Sprot_071310.fas	50211.4	0.999	2	2	2	7.97e-05	0.0548
iTRAQ Total	Isobaric Tag Samples	iTRAQ Sample 1	mascot_daemon_merge (F600897)	Calpain small subunit 1	CPNS1_HUMAN	Sprot_071310.fas	28298.6	1	3	4	5	0.000199	0.224
iTRAQ Total	Isobaric Tag Samples	iTRAQ Sample 1	mascot_daemon_merge (F600897)	Acyl-CoA-binding protein	ACBP_HUMAN	Sprot_071310.fas	10026.8	0.998	2	3	4	0.000159	0.322
iTRAQ Total	Isobaric Tag Samples	iTRAQ Sample 1	mascot_daemon_merge (F600897)	Putative adenosylhomocysteinase 2	SAHH2_HUMAN	Sprot_071310.fas	58933.5	1	8	9	11	0.000438	0.164
iTRAQ Total	Isobaric Tag Samples	iTRAQ Sample 1	mascot_daemon_merge (F600897)	6-phosphogluconate dehydrogenase, decarboxylating	6PGD_HUMAN	Sprot_071310.fas	53123.9	1	7	7	7	0.000279	0.174
iTRAQ Total	Isobaric Tag Samples	iTRAQ Sample 1	mascot_daemon_merge (F600897)	Thioredoxin domain-containing protein 17	TXD17_HUMAN	Sprot_071310.fas	13922.4	0.998	2	2	4	0.000159	0.146
iTRAQ Total	Isobaric Tag Samples	iTRAQ Sample 1	mascot_daemon_merge (F600897)	Non-specific lipid-transfer protein	NLTP_HUMAN	Sprot_071310.fas	58976.6	1	4	5	5	0.000199	0.0768
iTRAQ Total	Isobaric Tag Samples	iTRAQ Sample 1	mascot_daemon_merge (F600897)	Erlin-2	ERLN2_HUMAN	Sprot_071310.fas	37822.4	1	6	6	6	0.000239	0.204
iTRAQ Total	Isobaric Tag Samples	iTRAQ Sample 1	mascot_daemon_merge (F600897)	Immunoglobulin superfamily member 8	IGSF8_HUMAN	Sprot_071310.fas	65014.8	0.998	2	2	3	0.00012	0.0489
iTRAQ Total	Isobaric Tag Samples	iTRAQ Sample 1	mascot_daemon_merge (F600897)	Prohibitin	PHB_HUMAN	Sprot_071310.fas	29786.6	1	5	5	5	0.000199	0.309
iTRAQ Total	Isobaric Tag Samples	iTRAQ Sample 1	mascot_daemon_merge (F600897)	Far upstream element-binding protein 1	FUBP1_HUMAN	Sprot_071310.fas	67542.6	1	5	5	6	0.000239	0.104
iTRAQ Total	Isobaric Tag Samples	iTRAQ Sample 1	mascot_daemon_merge (F600897)	Heterogeneous nuclear ribonucleoprotein G	HNRPG_HUMAN	Sprot_071310.fas	42315.7	0.999	2	3	6	0.000239	0.0537
iTRAQ Total	Isobaric Tag Samples	iTRAQ Sample 1	mascot_daemon_merge (F600897)	Mitochondrial 2-oxoglutarate/malate carrier protein	M2OM_HUMAN	Sprot_071310.fas	34045.2	1	5	6	7	0.000279	0.194
iTRAQ Total	Isobaric Tag Samples	iTRAQ Sample 1	mascot_daemon_merge (F600897)	FACT complex subunit SSRP1	SSRP1_HUMAN	Sprot_071310.fas	81059.6	0.997	2	2	2	7.97e-05	0.0183
iTRAQ Total	Isobaric Tag Samples	iTRAQ Sample 1	mascot_daemon_merge (F600897)	E3 ubiquitin-protein ligase HUWE1	HUWE1_HUMAN	Sprot_071310.fas	481874	1	9	9	9	0.000359	0.0258
iTRAQ Total	Isobaric Tag Samples	iTRAQ Sample 1	mascot_daemon_merge (F600897)	Lysosome membrane protein 2	SCRB2_HUMAN	Sprot_071310.fas	54273.7	1	7	8	9	0.000359	0.211
iTRAQ Total	Isobaric Tag Samples	iTRAQ Sample 1	mascot_daemon_merge (F600897)	Microtubule-associated protein 2	MAP2_HUMAN	Sprot_071310.fas	199510	1	36	43	55	0.00219	0.272
iTRAQ Total	Isobaric Tag Samples	iTRAQ Sample 1	mascot_daemon_merge (F600897)	Talin-2	TLN2_HUMAN	Sprot_071310.fas	271593	1	3	3	3	0.00012	0.0256
iTRAQ Total	Isobaric Tag Samples	iTRAQ Sample 1	mascot_daemon_merge (F600897)	Copine-1	CPNE1_HUMAN	Sprot_071310.fas	59040.6	1	3	3	3	0.00012	0.0689
iTRAQ Total	Isobaric Tag Samples	iTRAQ Sample 1	mascot_daemon_merge (F600897)	1-phosphatidylinositol-4,5-bisphosphate phosphodiesterase delta-1	PLCD1_HUMAN	Sprot_071310.fas	85648.7	0.998	2	2	3	0.00012	0.0463
iTRAQ Total	Isobaric Tag Samples	iTRAQ Sample 1	mascot_daemon_merge (F600897)	Major vault protein	MVP_HUMAN	Sprot_071310.fas	99308	1	3	3	3	0.00012	0.0616
iTRAQ Total	Isobaric Tag Samples	iTRAQ Sample 1	mascot_daemon_merge (F600897)	Rho-related GTP-binding protein RhoG	RHOG_HUMAN	Sprot_071310.fas	21290.1	1	4	4	4	0.000159	0.251
iTRAQ Total	Isobaric Tag Samples	iTRAQ Sample 1	mascot_daemon_merge (F600897)	Secernin-1	SCRN1_HUMAN	Sprot_071310.fas	46364.1	1	5	6	8	0.000319	0.164
iTRAQ Total	Isobaric Tag Samples	iTRAQ Sample 1	mascot_daemon_merge (F600897)	Neuromodulin	NEUM_HUMAN	Sprot_071310.fas	24784.4	1	20	30	48	0.00191	0.866
iTRAQ Total	Isobaric Tag Samples	iTRAQ Sample 1	mascot_daemon_merge (F600897)	Protein phosphatase 1E	PPM1E_HUMAN	Sprot_071310.fas	85224.3	0.998	2	2	2	7.97e-05	0.0326
iTRAQ Total	Isobaric Tag Samples	iTRAQ Sample 1	mascot_daemon_merge (F600897)	Hemoglobin subunit delta	HBD_HUMAN	Sprot_071310.fas	16037.1	1	4	6	17	0.000677	0.735
iTRAQ Total	Isobaric Tag Samples	iTRAQ Sample 1	mascot_daemon_merge (F600897)	Nuclear ubiquitous casein and cyclin-dependent kinases substrate	NUCKS_HUMAN	Sprot_071310.fas	27278.7	0.998	2	2	2	7.97e-05	0.144
iTRAQ Total	Isobaric Tag Samples	iTRAQ Sample 1	mascot_daemon_merge (F600897)	Histone H1.3	H13_HUMAN	Sprot_071310.fas	22333.3	1	2	2	2	7.97e-05	0.267
iTRAQ Total	Isobaric Tag Samples	iTRAQ Sample 1	mascot_daemon_merge (F600897)	Septin-5	SEPT5_HUMAN	Sprot_071310.fas	42759.5	1	4	4	5	0.000199	0.114
iTRAQ Total	Isobaric Tag Samples	iTRAQ Sample 1	mascot_daemon_merge (F600897)	Methionyl-tRNA synthetase, cytoplasmic	SYMC_HUMAN	Sprot_071310.fas	101100	0.999	2	2	2	7.97e-05	0.0378
iTRAQ Total	Isobaric Tag Samples	iTRAQ Sample 1	mascot_daemon_merge (F600897)	Cytochrome c oxidase subunit 5B, mitochondrial	COX5B_HUMAN	Sprot_071310.fas	13677.7	1	6	6	7	0.000279	0.31
iTRAQ Total	Isobaric Tag Samples	iTRAQ Sample 1	mascot_daemon_merge (F600897)	Tumor suppressor p53-binding protein 1	TP53B_HUMAN	Sprot_071310.fas	213554	0.998	2	2	2	7.97e-05	0.0238
iTRAQ Total	Isobaric Tag Samples	iTRAQ Sample 1	mascot_daemon_merge (F600897)	Importin subunit beta-1	IMB1_HUMAN	Sprot_071310.fas	97153.3	1	5	8	8	0.000319	0.0753
iTRAQ Total	Isobaric Tag Samples	iTRAQ Sample 1	mascot_daemon_merge (F600897)	Eukaryotic translation initiation factor 3 subunit G	EIF3G_HUMAN	Sprot_071310.fas	35593.9	0.998	2	2	2	7.97e-05	0.0906
iTRAQ Total	Isobaric Tag Samples	iTRAQ Sample 1	mascot_daemon_merge (F600897)	Guanine nucleotide-binding protein subunit beta-2-like 1	GBLP_HUMAN	Sprot_071310.fas	35058.9	1	5	6	6	0.000239	0.136
iTRAQ Total	Isobaric Tag Samples	iTRAQ Sample 1	mascot_daemon_merge (F600897)	Isocitrate dehydrogenase [NAD] subunit gamma, mitochondrial	IDH3G_HUMAN	Sprot_071310.fas	42776.1	0.998	2	2	3	0.00012	0.148
iTRAQ Total	Isobaric Tag Samples	iTRAQ Sample 1	mascot_daemon_merge (F600897)	Glycine amidinotransferase, mitochondrial	GATM_HUMAN	Sprot_071310.fas	48438.6	1	5	5	5	0.000199	0.147
iTRAQ Total	Isobaric Tag Samples	iTRAQ Sample 1	mascot_daemon_merge (F600897)	Drebrin-like protein	DBNL_HUMAN	Sprot_071310.fas	48188.3	1	3	4	4	0.000159	0.0977
iTRAQ Total	Isobaric Tag Samples	iTRAQ Sample 1	mascot_daemon_merge (F600897)	Eukaryotic translation initiation factor 4E	IF4E_HUMAN	Sprot_071310.fas	25079.6	0.998	2	2	2	7.97e-05	0.0968
iTRAQ Total	Isobaric Tag Samples	iTRAQ Sample 1	mascot_daemon_merge (F600897)	Excitatory amino acid transporter 1	EAA1_HUMAN	Sprot_071310.fas	59555.8	1	7	13	30	0.0012	0.175
iTRAQ Total	Isobaric Tag Samples	iTRAQ Sample 1	mascot_daemon_merge (F600897)	Seryl-tRNA synthetase, mitochondrial	SYSM_HUMAN	Sprot_071310.fas	58265.5	0.998	2	2	2	7.97e-05	0.0579
iTRAQ Total	Isobaric Tag Samples	iTRAQ Sample 1	mascot_daemon_merge (F600897)	Cullin-associated NEDD8-dissociated protein 1	CAND1_HUMAN	Sprot_071310.fas	136363	1	16	17	18	0.000717	0.146
iTRAQ Total	Isobaric Tag Samples	iTRAQ Sample 1	mascot_daemon_merge (F600897)	Alpha-2-macroglobulin	A2MG_HUMAN	Sprot_071310.fas	163273	1	27	35	50	0.00199	0.252
iTRAQ Total	Isobaric Tag Samples	iTRAQ Sample 1	mascot_daemon_merge (F600897)	Neuronal membrane glycoprotein M6-b	GPM6B_HUMAN	Sprot_071310.fas	28970.9	0.999	2	2	3	0.00012	0.121
iTRAQ Total	Isobaric Tag Samples	iTRAQ Sample 1	mascot_daemon_merge (F600897)	Glutathione S-transferase Mu 3	GSTM3_HUMAN	Sprot_071310.fas	26543.1	1	4	4	4	0.000159	0.187
iTRAQ Total	Isobaric Tag Samples	iTRAQ Sample 1	mascot_daemon_merge (F600897)	Lethal(2) giant larvae protein homolog 1	L2GL1_HUMAN	Sprot_071310.fas	115400	1	3	3	3	0.00012	0.047
iTRAQ Total	Isobaric Tag Samples	iTRAQ Sample 1	mascot_daemon_merge (F600897)	Nascent polypeptide-associated complex subunit alpha	NACA_HUMAN	Sprot_071310.fas	23365.3	1	3	3	3	0.00012	0.195
iTRAQ Total	Isobaric Tag Samples	iTRAQ Sample 1	mascot_daemon_merge (F600897)	Forkhead box protein K2	FOXK2_HUMAN	Sprot_071310.fas	69043.2	0.998	2	2	2	7.97e-05	0.0697
iTRAQ Total	Isobaric Tag Samples	iTRAQ Sample 1	mascot_daemon_merge (F600897)	NADH dehydrogenase [ubiquinone] 1 alpha subcomplex subunit 9, mitochondrial	NDUA9_HUMAN	Sprot_071310.fas	42492.1	1	4	4	4	0.000159	0.164
iTRAQ Total	Isobaric Tag Samples	iTRAQ Sample 1	mascot_daemon_merge (F600897)	Profilin-1	PROF1_HUMAN	Sprot_071310.fas	15036.3	1	7	11	13	0.000518	0.5
iTRAQ Total	Isobaric Tag Samples	iTRAQ Sample 1	mascot_daemon_merge (F600897)	Proteasome activator complex subunit 1	PSME1_HUMAN	Sprot_071310.fas	28705.8	1	5	6	7	0.000279	0.185
iTRAQ Total	Isobaric Tag Samples	iTRAQ Sample 1	mascot_daemon_merge (F600897)	AP2-associated protein kinase 1	AAK1_HUMAN	Sprot_071310.fas	103867	1	3	3	3	0.00012	0.0676
iTRAQ Total	Isobaric Tag Samples	iTRAQ Sample 1	mascot_daemon_merge (F600897)	Stress-70 protein, mitochondrial	GRP75_HUMAN	Sprot_071310.fas	73663.3	1	22	26	42	0.00167	0.424
iTRAQ Total	Isobaric Tag Samples	iTRAQ Sample 1	mascot_daemon_merge (F600897)	Heat shock cognate 71 kDa protein	HSP7C_HUMAN	Sprot_071310.fas	70881.8	1	35	55	125	0.00498	0.546
iTRAQ Total	Isobaric Tag Samples	iTRAQ Sample 1	mascot_daemon_merge (F600897)	Cytoplasmic dynein 1 intermediate chain 1	DC1I1_HUMAN	Sprot_071310.fas	72935.9	1	3	3	3	0.00012	0.0527
iTRAQ Total	Isobaric Tag Samples	iTRAQ Sample 1	mascot_daemon_merge (F600897)	Syntaxin-binding protein 1	STXB1_HUMAN	Sprot_071310.fas	67553.8	1	12	14	15	0.000598	0.212
iTRAQ Total	Isobaric Tag Samples	iTRAQ Sample 1	mascot_daemon_merge (F600897)	Fructose-bisphosphate aldolase C	ALDOC_HUMAN	Sprot_071310.fas	39438.2	1	15	24	55	0.00219	0.547
iTRAQ Total	Isobaric Tag Samples	iTRAQ Sample 1	mascot_daemon_merge (F600897)	Clathrin light chain A	CLCA_HUMAN	Sprot_071310.fas	27058.7	0.998	2	2	2	7.97e-05	0.0565
iTRAQ Total	Isobaric Tag Samples	iTRAQ Sample 1	mascot_daemon_merge (F600897)	Macrophage migration inhibitory factor	MIF_HUMAN	Sprot_071310.fas	12458.5	0.999	2	4	10	0.000398	0.261
iTRAQ Total	Isobaric Tag Samples	iTRAQ Sample 1	mascot_daemon_merge (F600897)	Eukaryotic translation initiation factor 5A-1	IF5A1_HUMAN	Sprot_071310.fas	16814.7	1	4	5	6	0.000239	0.422
iTRAQ Total	Isobaric Tag Samples	iTRAQ Sample 1	mascot_daemon_merge (F600897)	T-complex protein 1 subunit epsilon	TCPE_HUMAN	Sprot_071310.fas	59654.3	1	5	6	7	0.000279	0.124
iTRAQ Total	Isobaric Tag Samples	iTRAQ Sample 1	mascot_daemon_merge (F600897)	Regulator of nonsense transcripts 1	RENT1_HUMAN	Sprot_071310.fas	124329	1	3	4	4	0.000159	0.0514
iTRAQ Total	Isobaric Tag Samples	iTRAQ Sample 1	mascot_daemon_merge (F600897)	Peptidyl-prolyl cis-trans isomerase B	PPIB_HUMAN	Sprot_071310.fas	23725.2	1	9	10	13	0.000518	0.352
iTRAQ Total	Isobaric Tag Samples	iTRAQ Sample 1	mascot_daemon_merge (F600897)	Glyceraldehyde-3-phosphate dehydrogenase	G3P_HUMAN	Sprot_071310.fas	36035.3	1	27	48	192	0.00765	0.842
iTRAQ Total	Isobaric Tag Samples	iTRAQ Sample 1	mascot_daemon_merge (F600897)	Gamma-glutamyltransferase 5	GGT5_HUMAN	Sprot_071310.fas	62242.8	1	3	3	3	0.00012	0.0512
iTRAQ Total	Isobaric Tag Samples	iTRAQ Sample 1	mascot_daemon_merge (F600897)	SPARC-like protein 1	SPRL1_HUMAN	Sprot_071310.fas	75189.5	1	5	5	6	0.000239	0.146
iTRAQ Total	Isobaric Tag Samples	iTRAQ Sample 1	mascot_daemon_merge (F600897)	Ig gamma-2 chain C region	IGHG2_HUMAN	Sprot_071310.fas	35881.2	1	3	4	12	0.000478	0.307
iTRAQ Total	Isobaric Tag Samples	iTRAQ Sample 1	mascot_daemon_merge (F600897)	Kinectin	KTN1_HUMAN	Sprot_071310.fas	156258	1	5	5	5	0.000199	0.0442
iTRAQ Total	Isobaric Tag Samples	iTRAQ Sample 1	mascot_daemon_merge (F600897)	Peptidyl-prolyl cis-trans isomerase A	PPIA_HUMAN	Sprot_071310.fas	17994.9	1	15	22	73	0.00291	0.83
iTRAQ Total	Isobaric Tag Samples	iTRAQ Sample 1	mascot_daemon_merge (F600897)	Wiskott-Aldrich syndrome protein family member 3	WASF3_HUMAN	Sprot_071310.fas	55275.7	0.998	2	2	2	7.97e-05	0.0398
iTRAQ Total	Isobaric Tag Samples	iTRAQ Sample 1	mascot_daemon_merge (F600897)	Neuropathy target esterase	PLPL6_HUMAN	Sprot_071310.fas	149978	0.995	2	2	2	7.97e-05	0.0154
iTRAQ Total	Isobaric Tag Samples	iTRAQ Sample 1	mascot_daemon_merge (F600897)	Synaptic vesicle membrane protein VAT-1 homolog	VAT1_HUMAN	Sprot_071310.fas	41901.8	1	6	8	10	0.000398	0.242
iTRAQ Total	Isobaric Tag Samples	iTRAQ Sample 1	mascot_daemon_merge (F600897)	Small nuclear ribonucleoprotein Sm D1	SMD1_HUMAN	Sprot_071310.fas	13263.9	0.998	2	3	3	0.00012	0.277
iTRAQ Total	Isobaric Tag Samples	iTRAQ Sample 1	mascot_daemon_merge (F600897)	RNA-binding protein EWS	EWS_HUMAN	Sprot_071310.fas	68460.4	0.998	2	3	4	0.000159	0.0579
iTRAQ Total	Isobaric Tag Samples	iTRAQ Sample 1	mascot_daemon_merge (F600897)	Ig gamma-1 chain C region	IGHG1_HUMAN	Sprot_071310.fas	36087	1	13	26	62	0.00247	0.548
iTRAQ Total	Isobaric Tag Samples	iTRAQ Sample 1	mascot_daemon_merge (F600897)	Transmembrane emp24 domain-containing protein 2	TMED2_HUMAN	Sprot_071310.fas	22743.4	0.995	2	2	2	7.97e-05	0.0896
iTRAQ Total	Isobaric Tag Samples	iTRAQ Sample 1	mascot_daemon_merge (F600897)	Protein FAM169A	F169A_HUMAN	Sprot_071310.fas	74938.1	0.998	2	2	2	7.97e-05	0.0612
iTRAQ Total	Isobaric Tag Samples	iTRAQ Sample 1	mascot_daemon_merge (F600897)	Scaffold attachment factor B1	SAFB1_HUMAN	Sprot_071310.fas	102625	1	5	6	6	0.000239	0.0874
iTRAQ Total	Isobaric Tag Samples	iTRAQ Sample 1	mascot_daemon_merge (F600897)	14-3-3 protein beta/alpha	1433B_HUMAN	Sprot_071310.fas	28065.1	1	5	7	10	0.000398	0.455
iTRAQ Total	Isobaric Tag Samples	iTRAQ Sample 1	mascot_daemon_merge (F600897)	Phenylalanyl-tRNA synthetase alpha chain	SYFA_HUMAN	Sprot_071310.fas	57546.5	0.998	2	2	2	7.97e-05	0.0866
iTRAQ Total	Isobaric Tag Samples	iTRAQ Sample 1	mascot_daemon_merge (F600897)	Collagen alpha-2(I) chain	CO1A2_HUMAN	Sprot_071310.fas	129297	1	3	3	4	0.000159	0.0256
iTRAQ Total	Isobaric Tag Samples	iTRAQ Sample 1	mascot_daemon_merge (F600897)	Electron transfer flavoprotein subunit alpha, mitochondrial	ETFA_HUMAN	Sprot_071310.fas	35062.1	1	7	8	8	0.000319	0.33
iTRAQ Total	Isobaric Tag Samples	iTRAQ Sample 1	mascot_daemon_merge (F600897)	L-lactate dehydrogenase A chain	LDHA_HUMAN	Sprot_071310.fas	36671.2	1	11	14	22	0.000876	0.328
iTRAQ Total	Isobaric Tag Samples	iTRAQ Sample 1	mascot_daemon_merge (F600897)	Poly(rC)-binding protein 1	PCBP1_HUMAN	Sprot_071310.fas	37480.2	1	5	5	8	0.000319	0.337
iTRAQ Total	Isobaric Tag Samples	iTRAQ Sample 1	mascot_daemon_merge (F600897)	Dystrobrevin alpha	DTNA_HUMAN	Sprot_071310.fas	83884.4	1	3	3	3	0.00012	0.0727
iTRAQ Total	Isobaric Tag Samples	iTRAQ Sample 1	mascot_daemon_merge (F600897)	Plastin-2	PLSL_HUMAN	Sprot_071310.fas	70274.1	1	3	3	4	0.000159	0.0494
iTRAQ Total	Isobaric Tag Samples	iTRAQ Sample 1	mascot_daemon_merge (F600897)	Collagen alpha-1(I) chain	CO1A1_HUMAN	Sprot_071310.fas	138923	1	5	6	7	0.000279	0.0423
iTRAQ Total	Isobaric Tag Samples	iTRAQ Sample 1	mascot_daemon_merge (F600897)	Apolipoprotein L2	APOL2_HUMAN	Sprot_071310.fas	37074.8	0.998	2	2	2	7.97e-05	0.0653
iTRAQ Total	Isobaric Tag Samples	iTRAQ Sample 1	mascot_daemon_merge (F600897)	Phosphatidylinositol transfer protein beta isoform	PIPNB_HUMAN	Sprot_071310.fas	31522.3	1	3	3	3	0.00012	0.17
iTRAQ Total	Isobaric Tag Samples	iTRAQ Sample 1	mascot_daemon_merge (F600897)	Paralemmin	PALM_HUMAN	Sprot_071310.fas	42057.4	1	9	9	13	0.000518	0.276
iTRAQ Total	Isobaric Tag Samples	iTRAQ Sample 1	mascot_daemon_merge (F600897)	Galectin-1	LEG1_HUMAN	Sprot_071310.fas	14697.8	1	7	13	26	0.00104	0.489
iTRAQ Total	Isobaric Tag Samples	iTRAQ Sample 1	mascot_daemon_merge (F600897)	Ceruloplasmin	CERU_HUMAN	Sprot_071310.fas	122190	1	11	15	17	0.000677	0.154
iTRAQ Total	Isobaric Tag Samples	iTRAQ Sample 1	mascot_daemon_merge (F600897)	Glycerol-3-phosphate dehydrogenase, mitochondrial	GPDM_HUMAN	Sprot_071310.fas	80836.6	1	5	5	7	0.000279	0.0922
iTRAQ Total	Isobaric Tag Samples	iTRAQ Sample 1	mascot_daemon_merge (F600897)	Minor histocompatibility antigen H13	HM13_HUMAN	Sprot_071310.fas	41472.9	0.999	2	2	2	7.97e-05	0.0955
iTRAQ Total	Isobaric Tag Samples	iTRAQ Sample 1	mascot_daemon_merge (F600897)	ATP synthase subunit O, mitochondrial	ATPO_HUMAN	Sprot_071310.fas	23259.4	1	6	8	13	0.000518	0.399
iTRAQ Total	Isobaric Tag Samples	iTRAQ Sample 1	mascot_daemon_merge (F600897)	Glial fibrillary acidic protein	GFAP_HUMAN	Sprot_071310.fas	49863.4	1	40	60	212	0.00845	0.799
iTRAQ Total	Isobaric Tag Samples	iTRAQ Sample 1	mascot_daemon_merge (F600897)	Mu-crystallin homolog	CRYM_HUMAN	Sprot_071310.fas	33757.1	1	5	5	6	0.000239	0.213
iTRAQ Total	Isobaric Tag Samples	iTRAQ Sample 1	mascot_daemon_merge (F600897)	Arf-GAP domain and FG repeats-containing protein 1	AGFG1_HUMAN	Sprot_071310.fas	58241.5	0.998	2	2	2	7.97e-05	0.0445
iTRAQ Total	Isobaric Tag Samples	iTRAQ Sample 1	mascot_daemon_merge (F600897)	Mitochondrial antiviral-signaling protein	MAVS_HUMAN	Sprot_071310.fas	56509.9	0.998	2	2	3	0.00012	0.113
iTRAQ Total	Isobaric Tag Samples	iTRAQ Sample 1	mascot_daemon_merge (F600897)	Heat shock 70 kDa protein 1A/1B	HSP71_HUMAN	Sprot_071310.fas	70036	1	19	27	39	0.00155	0.449
iTRAQ Total	Isobaric Tag Samples	iTRAQ Sample 1	mascot_daemon_merge (F600897)	Protein SET	SET_HUMAN	Sprot_071310.fas	33471.4	1	4	5	6	0.000239	0.155
iTRAQ Total	Isobaric Tag Samples	iTRAQ Sample 1	mascot_daemon_merge (F600897)	V-type proton ATPase subunit B, brain isoform	VATB2_HUMAN	Sprot_071310.fas	56484.1	1	15	20	33	0.00131	0.472
iTRAQ Total	Isobaric Tag Samples	iTRAQ Sample 1	mascot_daemon_merge (F600897)	Macrophage-capping protein	CAPG_HUMAN	Sprot_071310.fas	38499.9	1	3	3	4	0.000159	0.138
iTRAQ Total	Isobaric Tag Samples	iTRAQ Sample 1	mascot_daemon_merge (F600897)	Neural cell adhesion molecule L1	L1CAM_HUMAN	Sprot_071310.fas	139985	0.998	2	2	2	7.97e-05	0.0231
iTRAQ Total	Isobaric Tag Samples	iTRAQ Sample 1	mascot_daemon_merge (F600897)	Glutathione S-transferase P	GSTP1_HUMAN	Sprot_071310.fas	23338.7	1	6	7	13	0.000518	0.4
iTRAQ Total	Isobaric Tag Samples	iTRAQ Sample 1	mascot_daemon_merge (F600897)	60S ribosomal protein L14	RL14_HUMAN	Sprot_071310.fas	23414.3	1	3	5	9	0.000359	0.158
iTRAQ Total	Isobaric Tag Samples	iTRAQ Sample 1	mascot_daemon_merge (F600897)	Neuronal cell adhesion molecule	NRCAM_HUMAN	Sprot_071310.fas	143873	1	9	11	28	0.00112	0.114
iTRAQ Total	Isobaric Tag Samples	iTRAQ Sample 1	mascot_daemon_merge (F600897)	Zyxin	ZYX_HUMAN	Sprot_071310.fas	61258	1	4	4	5	0.000199	0.138
iTRAQ Total	Isobaric Tag Samples	iTRAQ Sample 1	mascot_daemon_merge (F600897)	Tubulin beta-3 chain	TBB3_HUMAN	Sprot_071310.fas	50414.7	1	8	15	35	0.00139	0.556
iTRAQ Total	Isobaric Tag Samples	iTRAQ Sample 1	mascot_daemon_merge (F600897)	Stathmin	STMN1_HUMAN	Sprot_071310.fas	17285	1	6	6	6	0.000239	0.409
iTRAQ Total	Isobaric Tag Samples	iTRAQ Sample 1	mascot_daemon_merge (F600897)	60S ribosomal protein L13	RL13_HUMAN	Sprot_071310.fas	24244.2	1	5	5	5	0.000199	0.185
iTRAQ Total	Isobaric Tag Samples	iTRAQ Sample 1	mascot_daemon_merge (F600897)	Serine hydroxymethyltransferase, mitochondrial	GLYM_HUMAN	Sprot_071310.fas	55976.7	1	6	6	6	0.000239	0.147
iTRAQ Total	Isobaric Tag Samples	iTRAQ Sample 1	mascot_daemon_merge (F600897)	Ras-related protein Rab-5B	RAB5B_HUMAN	Sprot_071310.fas	23688.9	0.998	2	2	2	7.97e-05	0.172
iTRAQ Total	Isobaric Tag Samples	iTRAQ Sample 1	mascot_daemon_merge (F600897)	Crk-like protein	CRKL_HUMAN	Sprot_071310.fas	33759.3	1	3	4	4	0.000159	0.162
iTRAQ Total	Isobaric Tag Samples	iTRAQ Sample 1	mascot_daemon_merge (F600897)	Alpha-1-acid glycoprotein 2	A1AG2_HUMAN	Sprot_071310.fas	23585.2	0.995	2	2	2	7.97e-05	0.174
iTRAQ Total	Isobaric Tag Samples	iTRAQ Sample 1	mascot_daemon_merge (F600897)	Serine/threonine-protein kinase TAO3	TAOK3_HUMAN	Sprot_071310.fas	105390	0.998	2	2	2	7.97e-05	0.0178
iTRAQ Total	Isobaric Tag Samples	iTRAQ Sample 1	mascot_daemon_merge (F600897)	Chloride intracellular channel protein 4	CLIC4_HUMAN	Sprot_071310.fas	28755.6	0.998	2	2	2	7.97e-05	0.209
iTRAQ Total	Isobaric Tag Samples	iTRAQ Sample 1	mascot_daemon_merge (F600897)	Dynamin-like 120 kDa protein, mitochondrial	OPA1_HUMAN	Sprot_071310.fas	111616	1	8	9	11	0.000438	0.103
iTRAQ Total	Isobaric Tag Samples	iTRAQ Sample 1	mascot_daemon_merge (F600897)	Ubiquilin-2	UBQL2_HUMAN	Sprot_071310.fas	65679.1	1	7	7	8	0.000319	0.162
iTRAQ Total	Isobaric Tag Samples	iTRAQ Sample 1	mascot_daemon_merge (F600897)	Radixin	RADI_HUMAN	Sprot_071310.fas	68547.5	1	7	7	10	0.000398	0.24
iTRAQ Total	Isobaric Tag Samples	iTRAQ Sample 1	mascot_daemon_merge (F600897)	Alpha-1-acid glycoprotein 1	A1AG1_HUMAN	Sprot_071310.fas	23494.1	1	8	11	16	0.000637	0.403
iTRAQ Total	Isobaric Tag Samples	iTRAQ Sample 1	mascot_daemon_merge (F600897)	Secernin-2	SCRN2_HUMAN	Sprot_071310.fas	46545.9	0.998	2	2	2	7.97e-05	0.0612
iTRAQ Total	Isobaric Tag Samples	iTRAQ Sample 1	mascot_daemon_merge (F600897)	Alpha-centractin	ACTZ_HUMAN	Sprot_071310.fas	42597.2	0.992	2	3	3	0.00012	0.0745
iTRAQ Total	Isobaric Tag Samples	iTRAQ Sample 1	mascot_daemon_merge (F600897)	Histone H1.5	H15_HUMAN	Sprot_071310.fas	22563.7	1	4	4	4	0.000159	0.177
iTRAQ Total	Isobaric Tag Samples	iTRAQ Sample 1	mascot_daemon_merge (F600897)	Septin-7	SEPT7_HUMAN	Sprot_071310.fas	50662.2	1	9	10	10	0.000398	0.291
iTRAQ Total	Isobaric Tag Samples	iTRAQ Sample 1	mascot_daemon_merge (F600897)	Protein phosphatase 1F	PPM1F_HUMAN	Sprot_071310.fas	49812.3	1	3	4	4	0.000159	0.15
iTRAQ Total	Isobaric Tag Samples	iTRAQ Sample 1	mascot_daemon_merge (F600897)	Ubiquilin-1	UBQL1_HUMAN	Sprot_071310.fas	62501.5	0.998	2	3	3	0.00012	0.165
iTRAQ Total	Isobaric Tag Samples	iTRAQ Sample 1	mascot_daemon_merge (F600897)	Histone H1.4	H14_HUMAN	Sprot_071310.fas	21848.9	1	7	9	13	0.000518	0.301
iTRAQ Total	Isobaric Tag Samples	iTRAQ Sample 1	mascot_daemon_merge (F600897)	Nestin	NEST_HUMAN	Sprot_071310.fas	177419	1	21	24	29	0.00116	0.204
iTRAQ Total	Isobaric Tag Samples	iTRAQ Sample 1	mascot_daemon_merge (F600897)	Calcium-regulated heat stable protein 1	CHSP1_HUMAN	Sprot_071310.fas	15873.6	0.998	2	3	6	0.000239	0.163
iTRAQ Total	Isobaric Tag Samples	iTRAQ Sample 1	mascot_daemon_merge (F600897)	Flavin reductase	BLVRB_HUMAN	Sprot_071310.fas	22100.7	1	5	7	12	0.000478	0.383
iTRAQ Total	Isobaric Tag Samples	iTRAQ Sample 1	mascot_daemon_merge (F600897)	Far upstream element-binding protein 2	FUBP2_HUMAN	Sprot_071310.fas	73128.6	1	19	23	27	0.00108	0.3
iTRAQ Total	Isobaric Tag Samples	iTRAQ Sample 1	mascot_daemon_merge (F600897)	4F2 cell-surface antigen heavy chain	4F2_HUMAN	Sprot_071310.fas	67978.4	1	10	11	12	0.000478	0.195
iTRAQ Total	Isobaric Tag Samples	iTRAQ Sample 1	mascot_daemon_merge (F600897)	Glucose-6-phosphate isomerase	G6PI_HUMAN	Sprot_071310.fas	63130.4	1	18	25	39	0.00155	0.439
iTRAQ Total	Isobaric Tag Samples	iTRAQ Sample 1	mascot_daemon_merge (F600897)	Synaptotagmin-1	SYT1_HUMAN	Sprot_071310.fas	47556.1	1	11	16	20	0.000797	0.275
iTRAQ Total	Isobaric Tag Samples	iTRAQ Sample 1	mascot_daemon_merge (F600897)	Dolichyl-diphosphooligosaccharide--protein glycosyltransferase subunit 2	RPN2_HUMAN	Sprot_071310.fas	69266.8	1	3	3	3	0.00012	0.111
iTRAQ Total	Isobaric Tag Samples	iTRAQ Sample 1	mascot_daemon_merge (F600897)	Peroxisomal multifunctional enzyme type 2	DHB4_HUMAN	Sprot_071310.fas	79670.4	1	4	5	7	0.000279	0.101
iTRAQ Total	Isobaric Tag Samples	iTRAQ Sample 1	mascot_daemon_merge (F600897)	Fatty aldehyde dehydrogenase	AL3A2_HUMAN	Sprot_071310.fas	54831.8	0.998	2	3	3	0.00012	0.0454
iTRAQ Total	Isobaric Tag Samples	iTRAQ Sample 1	mascot_daemon_merge (F600897)	Excitatory amino acid transporter 2	EAA2_HUMAN	Sprot_071310.fas	62087.8	1	8	8	10	0.000398	0.117
iTRAQ Total	Isobaric Tag Samples	iTRAQ Sample 1	mascot_daemon_merge (F600897)	Clathrin coat assembly protein AP180	AP180_HUMAN	Sprot_071310.fas	92485.7	1	9	14	18	0.000717	0.127
iTRAQ Total	Isobaric Tag Samples	iTRAQ Sample 1	mascot_daemon_merge (F600897)	Clathrin light chain B	CLCB_HUMAN	Sprot_071310.fas	25172.5	0.998	2	3	4	0.000159	0.127
iTRAQ Total	Isobaric Tag Samples	iTRAQ Sample 1	mascot_daemon_merge (F600897)	Nuclear mitotic apparatus protein 1	NUMA1_HUMAN	Sprot_071310.fas	238242	1	5	5	5	0.000199	0.0355
iTRAQ Total	Isobaric Tag Samples	iTRAQ Sample 1	mascot_daemon_merge (F600897)	Cadherin-2	CADH2_HUMAN	Sprot_071310.fas	99793.8	1	5	7	9	0.000359	0.116
iTRAQ Total	Isobaric Tag Samples	iTRAQ Sample 1	mascot_daemon_merge (F600897)	Ubiquitin-conjugating enzyme E2 N	UBE2N_HUMAN	Sprot_071310.fas	17120.6	1	6	8	9	0.000359	0.454
iTRAQ Total	Isobaric Tag Samples	iTRAQ Sample 1	mascot_daemon_merge (F600897)	Protein phosphatase 1 regulatory subunit 7	PP1R7_HUMAN	Sprot_071310.fas	41548.3	0.998	2	2	2	7.97e-05	0.103
iTRAQ Total	Isobaric Tag Samples	iTRAQ Sample 1	mascot_daemon_merge (F600897)	Ezrin	EZRI_HUMAN	Sprot_071310.fas	69396.6	1	6	8	10	0.000398	0.229
iTRAQ Total	Isobaric Tag Samples	iTRAQ Sample 1	mascot_daemon_merge (F600897)	Transitional endoplasmic reticulum ATPase	TERA_HUMAN	Sprot_071310.fas	89306.8	1	17	22	30	0.0012	0.275
iTRAQ Total	Isobaric Tag Samples	iTRAQ Sample 1	mascot_daemon_merge (F600897)	FLYWCH family member 2	FWCH2_HUMAN	Sprot_071310.fas	14545.5	0.998	2	2	2	7.97e-05	0.214
iTRAQ Total	Isobaric Tag Samples	iTRAQ Sample 1	mascot_daemon_merge (F600897)	Xaa-Pro dipeptidase	PEPD_HUMAN	Sprot_071310.fas	54529.7	1	3	3	3	0.00012	0.136
iTRAQ Total	Isobaric Tag Samples	iTRAQ Sample 1	mascot_daemon_merge (F600897)	Vesicle-associated membrane protein-associated protein A	VAPA_HUMAN	Sprot_071310.fas	27875.9	1	5	7	8	0.000319	0.189
iTRAQ Total	Isobaric Tag Samples	iTRAQ Sample 1	mascot_daemon_merge (F600897)	Profilin-2	PROF2_HUMAN	Sprot_071310.fas	15028.2	0.995	2	2	2	7.97e-05	0.193
iTRAQ Total	Isobaric Tag Samples	iTRAQ Sample 1	mascot_daemon_merge (F600897)	Serine/threonine-protein phosphatase PP1-alpha catalytic subunit	PP1A_HUMAN,PP1B_HUMAN,PP1G_HUMAN	Sprot_071310.fas	37170.3	0.998	2	2	2	7.97e-05	0.0856
iTRAQ Total	Isobaric Tag Samples	iTRAQ Sample 1	mascot_daemon_merge (F600897)	Trifunctional purine biosynthetic protein adenosine-3	PUR2_HUMAN	Sprot_071310.fas	107750	1	3	4	4	0.000159	0.0366
iTRAQ Total	Isobaric Tag Samples	iTRAQ Sample 1	mascot_daemon_merge (F600897)	Cytoplasmic dynein 1 intermediate chain 2	DC1I2_HUMAN	Sprot_071310.fas	71437.8	1	5	5	6	0.000239	0.133
iTRAQ Total	Isobaric Tag Samples	iTRAQ Sample 1	mascot_daemon_merge (F600897)	Target of Myb protein 1	TOM1_HUMAN	Sprot_071310.fas	53801.1	1	3	3	3	0.00012	0.108
iTRAQ Total	Isobaric Tag Samples	iTRAQ Sample 1	mascot_daemon_merge (F600897)	Prothymosin alpha	PTMA_HUMAN	Sprot_071310.fas	12184.5	0.997	2	3	3	0.00012	0.171
iTRAQ Total	Isobaric Tag Samples	iTRAQ Sample 1	mascot_daemon_merge (F600897)	Acidic leucine-rich nuclear phosphoprotein 32 family member B	AN32B_HUMAN	Sprot_071310.fas	28770.6	1	6	7	7	0.000279	0.231
iTRAQ Total	Isobaric Tag Samples	iTRAQ Sample 1	mascot_daemon_merge (F600897)	Endoplasmin	ENPL_HUMAN	Sprot_071310.fas	92453.7	1	18	25	44	0.00175	0.258
iTRAQ Total	Isobaric Tag Samples	iTRAQ Sample 1	mascot_daemon_merge (F600897)	Tubulin alpha-4A chain	TBA4A_HUMAN	Sprot_071310.fas	49906.6	1	4	5	8	0.000319	0.576
iTRAQ Total	Isobaric Tag Samples	iTRAQ Sample 1	mascot_daemon_merge (F600897)	Neuron-specific calcium-binding protein hippocalcin	HPCA_HUMAN,HPCL1_HUMAN	Sprot_071310.fas	22410.5	1	3	3	3	0.00012	0.161
iTRAQ Total	Isobaric Tag Samples	iTRAQ Sample 1	mascot_daemon_merge (F600897)	Cell adhesion molecule 1	CADM1_HUMAN	Sprot_071310.fas	48491.3	1	5	6	6	0.000239	0.181
iTRAQ Total	Isobaric Tag Samples	iTRAQ Sample 1	mascot_daemon_merge (F600897)	T-complex protein 1 subunit gamma	TCPG_HUMAN	Sprot_071310.fas	60517.4	1	6	7	8	0.000319	0.143
iTRAQ Total	Isobaric Tag Samples	iTRAQ Sample 1	mascot_daemon_merge (F600897)	V-type proton ATPase catalytic subunit A	VATA_HUMAN	Sprot_071310.fas	68287.4	1	16	17	23	0.000916	0.344
iTRAQ Total	Isobaric Tag Samples	iTRAQ Sample 1	mascot_daemon_merge (F600897)	Ubiquitin carboxyl-terminal hydrolase 14	UBP14_HUMAN	Sprot_071310.fas	56052.3	0.999	2	2	4	0.000159	0.0486
iTRAQ Total	Isobaric Tag Samples	iTRAQ Sample 1	mascot_daemon_merge (F600897)	Ig gamma-3 chain C region	IGHG3_HUMAN	Sprot_071310.fas	41267.9	1	5	5	6	0.000239	0.361
iTRAQ Total	Isobaric Tag Samples	iTRAQ Sample 1	mascot_daemon_merge (F600897)	Alcohol dehydrogenase class-3	ADHX_HUMAN	Sprot_071310.fas	39705.8	1	4	5	6	0.000239	0.11
iTRAQ Total	Isobaric Tag Samples	iTRAQ Sample 1	mascot_daemon_merge (F600897)	Calpain-5	CAN5_HUMAN	Sprot_071310.fas	73151.1	1	3	3	3	0.00012	0.0688
iTRAQ Total	Isobaric Tag Samples	iTRAQ Sample 1	mascot_daemon_merge (F600897)	A-kinase anchor protein 12	AKA12_HUMAN	Sprot_071310.fas	191457	1	24	30	32	0.00127	0.259
iTRAQ Total	Isobaric Tag Samples	iTRAQ Sample 1	mascot_daemon_merge (F600897)	Cold-inducible RNA-binding protein	CIRBP_HUMAN	Sprot_071310.fas	18630.3	0.998	2	3	4	0.000159	0.116
iTRAQ Total	Isobaric Tag Samples	iTRAQ Sample 1	mascot_daemon_merge (F600897)	Leucine-rich repeat-containing protein 59	LRC59_HUMAN	Sprot_071310.fas	34913.4	0.998	2	2	2	7.97e-05	0.0912
iTRAQ Total	Isobaric Tag Samples	iTRAQ Sample 1	mascot_daemon_merge (F600897)	S-adenosylmethionine synthase isoform type-2	METK2_HUMAN	Sprot_071310.fas	43642.8	0.996	2	2	2	7.97e-05	0.081
iTRAQ Total	Isobaric Tag Samples	iTRAQ Sample 1	mascot_daemon_merge (F600897)	L-lactate dehydrogenase B chain	LDHB_HUMAN	Sprot_071310.fas	36620.6	1	16	22	39	0.00155	0.491
iTRAQ Total	Isobaric Tag Samples	iTRAQ Sample 1	mascot_daemon_merge (F600897)	High mobility group protein B1	HMGB1_HUMAN	Sprot_071310.fas	24876.7	1	7	9	10	0.000398	0.381
iTRAQ Total	Isobaric Tag Samples	iTRAQ Sample 1	mascot_daemon_merge (F600897)	Ras-related protein Ral-A	RALA_HUMAN	Sprot_071310.fas	23549.2	1	4	6	6	0.000239	0.184
iTRAQ Total	Isobaric Tag Samples	iTRAQ Sample 1	mascot_daemon_merge (F600897)	Splicing factor 3A subunit 1	SF3A1_HUMAN	Sprot_071310.fas	88868.1	1	4	4	4	0.000159	0.0769
iTRAQ Total	Isobaric Tag Samples	iTRAQ Sample 1	mascot_daemon_merge (F600897)	Prolargin	PRELP_HUMAN	Sprot_071310.fas	43794.4	0.998	2	2	2	7.97e-05	0.0524
iTRAQ Total	Isobaric Tag Samples	iTRAQ Sample 1	mascot_daemon_merge (F600897)	Coatomer subunit alpha	COPA_HUMAN	Sprot_071310.fas	138331	1	3	3	3	0.00012	0.027
iTRAQ Total	Isobaric Tag Samples	iTRAQ Sample 1	mascot_daemon_merge (F600897)	ATP synthase subunit b, mitochondrial	AT5F1_HUMAN	Sprot_071310.fas	28890.8	0.998	2	2	2	7.97e-05	0.0742
iTRAQ Total	Isobaric Tag Samples	iTRAQ Sample 1	mascot_daemon_merge (F600897)	Spectrin beta chain, brain 2	SPTN2_HUMAN	Sprot_071310.fas	271278	1	6	6	6	0.000239	0.0569
iTRAQ Total	Isobaric Tag Samples	iTRAQ Sample 1	mascot_daemon_merge (F600897)	ADP-ribosylation factor 1	ARF1_HUMAN,ARF3_HUMAN	Sprot_071310.fas	20679.6	1	7	7	7	0.000279	0.475
iTRAQ Total	Isobaric Tag Samples	iTRAQ Sample 1	mascot_daemon_merge (F600897)	V-type proton ATPase subunit H	VATH_HUMAN	Sprot_071310.fas	55865.4	1	5	6	6	0.000239	0.149
iTRAQ Total	Isobaric Tag Samples	iTRAQ Sample 1	mascot_daemon_merge (F600897)	Alpha-1B-glycoprotein	A1BG_HUMAN	Sprot_071310.fas	54254.4	1	3	4	4	0.000159	0.103
iTRAQ Total	Isobaric Tag Samples	iTRAQ Sample 1	mascot_daemon_merge (F600897)	14-3-3 protein zeta/delta	1433Z_HUMAN	Sprot_071310.fas	27727.9	1	13	19	29	0.00116	0.551
iTRAQ Total	Isobaric Tag Samples	iTRAQ Sample 1	mascot_daemon_merge (F600897)	Heterogeneous nuclear ribonucleoprotein D-like	HNRDL_HUMAN	Sprot_071310.fas	46420.6	1	6	7	10	0.000398	0.21
iTRAQ Total	Isobaric Tag Samples	iTRAQ Sample 1	mascot_daemon_merge (F600897)	Tubulin beta chain	TBB5_HUMAN	Sprot_071310.fas	49652.6	1	4	7	19	0.000757	0.649
iTRAQ Total	Isobaric Tag Samples	iTRAQ Sample 1	mascot_daemon_merge (F600897)	60S ribosomal protein L15	RL15_HUMAN	Sprot_071310.fas	24128.5	1	3	3	3	0.00012	0.127
iTRAQ Total	Isobaric Tag Samples	iTRAQ Sample 1	mascot_daemon_merge (F600897)	AP-2 complex subunit alpha-1	AP2A1_HUMAN	Sprot_071310.fas	107531	1	12	13	18	0.000717	0.144
iTRAQ Total	Isobaric Tag Samples	iTRAQ Sample 1	mascot_daemon_merge (F600897)	Aspartyl-tRNA synthetase, cytoplasmic	SYDC_HUMAN	Sprot_071310.fas	57118.7	1	7	7	11	0.000438	0.168
iTRAQ Total	Isobaric Tag Samples	iTRAQ Sample 1	mascot_daemon_merge (F600897)	Epidermal growth factor receptor substrate 15-like 1	EP15R_HUMAN	Sprot_071310.fas	94240.3	0.998	2	2	3	0.00012	0.0405
iTRAQ Total	Isobaric Tag Samples	iTRAQ Sample 1	mascot_daemon_merge (F600897)	Alpha-enolase	ENOA_HUMAN	Sprot_071310.fas	47152.2	1	29	41	116	0.00462	0.733
iTRAQ Total	Isobaric Tag Samples	iTRAQ Sample 1	mascot_daemon_merge (F600897)	Elongation factor 1-gamma	EF1G_HUMAN	Sprot_071310.fas	50101.4	1	11	16	21	0.000837	0.247
iTRAQ Total	Isobaric Tag Samples	iTRAQ Sample 1	mascot_daemon_merge (F600897)	La-related protein 1	LARP1_HUMAN	Sprot_071310.fas	123495	0.998	2	3	3	0.00012	0.0575
iTRAQ Total	Isobaric Tag Samples	iTRAQ Sample 1	mascot_daemon_merge (F600897)	Ras-related protein Rap-1b	RAP1B_HUMAN,RP1BL_HUMAN	Sprot_071310.fas	20806.9	1	4	6	11	0.000438	0.277
iTRAQ Total	Isobaric Tag Samples	iTRAQ Sample 1	mascot_daemon_merge (F600897)	Neurocan core protein	NCAN_HUMAN	Sprot_071310.fas	143072	1	5	6	7	0.000279	0.056
iTRAQ Total	Isobaric Tag Samples	iTRAQ Sample 1	mascot_daemon_merge (F600897)	Filamin-A	FLNA_HUMAN	Sprot_071310.fas	280711	1	44	55	68	0.00271	0.244
iTRAQ Total	Isobaric Tag Samples	iTRAQ Sample 1	mascot_daemon_merge (F600897)	Trifunctional enzyme subunit beta, mitochondrial	ECHB_HUMAN	Sprot_071310.fas	51278	1	8	9	13	0.000518	0.181
iTRAQ Total	Isobaric Tag Samples	iTRAQ Sample 1	mascot_daemon_merge (F600897)	Ras-related protein Rab-5C	RAB5C_HUMAN	Sprot_071310.fas	23464.7	1	4	4	4	0.000159	0.227
iTRAQ Total	Isobaric Tag Samples	iTRAQ Sample 1	mascot_daemon_merge (F600897)	Trifunctional enzyme subunit alpha, mitochondrial	ECHA_HUMAN	Sprot_071310.fas	82983.9	1	16	21	30	0.0012	0.311
iTRAQ Total	Isobaric Tag Samples	iTRAQ Sample 1	mascot_daemon_merge (F600897)	Triosephosphate isomerase	TPIS_HUMAN	Sprot_071310.fas	26651.1	1	15	27	55	0.00219	0.727
iTRAQ Total	Isobaric Tag Samples	iTRAQ Sample 1	mascot_daemon_merge (F600897)	Calcium-binding protein 39	CAB39_HUMAN	Sprot_071310.fas	39853.2	0.997	2	2	2	7.97e-05	0.0528
iTRAQ Total	Isobaric Tag Samples	iTRAQ Sample 1	mascot_daemon_merge (F600897)	Microtubule-associated protein 4	MAP4_HUMAN	Sprot_071310.fas	120988	1	18	21	26	0.00104	0.205
iTRAQ Total	Isobaric Tag Samples	iTRAQ Sample 1	mascot_daemon_merge (F600897)	Epoxide hydrolase 1	HYEP_HUMAN	Sprot_071310.fas	52933.1	1	4	4	5	0.000199	0.108
iTRAQ Total	Isobaric Tag Samples	iTRAQ Sample 1	mascot_daemon_merge (F600897)	Septin-8	SEPT8_HUMAN	Sprot_071310.fas	55738.4	1	3	4	4	0.000159	0.128
iTRAQ Total	Isobaric Tag Samples	iTRAQ Sample 1	mascot_daemon_merge (F600897)	Intercellular adhesion molecule 5	ICAM5_HUMAN	Sprot_071310.fas	97096.5	0.998	2	2	3	0.00012	0.0368
iTRAQ Total	Isobaric Tag Samples	iTRAQ Sample 1	mascot_daemon_merge (F600897)	Tenascin-R	TENR_HUMAN	Sprot_071310.fas	149528	1	16	20	32	0.00127	0.197
iTRAQ Total	Isobaric Tag Samples	iTRAQ Sample 1	mascot_daemon_merge (F600897)	2',3'-cyclic-nucleotide 3'-phosphodiesterase	CN37_HUMAN	Sprot_071310.fas	47562.6	1	16	21	28	0.00112	0.394
iTRAQ Total	Isobaric Tag Samples	iTRAQ Sample 1	mascot_daemon_merge (F600897)	Hypoxanthine-guanine phosphoribosyltransferase	HPRT_HUMAN	Sprot_071310.fas	24562.2	0.998	2	2	2	7.97e-05	0.124
iTRAQ Total	Isobaric Tag Samples	iTRAQ Sample 1	mascot_daemon_merge (F600897)	3-hydroxyacyl-CoA dehydrogenase type-2	HCD2_HUMAN	Sprot_071310.fas	26905.1	1	3	5	5	0.000199	0.23
iTRAQ Total	Isobaric Tag Samples	iTRAQ Sample 1	mascot_daemon_merge (F600897)	Stress-induced-phosphoprotein 1	STIP1_HUMAN	Sprot_071310.fas	62624.1	1	6	7	7	0.000279	0.122
iTRAQ Total	Isobaric Tag Samples	iTRAQ Sample 1	mascot_daemon_merge (F600897)	60S ribosomal protein L18a	RL18A_HUMAN	Sprot_071310.fas	20744.6	1	3	3	4	0.000159	0.142
iTRAQ Total	Isobaric Tag Samples	iTRAQ Sample 1	mascot_daemon_merge (F600897)	Myosin-10	MYH10_HUMAN	Sprot_071310.fas	228987	1	11	12	15	0.000598	0.119
iTRAQ Total	Isobaric Tag Samples	iTRAQ Sample 1	mascot_daemon_merge (F600897)	Cofilin-1	COF1_HUMAN	Sprot_071310.fas	18485.1	1	13	22	31	0.00124	0.747
iTRAQ Total	Isobaric Tag Samples	iTRAQ Sample 1	mascot_daemon_merge (F600897)	Ubiquitin carboxyl-terminal hydrolase isozyme L1	UCHL1_HUMAN	Sprot_071310.fas	24806.3	1	8	11	18	0.000717	0.471
iTRAQ Total	Isobaric Tag Samples	iTRAQ Sample 1	mascot_daemon_merge (F600897)	T-complex protein 1 subunit delta	TCPD_HUMAN	Sprot_071310.fas	57907.9	1	4	4	5	0.000199	0.108
iTRAQ Total	Isobaric Tag Samples	iTRAQ Sample 1	mascot_daemon_merge (F600897)	Ataxin-2-like protein	ATX2L_HUMAN	Sprot_071310.fas	113354	1	3	3	4	0.000159	0.0437
iTRAQ Total	Isobaric Tag Samples	iTRAQ Sample 1	mascot_daemon_merge (F600897)	Gamma-glutamyl hydrolase	GGH_HUMAN	Sprot_071310.fas	35947.9	1	3	4	4	0.000159	0.107
iTRAQ Total	Isobaric Tag Samples	iTRAQ Sample 1	mascot_daemon_merge (F600897)	Ras-related protein Rab-3A	RAB3A_HUMAN	Sprot_071310.fas	24966.3	1	4	6	6	0.000239	0.209
iTRAQ Total	Isobaric Tag Samples	iTRAQ Sample 1	mascot_daemon_merge (F600897)	Transgelin	TAGL_HUMAN	Sprot_071310.fas	22592.9	0.998	2	2	2	7.97e-05	0.0995
iTRAQ Total	Isobaric Tag Samples	iTRAQ Sample 1	mascot_daemon_merge (F600897)	Serine/threonine-protein phosphatase 2A 56 kDa regulatory subunit delta isoform	2A5D_HUMAN	Sprot_071310.fas	69976.4	1	3	3	3	0.00012	0.0565
iTRAQ Total	Isobaric Tag Samples	iTRAQ Sample 1	mascot_daemon_merge (F600897)	Enolase-phosphatase E1	ENOPH_HUMAN	Sprot_071310.fas	28914.4	0.998	2	2	2	7.97e-05	0.13
iTRAQ Total	Isobaric Tag Samples	iTRAQ Sample 1	mascot_daemon_merge (F600897)	Calcium/calmodulin-dependent protein kinase type II subunit alpha	KCC2A_HUMAN	Sprot_071310.fas	54070.7	1	5	8	10	0.000398	0.169
iTRAQ Total	Isobaric Tag Samples	iTRAQ Sample 1	mascot_daemon_merge (F600897)	Neutral amino acid transporter A	SATT_HUMAN	Sprot_071310.fas	55706.4	1	6	6	12	0.000478	0.231
iTRAQ Total	Isobaric Tag Samples	iTRAQ Sample 1	mascot_daemon_merge (F600897)	Tryptophanyl-tRNA synthetase, cytoplasmic	SYWC_HUMAN	Sprot_071310.fas	53149.6	1	4	6	12	0.000478	0.0892
iTRAQ Total	Isobaric Tag Samples	iTRAQ Sample 1	mascot_daemon_merge (F600897)	Tubulin-folding cofactor B	TBCB_HUMAN	Sprot_071310.fas	27307.5	1	5	6	7	0.000279	0.197
iTRAQ Total	Isobaric Tag Samples	iTRAQ Sample 1	mascot_daemon_merge (F600897)	Serine/threonine-protein phosphatase 2A 65 kDa regulatory subunit A alpha isoform	2AAA_HUMAN	Sprot_071310.fas	65291.7	1	5	8	8	0.000319	0.132
iTRAQ Total	Isobaric Tag Samples	iTRAQ Sample 1	mascot_daemon_merge (F600897)	Hydroxyacyl-coenzyme A dehydrogenase, mitochondrial	HCDH_HUMAN	Sprot_071310.fas	34260.1	1	4	4	5	0.000199	0.153
iTRAQ Total	Isobaric Tag Samples	iTRAQ Sample 1	mascot_daemon_merge (F600897)	Vesicle-associated membrane protein-associated protein B/C	VAPB_HUMAN	Sprot_071310.fas	27210.6	0.998	2	2	2	7.97e-05	0.185
iTRAQ Total	Isobaric Tag Samples	iTRAQ Sample 1	mascot_daemon_merge (F600897)	Phosphatidylethanolamine-binding protein 1	PEBP1_HUMAN	Sprot_071310.fas	21038.9	1	11	18	37	0.00147	0.791
iTRAQ Total	Isobaric Tag Samples	iTRAQ Sample 1	mascot_daemon_merge (F600897)	Bifunctional aminoacyl-tRNA synthetase	SYEP_HUMAN	Sprot_071310.fas	170575	0.999	2	2	2	7.97e-05	0.0271
iTRAQ Total	Isobaric Tag Samples	iTRAQ Sample 1	mascot_daemon_merge (F600897)	Proliferation-associated protein 2G4	PA2G4_HUMAN	Sprot_071310.fas	43768.7	1	5	5	5	0.000199	0.14
iTRAQ Total	Isobaric Tag Samples	iTRAQ Sample 1	mascot_daemon_merge (F600897)	T-complex protein 1 subunit eta	TCPH_HUMAN	Sprot_071310.fas	59349.8	1	3	4	4	0.000159	0.0626
iTRAQ Total	Isobaric Tag Samples	iTRAQ Sample 1	mascot_daemon_merge (F600897)	Electrogenic sodium bicarbonate cotransporter 1	S4A4_HUMAN	Sprot_071310.fas	121449	1	6	6	6	0.000239	0.0871
iTRAQ Total	Isobaric Tag Samples	iTRAQ Sample 1	mascot_daemon_merge (F600897)	Tricarboxylate transport protein, mitochondrial	TXTP_HUMAN	Sprot_071310.fas	33995.2	1	4	4	4	0.000159	0.138
iTRAQ Total	Isobaric Tag Samples	iTRAQ Sample 1	mascot_daemon_merge (F600897)	Ubiquitin-fold modifier 1	UFM1_HUMAN	Sprot_071310.fas	9099.9	0.998	2	2	3	0.00012	0.588
iTRAQ Total	Isobaric Tag Samples	iTRAQ Sample 1	mascot_daemon_merge (F600897)	Lysyl-tRNA synthetase	SYK_HUMAN	Sprot_071310.fas	68032.4	0.998	2	2	2	7.97e-05	0.0318
iTRAQ Total	Isobaric Tag Samples	iTRAQ Sample 1	mascot_daemon_merge (F600897)	Cytosolic non-specific dipeptidase	CNDP2_HUMAN	Sprot_071310.fas	52861.7	1	11	13	19	0.000757	0.358
iTRAQ Total	Isobaric Tag Samples	iTRAQ Sample 1	mascot_daemon_merge (F600897)	(Q01130) Serine/arginine-rich splicing factor 2	SRSF2_HUMAN		0	0.994	2	3	4	0.000159	0
iTRAQ Total	Isobaric Tag Samples	iTRAQ Sample 1	mascot_daemon_merge (F600897)	PDZ and LIM domain protein 5	PDLI5_HUMAN	Sprot_071310.fas	63983.1	1	6	6	6	0.000239	0.166
iTRAQ Total	Isobaric Tag Samples	iTRAQ Sample 1	mascot_daemon_merge (F600897)	Leukotriene A-4 hydrolase	LKHA4_HUMAN	Sprot_071310.fas	69269.1	1	3	3	3	0.00012	0.0426
iTRAQ Total	Isobaric Tag Samples	iTRAQ Sample 1	mascot_daemon_merge (F600897)	14-3-3 protein epsilon	1433E_HUMAN	Sprot_071310.fas	29157	1	5	8	12	0.000478	0.373
iTRAQ Total	Isobaric Tag Samples	iTRAQ Sample 1	mascot_daemon_merge (F600897)	X-ray repair cross-complementing protein 5	XRCC5_HUMAN	Sprot_071310.fas	82689.1	1	7	9	11	0.000438	0.163
iTRAQ Total	Isobaric Tag Samples	iTRAQ Sample 1	mascot_daemon_merge (F600897)	D-3-phosphoglycerate dehydrogenase	SERA_HUMAN	Sprot_071310.fas	56632.6	1	8	9	9	0.000359	0.221
iTRAQ Total	Isobaric Tag Samples	iTRAQ Sample 1	mascot_daemon_merge (F600897)	Phytanoyl-CoA hydroxylase-interacting protein-like	PHIPL_HUMAN	Sprot_071310.fas	42468.4	1	5	5	7	0.000279	0.162
iTRAQ Total	Isobaric Tag Samples	iTRAQ Sample 1	mascot_daemon_merge (F600897)	NSFL1 cofactor p47	NSF1C_HUMAN	Sprot_071310.fas	40555.2	0.998	2	2	2	7.97e-05	0.0946
iTRAQ Total	Isobaric Tag Samples	iTRAQ Sample 1	mascot_daemon_merge (F600897)	Adenylate kinase isoenzyme 1	KAD1_HUMAN	Sprot_071310.fas	21617.1	1	7	7	11	0.000438	0.448
iTRAQ Total	Isobaric Tag Samples	iTRAQ Sample 1	mascot_daemon_merge (F600897)	Protein DJ-1	PARK7_HUMAN	Sprot_071310.fas	19873.1	1	9	13	21	0.000837	0.561
iTRAQ Total	Isobaric Tag Samples	iTRAQ Sample 1	mascot_daemon_merge (F600897)	High mobility group protein B2	HMGB2_HUMAN	Sprot_071310.fas	24016.6	0.996	2	2	2	7.97e-05	0.163
iTRAQ Total	Isobaric Tag Samples	iTRAQ Sample 1	mascot_daemon_merge (F600897)	Catalase	CATA_HUMAN	Sprot_071310.fas	59738.5	1	9	11	14	0.000558	0.222
iTRAQ Total	Isobaric Tag Samples	iTRAQ Sample 1	mascot_daemon_merge (F600897)	Neural cell adhesion molecule 2	NCAM2_HUMAN	Sprot_071310.fas	93029.9	0.998	2	2	2	7.97e-05	0.0346
iTRAQ Total	Isobaric Tag Samples	iTRAQ Sample 1	mascot_daemon_merge (F600897)	Sodium- and chloride-dependent GABA transporter 1	SC6A1_HUMAN	Sprot_071310.fas	67058	0.998	2	2	2	7.97e-05	0.0835
iTRAQ Total	Isobaric Tag Samples	iTRAQ Sample 1	mascot_daemon_merge (F600897)	Pre-mRNA-processing factor 19	PRP19_HUMAN	Sprot_071310.fas	55163.3	0.998	2	2	2	7.97e-05	0.0437
iTRAQ Total	Isobaric Tag Samples	iTRAQ Sample 1	mascot_daemon_merge (F600897)	Cellular nucleic acid-binding protein	CNBP_HUMAN	Sprot_071310.fas	19444.1	0.998	2	2	2	7.97e-05	0.136
iTRAQ Total	Isobaric Tag Samples	iTRAQ Sample 1	mascot_daemon_merge (F600897)	Delta-1-pyrroline-5-carboxylate dehydrogenase, mitochondrial	AL4A1_HUMAN	Sprot_071310.fas	61702.4	1	8	8	9	0.000359	0.21
iTRAQ Total	Isobaric Tag Samples	iTRAQ Sample 1	mascot_daemon_merge (F600897)	F-box only protein 2	FBX2_HUMAN	Sprot_071310.fas	33308.7	1	3	3	4	0.000159	0.155
iTRAQ Total	Isobaric Tag Samples	iTRAQ Sample 1	mascot_daemon_merge (F600897)	Galectin-3	LEG3_HUMAN	Sprot_071310.fas	26134.8	0.998	2	3	6	0.000239	0.104
iTRAQ Total	Isobaric Tag Samples	iTRAQ Sample 1	mascot_daemon_merge (F600897)	DNA damage-binding protein 1	DDB1_HUMAN	Sprot_071310.fas	126952	1	4	6	7	0.000279	0.05
iTRAQ Total	Isobaric Tag Samples	iTRAQ Sample 1	mascot_daemon_merge (F600897)	Coatomer subunit beta	COPB_HUMAN	Sprot_071310.fas	107128	0.993	2	2	2	7.97e-05	0.0252
iTRAQ Total	Isobaric Tag Samples	iTRAQ Sample 1	mascot_daemon_merge (F600897)	Proteasome subunit beta type-8	PSB8_HUMAN	Sprot_071310.fas	30336.8	0.996	2	2	2	7.97e-05	0.0797
iTRAQ Total	Isobaric Tag Samples	iTRAQ Sample 1	mascot_daemon_merge (F600897)	Eukaryotic translation initiation factor 5	IF5_HUMAN	Sprot_071310.fas	49205.4	1	5	6	6	0.000239	0.0928
iTRAQ Total	Isobaric Tag Samples	iTRAQ Sample 1	mascot_daemon_merge (F600897)	Heat shock 70 kDa protein 4	HSP74_HUMAN	Sprot_071310.fas	94313.9	1	13	15	20	0.000797	0.211
iTRAQ Total	Isobaric Tag Samples	iTRAQ Sample 1	mascot_daemon_merge (F600897)	Actin, cytoplasmic 1	ACTB_HUMAN,ACTG_HUMAN	Sprot_071310.fas	41719.8	1	19	39	266	0.0106	0.645
iTRAQ Total	Isobaric Tag Samples	iTRAQ Sample 1	mascot_daemon_merge (F600897)	CD59 glycoprotein	CD59_HUMAN	Sprot_071310.fas	14159.2	0.998	2	3	4	0.000159	0.156
iTRAQ Total	Isobaric Tag Samples	iTRAQ Sample 1	mascot_daemon_merge (F600897)	ADP-ribosylation factor 4	ARF4_HUMAN	Sprot_071310.fas	20493.6	0.998	2	2	2	7.97e-05	0.289
iTRAQ Total	Isobaric Tag Samples	iTRAQ Sample 1	mascot_daemon_merge (F600897)	4-trimethylaminobutyraldehyde dehydrogenase	AL9A1_HUMAN	Sprot_071310.fas	53784	1	3	3	3	0.00012	0.0729
iTRAQ Total	Isobaric Tag Samples	iTRAQ Sample 1	mascot_daemon_merge (F600897)	Hematological and neurological expressed 1 protein	HN1_HUMAN	Sprot_071310.fas	15996.6	1	3	4	4	0.000159	0.292
iTRAQ Total	Isobaric Tag Samples	iTRAQ Sample 1	mascot_daemon_merge (F600897)	Superoxide dismutase [Cu-Zn]	SODC_HUMAN	Sprot_071310.fas	15917.3	1	11	15	24	0.000956	0.753
iTRAQ Total	Isobaric Tag Samples	iTRAQ Sample 1	mascot_daemon_merge (F600897)	Acylphosphatase-2	ACYP2_HUMAN	Sprot_071310.fas	11121.4	0.998	2	2	2	7.97e-05	0.202
iTRAQ Total	Isobaric Tag Samples	iTRAQ Sample 1	mascot_daemon_merge (F600897)	60S ribosomal protein L17	RL17_HUMAN	Sprot_071310.fas	21379.4	0.999	2	2	2	7.97e-05	0.163
iTRAQ Total	Isobaric Tag Samples	iTRAQ Sample 1	mascot_daemon_merge (F600897)	Dihydrolipoyllysine-residue acetyltransferase component of pyruvate dehydrogenase complex, mitochondrial	ODP2_HUMAN	Sprot_071310.fas	68979.2	1	3	3	3	0.00012	0.0726
iTRAQ Total	Isobaric Tag Samples	iTRAQ Sample 1	mascot_daemon_merge (F600897)	Lysosome-associated membrane glycoprotein 2	LAMP2_HUMAN	Sprot_071310.fas	44942.9	0.998	2	2	3	0.00012	0.0488
iTRAQ Total	Isobaric Tag Samples	iTRAQ Sample 1	mascot_daemon_merge (F600897)	Heterogeneous nuclear ribonucleoprotein L	HNRPL_HUMAN	Sprot_071310.fas	64114.8	1	7	9	12	0.000478	0.149
iTRAQ Total	Isobaric Tag Samples	iTRAQ Sample 1	mascot_daemon_merge (F600897)	Mitochondrial import receptor subunit TOM40 homolog	TOM40_HUMAN	Sprot_071310.fas	37875.1	1	3	4	6	0.000239	0.158
iTRAQ Total	Isobaric Tag Samples	iTRAQ Sample 1	mascot_daemon_merge (F600897)	AP-2 complex subunit alpha-2	AP2A2_HUMAN	Sprot_071310.fas	103945	1	4	4	4	0.000159	0.117
iTRAQ Total	Isobaric Tag Samples	iTRAQ Sample 1	mascot_daemon_merge (F600897)	Lumican	LUM_HUMAN	Sprot_071310.fas	38413.5	1	5	6	6	0.000239	0.142
iTRAQ Total	Isobaric Tag Samples	iTRAQ Sample 1	mascot_daemon_merge (F600897)	Heterogeneous nuclear ribonucleoprotein K	HNRPK_HUMAN	Sprot_071310.fas	50960.5	1	12	16	28	0.00112	0.335
iTRAQ Total	Isobaric Tag Samples	iTRAQ Sample 1	mascot_daemon_merge (F600897)	Gamma-glutamylcyclotransferase	GGCT_HUMAN	Sprot_071310.fas	20990	1	3	3	3	0.00012	0.229
iTRAQ Total	Isobaric Tag Samples	iTRAQ Sample 1	mascot_daemon_merge (F600897)	Mitogen-activated protein kinase 1	MK01_HUMAN	Sprot_071310.fas	41373.9	1	10	13	14	0.000558	0.325
iTRAQ Total	Isobaric Tag Samples	iTRAQ Sample 1	mascot_daemon_merge (F600897)	NAD(P) transhydrogenase, mitochondrial	NNTM_HUMAN	Sprot_071310.fas	113881	1	12	17	21	0.000837	0.172
iTRAQ Total	Isobaric Tag Samples	iTRAQ Sample 1	mascot_daemon_merge (F600897)	Cytoskeleton-associated protein 4	CKAP4_HUMAN	Sprot_071310.fas	66004.2	1	6	7	7	0.000279	0.145
iTRAQ Total	Isobaric Tag Samples	iTRAQ Sample 1	mascot_daemon_merge (F600897)	Protein kinase C and casein kinase substrate in neurons protein 1	PACN1_HUMAN	Sprot_071310.fas	50947.9	1	9	11	14	0.000558	0.239
iTRAQ Total	Isobaric Tag Samples	iTRAQ Sample 1	mascot_daemon_merge (F600897)	Estradiol 17-beta-dehydrogenase 12	DHB12_HUMAN	Sprot_071310.fas	34307.4	0.998	2	2	2	7.97e-05	0.0962
iTRAQ Total	Isobaric Tag Samples	iTRAQ Sample 1	mascot_daemon_merge (F600897)	Malectin	MLEC_HUMAN	Sprot_071310.fas	32216.1	0.998	2	2	2	7.97e-05	0.0582
iTRAQ Total	Isobaric Tag Samples	iTRAQ Sample 1	mascot_daemon_merge (F600897)	Microtubule-associated protein 6	MAP6_HUMAN	Sprot_071310.fas	86485.2	1	18	19	22	0.000876	0.316
iTRAQ Total	Isobaric Tag Samples	iTRAQ Sample 1	mascot_daemon_merge (F600897)	Neurofilament medium polypeptide	NFM_HUMAN	Sprot_071310.fas	102453	1	12	13	13	0.000518	0.171
iTRAQ Total	Isobaric Tag Samples	iTRAQ Sample 1	mascot_daemon_merge (F600897)	60S ribosomal protein L23a	RL23A_HUMAN	Sprot_071310.fas	17678.2	1	3	3	3	0.00012	0.173
iTRAQ Total	Isobaric Tag Samples	iTRAQ Sample 1	mascot_daemon_merge (F600897)	ATP-binding cassette sub-family D member 3	ABCD3_HUMAN	Sprot_071310.fas	75461.2	1	4	4	4	0.000159	0.0698
iTRAQ Total	Isobaric Tag Samples	iTRAQ Sample 1	mascot_daemon_merge (F600897)	Ribosome-binding protein 1	RRBP1_HUMAN	Sprot_071310.fas	152452	1	13	15	20	0.000797	0.113
iTRAQ Total	Isobaric Tag Samples	iTRAQ Sample 1	mascot_daemon_merge (F600897)	Destrin	DEST_HUMAN	Sprot_071310.fas	18488.2	1	3	3	3	0.00012	0.164
iTRAQ Total	Isobaric Tag Samples	iTRAQ Sample 1	mascot_daemon_merge (F600897)	F-actin-capping protein subunit alpha-1	CAZA1_HUMAN	Sprot_071310.fas	32905.1	1	6	7	8	0.000319	0.346
iTRAQ Total	Isobaric Tag Samples	iTRAQ Sample 1	mascot_daemon_merge (F600897)	Neurofilament light polypeptide	NFL_HUMAN	Sprot_071310.fas	61499.8	1	7	9	11	0.000438	0.144
iTRAQ Total	Isobaric Tag Samples	iTRAQ Sample 1	mascot_daemon_merge (F600897)	Creatine kinase U-type, mitochondrial	KCRU_HUMAN	Sprot_071310.fas	47020	1	5	6	8	0.000319	0.307
iTRAQ Total	Isobaric Tag Samples	iTRAQ Sample 1	mascot_daemon_merge (F600897)	Coronin-1C	COR1C_HUMAN	Sprot_071310.fas	53232.3	1	7	8	11	0.000438	0.137
iTRAQ Total	Isobaric Tag Samples	iTRAQ Sample 1	mascot_daemon_merge (F600897)	Staphylococcal nuclease domain-containing protein 1	SND1_HUMAN	Sprot_071310.fas	101980	0.997	2	2	2	7.97e-05	0.0352
iTRAQ Total	Isobaric Tag Samples	iTRAQ Sample 1	mascot_daemon_merge (F600897)	Septin-9	SEPT9_HUMAN	Sprot_071310.fas	65384.3	1	6	7	8	0.000319	0.138
iTRAQ Total	Isobaric Tag Samples	iTRAQ Sample 1	mascot_daemon_merge (F600897)	Complement C4-B	CO4B_HUMAN	Sprot_071310.fas	192777	1	21	22	23	0.000916	0.17
iTRAQ Total	Isobaric Tag Samples	iTRAQ Sample 1	mascot_daemon_merge (F600897)	Pyruvate kinase isozymes M1/M2	KPYM_HUMAN	Sprot_071310.fas	57919.5	1	26	36	67	0.00267	0.557
iTRAQ Total	Isobaric Tag Samples	iTRAQ Sample 1	mascot_daemon_merge (F600897)	Laminin subunit beta-1	LAMB1_HUMAN	Sprot_071310.fas	198045	1	3	3	3	0.00012	0.0263
iTRAQ Total	Isobaric Tag Samples	iTRAQ Sample 1	mascot_daemon_merge (F600897)	Mitochondrial inner membrane protein	IMMT_HUMAN	Sprot_071310.fas	83661	1	13	15	16	0.000637	0.202
iTRAQ Total	Isobaric Tag Samples	iTRAQ Sample 1	mascot_daemon_merge (F600897)	Probable ATP-dependent RNA helicase DDX17	DDX17_HUMAN	Sprot_071310.fas	72354.9	1	6	7	7	0.000279	0.108
iTRAQ Total	Isobaric Tag Samples	iTRAQ Sample 1	mascot_daemon_merge (F600897)	Neurofilament heavy polypeptide	NFH_HUMAN	Sprot_071310.fas	112462	1	5	5	5	0.000199	0.0517
iTRAQ Total	Isobaric Tag Samples	iTRAQ Sample 1	mascot_daemon_merge (F600897)	Catenin delta-1	CTND1_HUMAN	Sprot_071310.fas	108154	1	4	4	8	0.000319	0.0702
iTRAQ Total	Isobaric Tag Samples	iTRAQ Sample 1	mascot_daemon_merge (F600897)	Ras-related protein Rab-3C	RAB3C_HUMAN	Sprot_071310.fas	25934.8	0.998	2	2	2	7.97e-05	0.141
iTRAQ Total	Isobaric Tag Samples	iTRAQ Sample 1	mascot_daemon_merge (F600897)	Guanine nucleotide-binding protein G(I)/G(S)/G(T) subunit beta-1	GBB1_HUMAN	Sprot_071310.fas	37359.5	1	8	10	14	0.000558	0.262
iTRAQ Total	Isobaric Tag Samples	iTRAQ Sample 1	mascot_daemon_merge (F600897)	KH domain-containing, RNA-binding, signal transduction-associated protein 1	KHDR1_HUMAN	Sprot_071310.fas	48210.2	0.999	2	3	3	0.00012	0.0767
iTRAQ Total	Isobaric Tag Samples	iTRAQ Sample 1	mascot_daemon_merge (F600897)	Importin-5	IPO5_HUMAN	Sprot_071310.fas	123614	1	5	5	5	0.000199	0.0702
iTRAQ Total	Isobaric Tag Samples	iTRAQ Sample 1	mascot_daemon_merge (F600897)	Methylmalonate-semialdehyde dehydrogenase [acylating], mitochondrial	MMSA_HUMAN	Sprot_071310.fas	57822.3	1	11	12	14	0.000558	0.299
iTRAQ Total	Isobaric Tag Samples	iTRAQ Sample 1	mascot_daemon_merge (F600897)	Parathymosin	PTMS_HUMAN	Sprot_071310.fas	11511.6	1	4	5	5	0.000199	0.294
iTRAQ Total	Isobaric Tag Samples	iTRAQ Sample 1	mascot_daemon_merge (F600897)	Succinate-semialdehyde dehydrogenase, mitochondrial	SSDH_HUMAN	Sprot_071310.fas	57196.9	1	7	8	9	0.000359	0.114
iTRAQ Total	Isobaric Tag Samples	iTRAQ Sample 1	mascot_daemon_merge (F600897)	Multifunctional protein ADE2	PUR6_HUMAN	Sprot_071310.fas	47062	1	4	4	5	0.000199	0.08
iTRAQ Total	Isobaric Tag Samples	iTRAQ Sample 1	mascot_daemon_merge (F600897)	Voltage-dependent anion-selective channel protein 1	VDAC1_HUMAN	Sprot_071310.fas	30755.9	1	11	20	35	0.00139	0.509
iTRAQ Total	Isobaric Tag Samples	iTRAQ Sample 1	mascot_daemon_merge (F600897)	Serum paraoxonase/arylesterase 2	PON2_HUMAN	Sprot_071310.fas	39380.7	1	3	3	3	0.00012	0.096
iTRAQ Total	Isobaric Tag Samples	iTRAQ Sample 1	mascot_daemon_merge (F600897)	DNA-dependent protein kinase catalytic subunit	PRKDC_HUMAN	Sprot_071310.fas	469078	1	8	8	8	0.000319	0.0225
iTRAQ Total	Isobaric Tag Samples	iTRAQ Sample 1	mascot_daemon_merge (F600897)	Lon protease homolog, mitochondrial	LONM_HUMAN	Sprot_071310.fas	106473	1	6	6	6	0.000239	0.0865
iTRAQ Total	Isobaric Tag Samples	iTRAQ Sample 1	mascot_daemon_merge (F600897)	Dynamin-1	DYN1_HUMAN	Sprot_071310.fas	97392.8	1	14	20	29	0.00116	0.183
iTRAQ Total	Isobaric Tag Samples	iTRAQ Sample 1	mascot_daemon_merge (F600897)	6-phosphofructokinase, muscle type	K6PF_HUMAN	Sprot_071310.fas	85165.5	1	10	14	23	0.000916	0.142
iTRAQ Total	Isobaric Tag Samples	iTRAQ Sample 1	mascot_daemon_merge (F600897)	Vasodilator-stimulated phosphoprotein	VASP_HUMAN	Sprot_071310.fas	39811.1	1	3	3	3	0.00012	0.111
iTRAQ Total	Isobaric Tag Samples	iTRAQ Sample 1	mascot_daemon_merge (F600897)	Guanine deaminase	GUAD_HUMAN	Sprot_071310.fas	50985.9	1	4	4	4	0.000159	0.0815
iTRAQ Total	Isobaric Tag Samples	iTRAQ Sample 1	mascot_daemon_merge (F600897)	Phosphoglucomutase-2	PGM2_HUMAN	Sprot_071310.fas	68267.7	0.998	2	2	2	7.97e-05	0.0621
iTRAQ Total	Isobaric Tag Samples	iTRAQ Sample 1	mascot_daemon_merge (F600897)	Obg-like ATPase 1	OLA1_HUMAN	Sprot_071310.fas	44727.4	1	3	3	3	0.00012	0.111
iTRAQ Total	Isobaric Tag Samples	iTRAQ Sample 1	mascot_daemon_merge (F600897)	Peptidyl-prolyl cis-trans isomerase F, mitochondrial	PPIF_HUMAN	Sprot_071310.fas	22022.4	1	6	8	10	0.000398	0.493
iTRAQ Total	Isobaric Tag Samples	iTRAQ Sample 1	mascot_daemon_merge (F600897)	MARCKS-related protein	MRP_HUMAN	Sprot_071310.fas	19510.6	1	3	3	3	0.00012	0.467
iTRAQ Total	Isobaric Tag Samples	iTRAQ Sample 1	mascot_daemon_merge (F600897)	Heterogeneous nuclear ribonucleoprotein U-like protein 2	HNRL2_HUMAN	Sprot_071310.fas	85087.2	1	3	3	3	0.00012	0.0482
iTRAQ Total	Isobaric Tag Samples	iTRAQ Sample 1	mascot_daemon_merge (F600897)	(Q08170) Serine/arginine-rich splicing factor 4	SRSF4_HUMAN		0	0.998	2	2	2	7.97e-05	0
iTRAQ Total	Isobaric Tag Samples	iTRAQ Sample 1	mascot_daemon_merge (F600897)	40S ribosomal protein S2	RS2_HUMAN	Sprot_071310.fas	31307.2	1	3	3	3	0.00012	0.164
iTRAQ Total	Isobaric Tag Samples	iTRAQ Sample 1	mascot_daemon_merge (F600897)	Brain acid soluble protein 1	BASP1_HUMAN	Sprot_071310.fas	22675.3	1	21	35	67	0.00267	0.894
iTRAQ Total	Isobaric Tag Samples	iTRAQ Sample 1	mascot_daemon_merge (F600897)	Protein CDV3 homolog	CDV3_HUMAN	Sprot_071310.fas	27316.7	1	4	4	5	0.000199	0.306
iTRAQ Total	Isobaric Tag Samples	iTRAQ Sample 1	mascot_daemon_merge (F600897)	Leucine-rich repeat-containing protein 47	LRC47_HUMAN	Sprot_071310.fas	63456.7	1	4	4	5	0.000199	0.0943
iTRAQ Total	Isobaric Tag Samples	iTRAQ Sample 1	mascot_daemon_merge (F600897)	Aquaporin-4	AQP4_HUMAN	Sprot_071310.fas	34811.7	1	3	4	6	0.000239	0.13
iTRAQ Total	Isobaric Tag Samples	iTRAQ Sample 1	mascot_daemon_merge (F600897)	Aflatoxin B1 aldehyde reductase member 2	ARK72_HUMAN	Sprot_071310.fas	39571	1	3	4	4	0.000159	0.117
iTRAQ Total	Isobaric Tag Samples	iTRAQ Sample 1	mascot_daemon_merge (F600897)	NADH-cytochrome b5 reductase 3	NB5R3_HUMAN	Sprot_071310.fas	34218.3	1	6	6	7	0.000279	0.299
iTRAQ Total	Isobaric Tag Samples	iTRAQ Sample 1	mascot_daemon_merge (F600897)	Lamin-B2	LMNB2_HUMAN	Sprot_071310.fas	67671.7	1	6	6	6	0.000239	0.148
iTRAQ Total	Isobaric Tag Samples	iTRAQ Sample 1	mascot_daemon_merge (F600897)	Sodium/potassium-transporting ATPase subunit alpha-1	AT1A1_HUMAN	Sprot_071310.fas	112882	1	14	17	21	0.000837	0.294
iTRAQ Total	Isobaric Tag Samples	iTRAQ Sample 1	mascot_daemon_merge (F600897)	Beta-synuclein	SYUB_HUMAN	Sprot_071310.fas	14269.3	1	3	4	4	0.000159	0.448
iTRAQ Total	Isobaric Tag Samples	iTRAQ Sample 1	mascot_daemon_merge (F600897)	ARF GTPase-activating protein GIT1	GIT1_HUMAN	Sprot_071310.fas	84324.4	0.993	2	2	2	7.97e-05	0.0539
iTRAQ Total	Isobaric Tag Samples	iTRAQ Sample 1	mascot_daemon_merge (F600897)	X-ray repair cross-complementing protein 6	XRCC6_HUMAN	Sprot_071310.fas	69828.4	1	12	14	17	0.000677	0.217
iTRAQ Total	Isobaric Tag Samples	iTRAQ Sample 1	mascot_daemon_merge (F600897)	Pyruvate carboxylase, mitochondrial	PYC_HUMAN	Sprot_071310.fas	129617	0.998	2	2	2	7.97e-05	0.0212
iTRAQ Total	Isobaric Tag Samples	iTRAQ Sample 1	mascot_daemon_merge (F600897)	Lamin-B1	LMNB1_HUMAN	Sprot_071310.fas	66391.6	1	7	8	10	0.000398	0.183
iTRAQ Total	Isobaric Tag Samples	iTRAQ Sample 1	mascot_daemon_merge (F600897)	Actin-related protein 2/3 complex subunit 2	ARPC2_HUMAN	Sprot_071310.fas	34315.7	1	4	6	6	0.000239	0.137
iTRAQ Total	Isobaric Tag Samples	iTRAQ Sample 1	mascot_daemon_merge (F600897)	C-1-tetrahydrofolate synthase, cytoplasmic	C1TC_HUMAN	Sprot_071310.fas	101544	1	8	8	8	0.000319	0.0973
iTRAQ Total	Isobaric Tag Samples	iTRAQ Sample 1	mascot_daemon_merge (F600897)	Histone H4	H4_HUMAN	Sprot_071310.fas	11349.7	1	3	3	3	0.00012	0.291
iTRAQ Total	Isobaric Tag Samples	iTRAQ Sample 1	mascot_daemon_merge (F600897)	Membrane-associated progesterone receptor component 1	PGRC1_HUMAN	Sprot_071310.fas	21654.2	0.999	2	2	2	7.97e-05	0.118
iTRAQ Total	Isobaric Tag Samples	iTRAQ Sample 1	mascot_daemon_merge (F600897)	Eukaryotic translation initiation factor 5B	IF2P_HUMAN	Sprot_071310.fas	138813	1	3	4	4	0.000159	0.0369
iTRAQ Total	Isobaric Tag Samples	iTRAQ Sample 1	mascot_daemon_merge (F600897)	Alpha-synuclein	SYUA_HUMAN	Sprot_071310.fas	14441.3	1	8	13	21	0.000837	0.521
iTRAQ Total	Isobaric Tag Samples	iTRAQ Sample 1	mascot_daemon_merge (F600897)	Small ubiquitin-related modifier 2	SUMO2_HUMAN	Sprot_071310.fas	10853.2	0.998	2	3	4	0.000159	0.232
iTRAQ Total	Isobaric Tag Samples	iTRAQ Sample 1	mascot_daemon_merge (F600897)	Superoxide dismutase [Mn], mitochondrial	SODM_HUMAN	Sprot_071310.fas	24704.6	1	7	8	11	0.000438	0.342
iTRAQ Total	Isobaric Tag Samples	iTRAQ Sample 1	mascot_daemon_merge (F600897)	Splicing factor, proline- and glutamine-rich	SFPQ_HUMAN	Sprot_071310.fas	76131.5	1	6	6	6	0.000239	0.119
iTRAQ Total	Isobaric Tag Samples	iTRAQ Sample 1	mascot_daemon_merge (F600897)	High mobility group protein B3	HMGB3_HUMAN	Sprot_071310.fas	22962.7	0.998	2	2	2	7.97e-05	0.175
iTRAQ Total	Isobaric Tag Samples	iTRAQ Sample 1	mascot_daemon_merge (F600897)	Cathepsin B	CATB_HUMAN	Sprot_071310.fas	37803.2	0.998	2	3	5	0.000199	0.0737
iTRAQ Total	Isobaric Tag Samples	iTRAQ Sample 1	mascot_daemon_merge (F600897)	Histone H2B type 1-C/E/F/G/I	H2B1C_HUMAN,H2B1D_HUMAN,H2B1H_HUMAN,H2B1K_HUMAN,H2B1L_HUMAN,H2B1N_HUMAN,H2B2F_HUMAN,H2BFS_HUMAN	Sprot_071310.fas	13888.6	1	6	6	14	0.000558	0.405
iTRAQ Total	Isobaric Tag Samples	iTRAQ Sample 1	mascot_daemon_merge (F600897)	Atlastin-1	ATLA1_HUMAN	Sprot_071310.fas	63527.8	1	4	4	5	0.000199	0.0771
iTRAQ Total	Isobaric Tag Samples	iTRAQ Sample 1	mascot_daemon_merge (F600897)	Non-histone chromosomal protein HMG-17	HMGN2_HUMAN	Sprot_071310.fas	9375.1	1	3	3	3	0.00012	0.378
iTRAQ Total	Isobaric Tag Samples	iTRAQ Sample 1	mascot_daemon_merge (F600897)	Acid ceramidase	ASAH1_HUMAN	Sprot_071310.fas	44643.1	1	3	3	4	0.000159	0.119
iTRAQ Total	Isobaric Tag Samples	iTRAQ Sample 1	mascot_daemon_merge (F600897)	Aldehyde dehydrogenase, mitochondrial	ALDH2_HUMAN	Sprot_071310.fas	56363.4	1	14	18	23	0.000916	0.373
iTRAQ Total	Isobaric Tag Samples	iTRAQ Sample 1	mascot_daemon_merge (F600897)	V-type proton ATPase subunit E 1	VATE1_HUMAN	Sprot_071310.fas	26128.2	1	3	4	5	0.000199	0.221
iTRAQ Total	Isobaric Tag Samples	iTRAQ Sample 1	mascot_daemon_merge (F600897)	NADH dehydrogenase [ubiquinone] 1 alpha subcomplex subunit 4	NDUA4_HUMAN	Sprot_071310.fas	9352.4	0.998	2	2	2	7.97e-05	0.222
iTRAQ Total	Isobaric Tag Samples	iTRAQ Sample 1	mascot_daemon_merge (F600897)	Non-histone chromosomal protein HMG-14	HMGN1_HUMAN	Sprot_071310.fas	10641.1	0.998	2	2	2	7.97e-05	0.23
iTRAQ Total	Isobaric Tag Samples	iTRAQ Sample 1	mascot_daemon_merge (F600897)	Basigin	BASI_HUMAN	Sprot_071310.fas	42181.7	1	4	4	4	0.000159	0.0935
iTRAQ Total	Isobaric Tag Samples	iTRAQ Sample 1	mascot_daemon_merge (F600897)	Alpha-adducin	ADDA_HUMAN	Sprot_071310.fas	80937.9	1	11	14	18	0.000717	0.239
iTRAQ Total	Isobaric Tag Samples	iTRAQ Sample 1	mascot_daemon_merge (F600897)	Carboxymethylenebutenolidase homolog	CMBL_HUMAN	Sprot_071310.fas	28030.6	0.998	2	3	3	0.00012	0.0653
iTRAQ Total	Isobaric Tag Samples	iTRAQ Sample 1	mascot_daemon_merge (F600897)	Guanine nucleotide-binding protein G(i) subunit alpha-2	GNAI2_HUMAN	Sprot_071310.fas	40434	0.999	2	3	5	0.000199	0.175
iTRAQ Total	Isobaric Tag Samples	iTRAQ Sample 1	mascot_daemon_merge (F600897)	Actin, aortic smooth muscle	ACTA_HUMAN,ACTC_HUMAN,ACTH_HUMAN	Sprot_071310.fas	41992.1	1	6	7	19	0.000757	0.533
iTRAQ Total	Isobaric Tag Samples	iTRAQ Sample 1	mascot_daemon_merge (F600897)	Protein-arginine deiminase type-2	PADI2_HUMAN	Sprot_071310.fas	75547.4	1	3	3	3	0.00012	0.0617
iTRAQ Total	Isobaric Tag Samples	iTRAQ Sample 1	mascot_daemon_merge (F600897)	UPF0556 protein C19orf10	CS010_HUMAN	Sprot_071310.fas	18776.9	0.998	2	2	2	7.97e-05	0.15
iTRAQ Total	Isobaric Tag Samples	iTRAQ Sample 1	mascot_daemon_merge (F600897)	60S ribosomal protein L19	RL19_HUMAN	Sprot_071310.fas	23449.4	1	3	3	3	0.00012	0.117
iTRAQ Total	Isobaric Tag Samples	iTRAQ Sample 1	mascot_daemon_merge (F600897)	Protein disulfide-isomerase	PDIA1_HUMAN	Sprot_071310.fas	57100.1	1	17	20	24	0.000956	0.368
iTRAQ Total	Isobaric Tag Samples	iTRAQ Sample 1	mascot_daemon_merge (F600897)	Cell surface glycoprotein MUC18	MUC18_HUMAN	Sprot_071310.fas	71588.5	1	4	5	5	0.000199	0.0882
iTRAQ Total	Isobaric Tag Samples	iTRAQ Sample 1	mascot_daemon_merge (F600897)	Inter-alpha-trypsin inhibitor heavy chain H2	ITIH2_HUMAN	Sprot_071310.fas	106448	0.999	3	4	4	0.000159	0.0423
iTRAQ Total	Isobaric Tag Samples	iTRAQ Sample 1	mascot_daemon_merge (F600897)	60S ribosomal protein L18	RL18_HUMAN	Sprot_071310.fas	21617.2	0.999	2	2	2	7.97e-05	0.117
iTRAQ Total	Isobaric Tag Samples	iTRAQ Sample 1	mascot_daemon_merge (F600897)	G protein-regulated inducer of neurite outgrowth 1	GRIN1_HUMAN	Sprot_071310.fas	102381	0.998	2	2	2	7.97e-05	0.0159
iTRAQ Total	Isobaric Tag Samples	iTRAQ Sample 1	mascot_daemon_merge (F600897)	Inter-alpha-trypsin inhibitor heavy chain H1	ITIH1_HUMAN	Sprot_071310.fas	101372	1	3	3	3	0.00012	0.0439
iTRAQ Total	Isobaric Tag Samples	iTRAQ Sample 1	mascot_daemon_merge (F600897)	Serine/threonine-protein kinase PAK 1	PAK1_HUMAN	Sprot_071310.fas	60630.3	1	5	5	8	0.000319	0.114
iTRAQ Total	Isobaric Tag Samples	iTRAQ Sample 1	mascot_daemon_merge (F600897)	Galectin-related protein	LEGL_HUMAN	Sprot_071310.fas	18968.1	0.998	2	2	2	7.97e-05	0.163
iTRAQ Total	Isobaric Tag Samples	iTRAQ Sample 1	mascot_daemon_merge (F600897)	Alpha-1-antitrypsin	A1AT_HUMAN	Sprot_071310.fas	46719.9	1	23	40	76	0.00303	0.617
iTRAQ Total	Isobaric Tag Samples	iTRAQ Sample 1	mascot_daemon_merge (F600897)	Guanine nucleotide-binding protein subunit alpha-13	GNA13_HUMAN	Sprot_071310.fas	44032.9	0.998	2	2	2	7.97e-05	0.0743
iTRAQ Total	Isobaric Tag Samples	iTRAQ Sample 1	mascot_daemon_merge (F600897)	Caskin-1	CSKI1_HUMAN	Sprot_071310.fas	149797	1	3	4	4	0.000159	0.0377
iTRAQ Total	Isobaric Tag Samples	iTRAQ Sample 1	mascot_daemon_merge (F600897)	Protein FAM134A	F134A_HUMAN	Sprot_071310.fas	57813.2	0.998	2	2	3	0.00012	0.0626
iTRAQ Total	Isobaric Tag Samples	iTRAQ Sample 1	mascot_daemon_merge (F600897)	Mitogen-activated protein kinase 3	MK03_HUMAN	Sprot_071310.fas	43119.4	0.998	2	2	2	7.97e-05	0.156
iTRAQ Total	Isobaric Tag Samples	iTRAQ Sample 1	mascot_daemon_merge (F600897)	Tetratricopeptide repeat protein 1	TTC1_HUMAN	Sprot_071310.fas	33509	0.993	2	2	2	7.97e-05	0.0479
iTRAQ Total	Isobaric Tag Samples	iTRAQ Sample 1	mascot_daemon_merge (F600897)	Cell adhesion molecule 3	CADM3_HUMAN	Sprot_071310.fas	43282.7	1	4	4	4	0.000159	0.118
iTRAQ Total	Isobaric Tag Samples	iTRAQ Sample 1	mascot_daemon_merge (F600897)	40S ribosomal protein S12	RS12_HUMAN	Sprot_071310.fas	14496.8	0.994	2	2	2	7.97e-05	0.136
iTRAQ Total	Isobaric Tag Samples	iTRAQ Sample 1	mascot_daemon_merge (F600897)	2,4-dienoyl-CoA reductase, mitochondrial	DECR_HUMAN	Sprot_071310.fas	36050.9	1	6	6	6	0.000239	0.233
iTRAQ Total	Isobaric Tag Samples	iTRAQ Sample 1	mascot_daemon_merge (F600897)	Ig kappa chain V-III region VG	KV309_HUMAN	Sprot_071310.fas	12557.7	0.998	2	2	3	0.00012	0.217
iTRAQ Total	Isobaric Tag Samples	iTRAQ Sample 1	mascot_daemon_merge (F600897)	Filamin-C	FLNC_HUMAN	Sprot_071310.fas	290997	1	7	8	8	0.000319	0.0547
iTRAQ Total	Isobaric Tag Samples	iTRAQ Sample 1	mascot_daemon_merge (F600897)	Complement component 1 Q subcomponent-binding protein, mitochondrial	C1QBP_HUMAN	Sprot_071310.fas	31344.6	1	5	8	10	0.000398	0.238
END OF FILE
