# Supplementary material for: Quantitative proteomic analysis shows differentially expressed HSPB1 in glioblastoma as a discriminating short from long survival factor and NOVA1 as a differentiation factor between low-grade astrocytoma and oligodendroglioma
Source: BMC Cancer. 2015 Jun 25;15:481. doi: 10.1186/s12885-015-1473-9 (PMC4502388; doi:10.1186/s12885-015-1473-9)
Supplement: Additional file 4: — Table S2 Peptide report. [file 12885_2015_1473_MOESM4_ESM.xlsx]

## Sheet: Peptide Report for iTRAQ Total.
Experiment name	Biological sample category	Biological sample name	MS/MS sample name	Protein name	Protein accession numbers	Database sources	Protein molecular weight (Da)	Protein identification probability	Number of unique peptides	Number of unique spectra	Number of total spectra	Percentage of total spectra	Percentage sequence coverage	Peptide sequence	Previous amino acid	Next amino acid	Best Peptide identification probability	Best Mascot Ion score	Best Mascot Identity score	Best X! Tandem -log(e) score	Number of identified +1H spectra	Number of identified +2H spectra	Number of identified +3H spectra	Number of identified +4H spectra	Number of enzymatic termini	Calculated +1H Peptide Mass (AMU)	Peptide start index	Peptide stop index	Assigned	Other Proteins
iTRAQ Total	Isobaric Tag Samples	iTRAQ Sample 1	mascot_daemon_merge (F600897)	Cytoskeleton-associated protein 5	CKAP5_HUMAN	Sprot_071310.fas	225484	1	4	5	6	0.000239	0.0226	MQGQSPPAPTR	K	G	0.95	22.3	25	1.59	0	1	0	0	2	1489.77	812	822	TRUE
iTRAQ Total	Isobaric Tag Samples	iTRAQ Sample 1	mascot_daemon_merge (F600897)	Cytoskeleton-associated protein 5	CKAP5_HUMAN	Sprot_071310.fas	225484	1	4	5	6	0.000239	0.0226	SLLKPFCAALLK	K	H	0.95	19.4	26.6	5.36	0	0	0	2	2	2262.39	435	446	TRUE
iTRAQ Total	Isobaric Tag Samples	iTRAQ Sample 1	mascot_daemon_merge (F600897)	Cytoskeleton-associated protein 5	CKAP5_HUMAN	Sprot_071310.fas	225484	1	4	5	6	0.000239	0.0226	TAASGAAGDKDTK	R	D	0.95	39.5	29.1	6	0	1	1	0	2	2105.2	521	533	TRUE
iTRAQ Total	Isobaric Tag Samples	iTRAQ Sample 1	mascot_daemon_merge (F600897)	Cytoskeleton-associated protein 5	CKAP5_HUMAN	Sprot_071310.fas	225484	1	4	5	6	0.000239	0.0226	VNDFLAEIFK	K	K	0.95	41.6	28.5	4.33	0	1	0	0	2	1804.05	1829	1838	TRUE
iTRAQ Total	Isobaric Tag Samples	iTRAQ Sample 1	mascot_daemon_merge (F600897)	Angiotensinogen	ANGT_HUMAN	Sprot_071310.fas	53136.8	1	3	3	3	0.00012	0.0845	ALQDQLVLVAAK	K	L	0.95	64.6	26.1	10.3	0	1	0	0	2	1877.17	83	94	TRUE
iTRAQ Total	Isobaric Tag Samples	iTRAQ Sample 1	mascot_daemon_merge (F600897)	Angiotensinogen	ANGT_HUMAN	Sprot_071310.fas	53136.8	1	3	3	3	0.00012	0.0845	DPTFIPAPIQAK	K	T	0.95	31	28.3	2.96	0	1	0	0	2	1906.13	64	75	TRUE
iTRAQ Total	Isobaric Tag Samples	iTRAQ Sample 1	mascot_daemon_merge (F600897)	Angiotensinogen	ANGT_HUMAN	Sprot_071310.fas	53136.8	1	3	3	3	0.00012	0.0845	QPFVQGLALYTPVVLPR	K	S	0.95	46.2	27.6	6.92	0	0	1	0	2	2507.49	221	237	TRUE
iTRAQ Total	Isobaric Tag Samples	iTRAQ Sample 1	mascot_daemon_merge (F600897)	3-ketoacyl-CoA thiolase, mitochondrial	THIM_HUMAN	Sprot_071310.fas	41906.2	0.998	2	2	2	7.97e-05	0.0982	DFTATDLSEFAAK	K	A	0.95	28.7	28.5	2.8	0	1	0	0	2	2024.08	26	38	TRUE
iTRAQ Total	Isobaric Tag Samples	iTRAQ Sample 1	mascot_daemon_merge (F600897)	3-ketoacyl-CoA thiolase, mitochondrial	THIM_HUMAN	Sprot_071310.fas	41906.2	0.998	2	2	2	7.97e-05	0.0982	VSPETVDSVIMGNVLQSSSDAIYLAR	K	H	0.95	70.7	31.8	11.2	0	0	1	0	2	3376.78	46	71	TRUE
iTRAQ Total	Isobaric Tag Samples	iTRAQ Sample 1	mascot_daemon_merge (F600897)	Heterogeneous nuclear ribonucleoprotein A1	ROA1_HUMAN	Sprot_071310.fas	38729	1	7	7	10	0.000398	0.207	DYFEQYGK	R	I	0.95	37.3	26.5	5.27	0	2	0	0	2	1657.87	123	130	TRUE
iTRAQ Total	Isobaric Tag Samples	iTRAQ Sample 1	mascot_daemon_merge (F600897)	Heterogeneous nuclear ribonucleoprotein A1	ROA1_HUMAN	Sprot_071310.fas	38729	1	7	7	10	0.000398	0.207	IFVGGIK	K	E	0.817	16.2	25	0.328	0	0	1	0	2	1341.87	107	113	FALSE	ROA3_HUMAN,ROA2_HUMAN,ROA0_HUMAN
iTRAQ Total	Isobaric Tag Samples	iTRAQ Sample 1	mascot_daemon_merge (F600897)	Heterogeneous nuclear ribonucleoprotein A1	ROA1_HUMAN	Sprot_071310.fas	38729	1	7	7	10	0.000398	0.207	KLFIGGLSFETTDESLR	R	S	0.95	93.6	30.6	17.1	0	0	2	0	2	2521.41	15	31	TRUE
iTRAQ Total	Isobaric Tag Samples	iTRAQ Sample 1	mascot_daemon_merge (F600897)	Heterogeneous nuclear ribonucleoprotein A1	ROA1_HUMAN	Sprot_071310.fas	38729	1	7	7	10	0.000398	0.207	LFIGGLSFETTDESLR	K	S	0.95	69.1	29.3	7.46	0	1	0	0	2	2089.11	16	31	TRUE
iTRAQ Total	Isobaric Tag Samples	iTRAQ Sample 1	mascot_daemon_merge (F600897)	Heterogeneous nuclear ribonucleoprotein A1	ROA1_HUMAN	Sprot_071310.fas	38729	1	7	7	10	0.000398	0.207	NQGGYGGSSSSSSYGSGR	R	R	0.95	18.1	25	7.03	0	0	1	0	2	1998.91	353	370	TRUE
iTRAQ Total	Isobaric Tag Samples	iTRAQ Sample 1	mascot_daemon_merge (F600897)	Heterogeneous nuclear ribonucleoprotein A1	ROA1_HUMAN	Sprot_071310.fas	38729	1	7	7	10	0.000398	0.207	SESPKEPEQLR	K	K	0.95	19.5	28.8	3.96	0	2	0	0	2	1908.07	4	14	TRUE
iTRAQ Total	Isobaric Tag Samples	iTRAQ Sample 1	mascot_daemon_merge (F600897)	Heterogeneous nuclear ribonucleoprotein A1	ROA1_HUMAN	Sprot_071310.fas	38729	1	7	7	10	0.000398	0.207	SHFEQWGTLTDCVVMR	R	D	0.95	23.7	25	4.64	0	0	1	0	2	2276.05	32	47	TRUE
iTRAQ Total	Isobaric Tag Samples	iTRAQ Sample 1	mascot_daemon_merge (F600897)	Heterogeneous nuclear ribonucleoprotein A1	ROA1_HUMAN	Sprot_071310.fas	38729	1	7	7	10	0.000398	0.207	WGTLTDCVVMR	Q	D	0.95	18.8	25	3.72	0	1	0	0	1	1630.81	37	47	TRUE	ROA3_HUMAN
iTRAQ Total	Isobaric Tag Samples	iTRAQ Sample 1	mascot_daemon_merge (F600897)	Sodium/calcium exchanger 2	NAC2_HUMAN	Sprot_071310.fas	100351	0.998	2	3	3	0.00012	0.0261	AAPAEGAGEDEDDGASR	R	I	0.95	89.6	25	10.2	0	1	1	0	2	1921.87	379	395	TRUE
iTRAQ Total	Isobaric Tag Samples	iTRAQ Sample 1	mascot_daemon_merge (F600897)	Sodium/calcium exchanger 2	NAC2_HUMAN	Sprot_071310.fas	100351	0.998	2	3	3	0.00012	0.0261	TEDGSAK	R	A	0.95	22.6	26	3.2	0	1	0	0	2	1315.73	433	439	TRUE
iTRAQ Total	Isobaric Tag Samples	iTRAQ Sample 1	mascot_daemon_merge (F600897)	Rabphilin-3A	RP3A_HUMAN	Sprot_071310.fas	76855.5	1	4	4	4	0.000159	0.0922	FPDQKPEVAPSDPGTTAPPR	R	E	0.95	11.9	30.9	4.57	0	0	1	0	2	2715.46	310	329	TRUE
iTRAQ Total	Isobaric Tag Samples	iTRAQ Sample 1	mascot_daemon_merge (F600897)	Rabphilin-3A	RP3A_HUMAN	Sprot_071310.fas	76855.5	1	4	4	4	0.000159	0.0922	MEEMEQER	K	I	0.95	37.5	25	0.854	0	0	1	0	2	1417.62	68	75	TRUE
iTRAQ Total	Isobaric Tag Samples	iTRAQ Sample 1	mascot_daemon_merge (F600897)	Rabphilin-3A	RP3A_HUMAN	Sprot_071310.fas	76855.5	1	4	4	4	0.000159	0.0922	TKPQQPVSEPAAPEQPAPEPK	K	H	0.95	39.7	30.8	6.57	0	0	1	0	2	3138.76	175	195	TRUE
iTRAQ Total	Isobaric Tag Samples	iTRAQ Sample 1	mascot_daemon_merge (F600897)	Rabphilin-3A	RP3A_HUMAN	Sprot_071310.fas	76855.5	1	4	4	4	0.000159	0.0922	TLNPEFNEEFFYDIK	K	H	0.95	16.4	30.8	3.57	0	0	1	0	2	2819.49	612	626	TRUE
iTRAQ Total	Isobaric Tag Samples	iTRAQ Sample 1	mascot_daemon_merge (F600897)	Acetyl-CoA acetyltransferase, mitochondrial	THIL_HUMAN	Sprot_071310.fas	45181.8	1	12	15	19	0.000757	0.431	EAYMGNVLQGGEGQAPTR	K	Q	0.95	58.9	29.4	19.3	0	3	2	0	2	2486.29	88	105	TRUE
iTRAQ Total	Isobaric Tag Samples	iTRAQ Sample 1	mascot_daemon_merge (F600897)	Acetyl-CoA acetyltransferase, mitochondrial	THIL_HUMAN	Sprot_071310.fas	45181.8	1	12	15	19	0.000757	0.431	ENGTVTAANASTLNDGAAALVLMTADAAK	K	R	0.95	82.5	31.3	16.7	0	0	1	0	2	3388.73	274	302	TRUE
iTRAQ Total	Isobaric Tag Samples	iTRAQ Sample 1	mascot_daemon_merge (F600897)	Acetyl-CoA acetyltransferase, mitochondrial	THIL_HUMAN	Sprot_071310.fas	45181.8	1	12	15	19	0.000757	0.431	EVVIVSATR	K	T	0.95	28.4	25.5	3.44	0	1	0	0	2	1277.77	41	49	TRUE
iTRAQ Total	Isobaric Tag Samples	iTRAQ Sample 1	mascot_daemon_merge (F600897)	Acetyl-CoA acetyltransferase, mitochondrial	THIL_HUMAN	Sprot_071310.fas	45181.8	1	12	15	19	0.000757	0.431	GQPDVVVKEDEEYKR	K	V	0.95	18.6	30.9	7.15	0	0	1	0	2	2703.51	244	258	TRUE
iTRAQ Total	Isobaric Tag Samples	iTRAQ Sample 1	mascot_daemon_merge (F600897)	Acetyl-CoA acetyltransferase, mitochondrial	THIL_HUMAN	Sprot_071310.fas	45181.8	1	12	15	19	0.000757	0.431	IVAFADAAVEPIDFPIAPVYAASMVLK	R	D	0.95	48.9	29.9	9.26	0	0	1	0	2	3747.12	312	338	TRUE
iTRAQ Total	Isobaric Tag Samples	iTRAQ Sample 1	mascot_daemon_merge (F600897)	Acetyl-CoA acetyltransferase, mitochondrial	THIL_HUMAN	Sprot_071310.fas	45181.8	1	12	15	19	0.000757	0.431	IVGHLTHALK	R	Q	0.95	24.9	25	3.92	0	0	1	0	2	1697.07	394	403	TRUE
iTRAQ Total	Isobaric Tag Samples	iTRAQ Sample 1	mascot_daemon_merge (F600897)	Acetyl-CoA acetyltransferase, mitochondrial	THIL_HUMAN	Sprot_071310.fas	45181.8	1	12	15	19	0.000757	0.431	LEDLIVK	K	D	0.95	31.4	28.2	2.06	0	2	0	0	2	1437.91	175	181	TRUE
iTRAQ Total	Isobaric Tag Samples	iTRAQ Sample 1	mascot_daemon_merge (F600897)	Acetyl-CoA acetyltransferase, mitochondrial	THIL_HUMAN	Sprot_071310.fas	45181.8	1	12	15	19	0.000757	0.431	LGSIAIQGAIEK	K	A	0.95	35.4	26.9	7.04	0	1	0	0	2	1808.11	67	78	TRUE
iTRAQ Total	Isobaric Tag Samples	iTRAQ Sample 1	mascot_daemon_merge (F600897)	Acetyl-CoA acetyltransferase, mitochondrial	THIL_HUMAN	Sprot_071310.fas	45181.8	1	12	15	19	0.000757	0.431	LNVTPLAR	R	I	0.95	21.8	28.2	3.48	1	0	0	0	2	1187.74	304	311	TRUE
iTRAQ Total	Isobaric Tag Samples	iTRAQ Sample 1	mascot_daemon_merge (F600897)	Acetyl-CoA acetyltransferase, mitochondrial	THIL_HUMAN	Sprot_071310.fas	45181.8	1	12	15	19	0.000757	0.431	NEQDAYAINSYTR	R	S	0.859	1.32	30	3.72	0	0	1	0	2	2458.3	209	221	TRUE
iTRAQ Total	Isobaric Tag Samples	iTRAQ Sample 1	mascot_daemon_merge (F600897)	Acetyl-CoA acetyltransferase, mitochondrial	THIL_HUMAN	Sprot_071310.fas	45181.8	1	12	15	19	0.000757	0.431	QAVLGAGLPISTPCTTINK	R	V	0.95	22.7	30.5	5.51	0	1	1	0	2	2538.43	106	124	TRUE
iTRAQ Total	Isobaric Tag Samples	iTRAQ Sample 1	mascot_daemon_merge (F600897)	Acetyl-CoA acetyltransferase, mitochondrial	THIL_HUMAN	Sprot_071310.fas	45181.8	1	12	15	19	0.000757	0.431	TPIGSFLGSLSLLPATK	R	L	0.95	68.6	27.6	10.3	0	1	1	0	2	2310.39	50	66	TRUE
iTRAQ Total	Isobaric Tag Samples	iTRAQ Sample 1	mascot_daemon_merge (F600897)	Ena/VASP-like protein	EVL_HUMAN	Sprot_071310.fas	44601.6	0.998	2	3	3	0.00012	0.0745	AASQPPNSSEAGR	R	K	0.95	50.7	25	6.49	0	1	0	0	2	1575.8	311	323	TRUE
iTRAQ Total	Isobaric Tag Samples	iTRAQ Sample 1	mascot_daemon_merge (F600897)	Ena/VASP-like protein	EVL_HUMAN	Sprot_071310.fas	44601.6	0.998	2	3	3	0.00012	0.0745	VQRPEDASGGSSPSGTSK	R	S	0.95	19.4	29.7	8	0	0	1	1	2	2355.24	235	252	TRUE
iTRAQ Total	Isobaric Tag Samples	iTRAQ Sample 1	mascot_daemon_merge (F600897)	F-actin-capping protein subunit alpha-2	CAZA2_HUMAN	Sprot_071310.fas	32931.2	1	3	6	7	0.000279	0.259	FIIHAPPGEFNEVFNDVR	K	L	0.95	46.7	29.8	11.6	0	0	2	0	2	2405.26	20	37	TRUE
iTRAQ Total	Isobaric Tag Samples	iTRAQ Sample 1	mascot_daemon_merge (F600897)	F-actin-capping protein subunit alpha-2	CAZA2_HUMAN	Sprot_071310.fas	32931.2	1	3	6	7	0.000279	0.259	IEGYEDQVLITEHGDLGNGK	K	F	0.95	88.8	30.4	8.36	0	1	1	1	2	2796.45	67	86	TRUE
iTRAQ Total	Isobaric Tag Samples	iTRAQ Sample 1	mascot_daemon_merge (F600897)	F-actin-capping protein subunit alpha-2	CAZA2_HUMAN	Sprot_071310.fas	32931.2	1	3	6	7	0.000279	0.259	IVEAAENEYQTAISENYQTMSDTTFK	K	A	0.95	67	31	8.72	0	0	1	0	2	3912.95	231	256	TRUE
iTRAQ Total	Isobaric Tag Samples	iTRAQ Sample 1	mascot_daemon_merge (F600897)	F-actin-capping protein subunit alpha-2	CAZA2_HUMAN	Sprot_071310.fas	32931.2	1	3	6	7	0.000279	0.259	LLLNNDNLLR	R	E	0.95	36.3	27.2	1.72	0	2	0	0	2	1501.9	38	47	FALSE	CAZA1_HUMAN
iTRAQ Total	Isobaric Tag Samples	iTRAQ Sample 1	mascot_daemon_merge (F600897)	Heterogeneous nuclear ribonucleoprotein A0	ROA0_HUMAN	Sprot_071310.fas	30822.5	0.996	2	2	2	7.97e-05	0.108	EDSARPGAHAK	R	V	0.914	15.6	29.3	1.4	0	1	0	0	2	1746.97	86	96	TRUE
iTRAQ Total	Isobaric Tag Samples	iTRAQ Sample 1	mascot_daemon_merge (F600897)	Heterogeneous nuclear ribonucleoprotein A0	ROA0_HUMAN	Sprot_071310.fas	30822.5	0.996	2	2	2	7.97e-05	0.108	GFGFVYFQNHDAADK	R	A	0.95	41.4	28.5	8.11	0	0	1	0	2	2324.19	140	154	TRUE
iTRAQ Total	Isobaric Tag Samples	iTRAQ Sample 1	mascot_daemon_merge (F600897)	Heterogeneous nuclear ribonucleoprotein A0	ROA0_HUMAN	Sprot_071310.fas	30822.5	0.996	2	2	2	7.97e-05	0.108	LFVGGLK	K	G	0.817	16.2	25	0.328	0	0	1	0	2	1341.87	100	106	FALSE	ROA3_HUMAN,ROA1_HUMAN,ROA2_HUMAN
iTRAQ Total	Isobaric Tag Samples	iTRAQ Sample 1	mascot_daemon_merge (F600897)	cAMP-dependent protein kinase type I-alpha regulatory subunit	KAP0_HUMAN	Sprot_071310.fas	42964.4	1	4	4	4	0.000159	0.123	NVLFSHLDDNER	K	S	0.95	28.2	26.7	5.47	0	0	1	0	2	1762.9	135	146	TRUE
iTRAQ Total	Isobaric Tag Samples	iTRAQ Sample 1	mascot_daemon_merge (F600897)	cAMP-dependent protein kinase type I-alpha regulatory subunit	KAP0_HUMAN	Sprot_071310.fas	42964.4	1	4	4	4	0.000159	0.123	QIQNLQK	K	A	0.95	18.1	27.8	3.89	0	1	0	0	2	1479.91	64	70	TRUE
iTRAQ Total	Isobaric Tag Samples	iTRAQ Sample 1	mascot_daemon_merge (F600897)	cAMP-dependent protein kinase type I-alpha regulatory subunit	KAP0_HUMAN	Sprot_071310.fas	42964.4	1	4	4	4	0.000159	0.123	TDSREDEISPPPPNPVVK	R	G	0.95	24.4	30.6	12.3	0	0	1	0	2	2586.39	75	92	TRUE
iTRAQ Total	Isobaric Tag Samples	iTRAQ Sample 1	mascot_daemon_merge (F600897)	cAMP-dependent protein kinase type I-alpha regulatory subunit	KAP0_HUMAN	Sprot_071310.fas	42964.4	1	4	4	4	0.000159	0.123	VLGPCSDILK	R	R	0.95	23.4	29.3	3.8	0	1	0	0	2	1698.97	358	367	TRUE
iTRAQ Total	Isobaric Tag Samples	iTRAQ Sample 1	mascot_daemon_merge (F600897)	60S ribosomal protein L3	RL3_HUMAN	Sprot_071310.fas	46091.5	1	7	7	7	0.000279	0.191	AFMGPLK	K	K	0.95	16.5	28.1	2.16	0	1	0	0	2	1371.83	387	393	TRUE
iTRAQ Total	Isobaric Tag Samples	iTRAQ Sample 1	mascot_daemon_merge (F600897)	60S ribosomal protein L3	RL3_HUMAN	Sprot_071310.fas	46091.5	1	7	7	7	0.000279	0.191	AHLMEIQVNGGTVAEK	K	L	0.95	47.8	29.9	3.23	0	1	0	0	2	2322.26	178	193	TRUE
iTRAQ Total	Isobaric Tag Samples	iTRAQ Sample 1	mascot_daemon_merge (F600897)	60S ribosomal protein L3	RL3_HUMAN	Sprot_071310.fas	46091.5	1	7	7	7	0.000279	0.191	FQTMEEK	R	K	0.95	22.1	27.7	1.16	0	1	0	0	2	1520.82	379	385	TRUE
iTRAQ Total	Isobaric Tag Samples	iTRAQ Sample 1	mascot_daemon_merge (F600897)	60S ribosomal protein L3	RL3_HUMAN	Sprot_071310.fas	46091.5	1	7	7	7	0.000279	0.191	IGQGYLIK	K	D	0.933	11	26.2	3.38	0	1	0	0	2	1804.15	287	294	TRUE
iTRAQ Total	Isobaric Tag Samples	iTRAQ Sample 1	mascot_daemon_merge (F600897)	60S ribosomal protein L3	RL3_HUMAN	Sprot_071310.fas	46091.5	1	7	7	7	0.000279	0.191	LEQQVPVNQVFGQDEMIDVIGVTK	R	G	0.95	34.1	31.6	10.3	0	0	0	1	2	3310.78	201	224	TRUE
iTRAQ Total	Isobaric Tag Samples	iTRAQ Sample 1	mascot_daemon_merge (F600897)	60S ribosomal protein L3	RL3_HUMAN	Sprot_071310.fas	46091.5	1	7	7	7	0.000279	0.191	VAFSVAR	R	A	0.95	17.9	25	4	0	1	0	0	2	1053.64	262	268	TRUE
iTRAQ Total	Isobaric Tag Samples	iTRAQ Sample 1	mascot_daemon_merge (F600897)	60S ribosomal protein L3	RL3_HUMAN	Sprot_071310.fas	46091.5	1	7	7	7	0.000279	0.191	VIAHTQMR	R	L	0.803	9.09	27.6	2.41	0	1	0	0	2	1259.72	162	169	TRUE
iTRAQ Total	Isobaric Tag Samples	iTRAQ Sample 1	mascot_daemon_merge (F600897)	Lamin-A/C	LMNA_HUMAN	Sprot_071310.fas	74122.6	1	10	12	13	0.000518	0.202	AGQVVTIWAAGAGATHSPPTDLVWK	K	A	0.95	18.6	30.4	7.06	0	0	1	0	2	3142.72	491	515	TRUE
iTRAQ Total	Isobaric Tag Samples	iTRAQ Sample 1	mascot_daemon_merge (F600897)	Lamin-A/C	LMNA_HUMAN	Sprot_071310.fas	74122.6	1	10	12	13	0.000518	0.202	IDSLSAQLSQLQK	R	Q	0.95	38.9	29	4.48	0	1	0	0	2	2039.2	299	311	TRUE
iTRAQ Total	Isobaric Tag Samples	iTRAQ Sample 1	mascot_daemon_merge (F600897)	Lamin-A/C	LMNA_HUMAN	Sprot_071310.fas	74122.6	1	10	12	13	0.000518	0.202	KLLEGEEER	R	L	0.945	18.7	29	1.47	0	1	0	0	2	1710.99	378	386	TRUE	LMNB1_HUMAN,LMNB2_HUMAN
iTRAQ Total	Isobaric Tag Samples	iTRAQ Sample 1	mascot_daemon_merge (F600897)	Lamin-A/C	LMNA_HUMAN	Sprot_071310.fas	74122.6	1	10	12	13	0.000518	0.202	LKDLEALLNSK	R	E	0.95	34.2	26	7.16	0	0	1	1	2	2156.34	134	144	TRUE
iTRAQ Total	Isobaric Tag Samples	iTRAQ Sample 1	mascot_daemon_merge (F600897)	Lamin-A/C	LMNA_HUMAN	Sprot_071310.fas	74122.6	1	10	12	13	0.000518	0.202	LRDLEDSLAR	K	E	0.95	18.6	27.8	5.57	0	1	0	0	2	1491.84	320	329	TRUE
iTRAQ Total	Isobaric Tag Samples	iTRAQ Sample 1	mascot_daemon_merge (F600897)	Lamin-A/C	LMNA_HUMAN	Sprot_071310.fas	74122.6	1	10	12	13	0.000518	0.202	MQQQLDEYQELLDIK	R	L	0.95	60.4	30.4	12.8	0	1	0	0	2	2502.34	352	366	TRUE
iTRAQ Total	Isobaric Tag Samples	iTRAQ Sample 1	mascot_daemon_merge (F600897)	Lamin-A/C	LMNA_HUMAN	Sprot_071310.fas	74122.6	1	10	12	13	0.000518	0.202	NSNLVGAAHEELQQSR	R	I	0.95	40.9	27.4	10.9	0	0	2	0	2	2058.05	281	296	TRUE
iTRAQ Total	Isobaric Tag Samples	iTRAQ Sample 1	mascot_daemon_merge (F600897)	Lamin-A/C	LMNA_HUMAN	Sprot_071310.fas	74122.6	1	10	12	13	0.000518	0.202	SGAQASSTPLSPTR	R	I	0.95	46.2	28.3	9	0	1	0	0	2	1663.89	12	25	TRUE
iTRAQ Total	Isobaric Tag Samples	iTRAQ Sample 1	mascot_daemon_merge (F600897)	Lamin-A/C	LMNA_HUMAN	Sprot_071310.fas	74122.6	1	10	12	13	0.000518	0.202	TLEGELHDLR	R	G	0.95	35	27.2	1.07	0	1	1	0	2	1486.82	157	166	TRUE
iTRAQ Total	Isobaric Tag Samples	iTRAQ Sample 1	mascot_daemon_merge (F600897)	Lamin-A/C	LMNA_HUMAN	Sprot_071310.fas	74122.6	1	10	12	13	0.000518	0.202	VAVEEVDEEGK	R	F	0.95	30.8	28.1	3.28	0	1	0	0	2	1811.99	440	450	TRUE
iTRAQ Total	Isobaric Tag Samples	iTRAQ Sample 1	mascot_daemon_merge (F600897)	Alpha-2-antiplasmin	A2AP_HUMAN	Sprot_071310.fas	54548.6	1	3	3	3	0.00012	0.104	DPTPEQTHR	R	L	0.95	28.7	25	1.89	0	1	0	0	2	1384.71	73	81	TRUE
iTRAQ Total	Isobaric Tag Samples	iTRAQ Sample 1	mascot_daemon_merge (F600897)	Alpha-2-antiplasmin	A2AP_HUMAN	Sprot_071310.fas	54548.6	1	3	3	3	0.00012	0.104	GFPIKEDFLEQSEQLFGAKPVSLTGK	K	Q	0.95	19	28.7	5.89	0	0	0	1	2	4083.31	171	196	TRUE
iTRAQ Total	Isobaric Tag Samples	iTRAQ Sample 1	mascot_daemon_merge (F600897)	Alpha-2-antiplasmin	A2AP_HUMAN	Sprot_071310.fas	54548.6	1	3	3	3	0.00012	0.104	LCQDLGPGAFR	R	L	0.95	11.9	25.6	2.7	0	1	0	0	2	1526.78	151	161	TRUE
iTRAQ Total	Isobaric Tag Samples	iTRAQ Sample 1	mascot_daemon_merge (F600897)	Alpha-2-antiplasmin	A2AP_HUMAN	Sprot_071310.fas	54548.6	1	3	3	3	0.00012	0.104	LTLLK	P	L	0.912	12.8	25	1.38	0	1	0	0	1	1195.82	47	51	TRUE	GHC1_HUMAN,CHL1_HUMAN
iTRAQ Total	Isobaric Tag Samples	iTRAQ Sample 1	mascot_daemon_merge (F600897)	Abl interactor 1	ABI1_HUMAN	Sprot_071310.fas	55063.8	1	3	4	5	0.000199	0.0886	KPIDYTVLDDVGHGVK	R	W	0.95	16.2	29.9	8.6	0	0	0	1	2	2668.54	139	154	TRUE
iTRAQ Total	Isobaric Tag Samples	iTRAQ Sample 1	mascot_daemon_merge (F600897)	Abl interactor 1	ABI1_HUMAN	Sprot_071310.fas	55063.8	1	3	4	5	0.000199	0.0886	TLEPVKPPTVPNDYMTSPAR	K	L	0.95	36.5	31	7.09	0	0	2	1	2	2822.52	200	219	TRUE
iTRAQ Total	Isobaric Tag Samples	iTRAQ Sample 1	mascot_daemon_merge (F600897)	Abl interactor 1	ABI1_HUMAN	Sprot_071310.fas	55063.8	1	3	4	5	0.000199	0.0886	VVAIYDYTK	K	D	0.95	31.9	28.6	3.21	0	1	0	0	2	1679.98	451	459	TRUE
iTRAQ Total	Isobaric Tag Samples	iTRAQ Sample 1	mascot_daemon_merge (F600897)	Plasma membrane calcium-transporting ATPase 4	AT2B4_HUMAN	Sprot_071310.fas	137906	1	9	9	9	0.000359	0.0991	DAEGLDEIDHAEMELR	K	R	0.95	61.5	25	13.3	0	0	1	0	2	2147.02	1072	1087	TRUE
iTRAQ Total	Isobaric Tag Samples	iTRAQ Sample 1	mascot_daemon_merge (F600897)	Plasma membrane calcium-transporting ATPase 4	AT2B4_HUMAN	Sprot_071310.fas	137906	1	9	9	9	0.000359	0.0991	GIIDSTVGEHR	K	Q	0.95	31.9	27.2	2.8	0	0	1	0	2	1487.81	767	777	TRUE
iTRAQ Total	Isobaric Tag Samples	iTRAQ Sample 1	mascot_daemon_merge (F600897)	Plasma membrane calcium-transporting ATPase 4	AT2B4_HUMAN	Sprot_071310.fas	137906	1	9	9	9	0.000359	0.0991	GQILWFR	R	G	0.95	17.3	25	1.74	0	1	0	0	2	1223.72	1089	1095	TRUE	AT2B2_HUMAN,AT2B1_HUMAN
iTRAQ Total	Isobaric Tag Samples	iTRAQ Sample 1	mascot_daemon_merge (F600897)	Plasma membrane calcium-transporting ATPase 4	AT2B4_HUMAN	Sprot_071310.fas	137906	1	9	9	9	0.000359	0.0991	IDESSLTGESDHVK	K	K	0.95	54.3	29.1	5.77	0	1	0	0	2	2125.12	234	247	TRUE	AT2B1_HUMAN
iTRAQ Total	Isobaric Tag Samples	iTRAQ Sample 1	mascot_daemon_merge (F600897)	Plasma membrane calcium-transporting ATPase 4	AT2B4_HUMAN	Sprot_071310.fas	137906	1	9	9	9	0.000359	0.0991	KADVGFAMGIAGTDVAK	K	E	0.95	23	30	7.11	0	0	1	0	2	2579.46	795	811	TRUE	AT2B2_HUMAN,AT2B1_HUMAN
iTRAQ Total	Isobaric Tag Samples	iTRAQ Sample 1	mascot_daemon_merge (F600897)	Plasma membrane calcium-transporting ATPase 4	AT2B4_HUMAN	Sprot_071310.fas	137906	1	9	9	9	0.000359	0.0991	QVFGHNVIPPK	R	K	0.918	14	28.8	3.19	0	1	0	0	2	1844.1	78	88	TRUE
iTRAQ Total	Isobaric Tag Samples	iTRAQ Sample 1	mascot_daemon_merge (F600897)	Plasma membrane calcium-transporting ATPase 4	AT2B4_HUMAN	Sprot_071310.fas	137906	1	9	9	9	0.000359	0.0991	TECALLGFVTDLK	K	Q	0.95	22.9	29.3	2.37	0	1	0	0	2	2064.13	535	547	TRUE
iTRAQ Total	Isobaric Tag Samples	iTRAQ Sample 1	mascot_daemon_merge (F600897)	Plasma membrane calcium-transporting ATPase 4	AT2B4_HUMAN	Sprot_071310.fas	137906	1	9	9	9	0.000359	0.0991	TSPVEGLSGNPADLEK	K	R	0.95	66.1	29.7	7.89	0	1	0	0	2	2222.21	60	75	TRUE
iTRAQ Total	Isobaric Tag Samples	iTRAQ Sample 1	mascot_daemon_merge (F600897)	Plasma membrane calcium-transporting ATPase 4	AT2B4_HUMAN	Sprot_071310.fas	137906	1	9	9	9	0.000359	0.0991	YGDLLPADGILIQGNDLK	K	I	0.95	39.7	29.4	10.5	0	0	1	0	2	2827.63	216	233	TRUE	AT2B1_HUMAN
iTRAQ Total	Isobaric Tag Samples	iTRAQ Sample 1	mascot_daemon_merge (F600897)	Glutamate dehydrogenase 1, mitochondrial	DHE3_HUMAN	Sprot_071310.fas	61381.7	1	24	34	55	0.00219	0.518	AKPYEGSILEADCDILIPAASEK	K	Q	0.95	19.7	31.9	5.54	0	0	1	1	2	3391.83	364	386	TRUE
iTRAQ Total	Isobaric Tag Samples	iTRAQ Sample 1	mascot_daemon_merge (F600897)	Glutamate dehydrogenase 1, mitochondrial	DHE3_HUMAN	Sprot_071310.fas	61381.7	1	24	34	55	0.00219	0.518	ALASLMTYK	K	C	0.95	52.1	27.4	6.82	1	5	0	0	2	1605.95	163	171	TRUE
iTRAQ Total	Isobaric Tag Samples	iTRAQ Sample 1	mascot_daemon_merge (F600897)	Glutamate dehydrogenase 1, mitochondrial	DHE3_HUMAN	Sprot_071310.fas	61381.7	1	24	34	55	0.00219	0.518	CAVVDVPFGGAK	K	A	0.95	16.6	28.3	3.17	0	0	1	0	2	1816.99	172	183	TRUE
iTRAQ Total	Isobaric Tag Samples	iTRAQ Sample 1	mascot_daemon_merge (F600897)	Glutamate dehydrogenase 1, mitochondrial	DHE3_HUMAN	Sprot_071310.fas	61381.7	1	24	34	55	0.00219	0.518	CIAVGESDGSIWNPDGIDPK	K	E	0.95	52.4	28.4	7.17	0	1	0	0	2	2727.36	327	346	TRUE
iTRAQ Total	Isobaric Tag Samples	iTRAQ Sample 1	mascot_daemon_merge (F600897)	Glutamate dehydrogenase 1, mitochondrial	DHE3_HUMAN	Sprot_071310.fas	61381.7	1	24	34	55	0.00219	0.518	DIVHSGLAYTMER	K	S	0.95	45.8	28.8	1.05	0	2	0	0	2	2116.13	504	516	TRUE
iTRAQ Total	Isobaric Tag Samples	iTRAQ Sample 1	mascot_daemon_merge (F600897)	Glutamate dehydrogenase 1, mitochondrial	DHE3_HUMAN	Sprot_071310.fas	61381.7	1	24	34	55	0.00219	0.518	DSNYHLLMSVQESLER	R	K	0.95	40.8	29.8	9.82	0	1	1	1	2	2530.31	461	476	TRUE
iTRAQ Total	Isobaric Tag Samples	iTRAQ Sample 1	mascot_daemon_merge (F600897)	Glutamate dehydrogenase 1, mitochondrial	DHE3_HUMAN	Sprot_071310.fas	61381.7	1	24	34	55	0.00219	0.518	ELEDFK	K	L	0.925	16.3	27.9	1.1	0	1	0	0	2	1388.79	347	352	TRUE
iTRAQ Total	Isobaric Tag Samples	iTRAQ Sample 1	mascot_daemon_merge (F600897)	Glutamate dehydrogenase 1, mitochondrial	DHE3_HUMAN	Sprot_071310.fas	61381.7	1	24	34	55	0.00219	0.518	ESEEQK	R	R	0.95	24.1	26.8	1.89	0	2	0	0	2	1357.74	93	98	TRUE
iTRAQ Total	Isobaric Tag Samples	iTRAQ Sample 1	mascot_daemon_merge (F600897)	Glutamate dehydrogenase 1, mitochondrial	DHE3_HUMAN	Sprot_071310.fas	61381.7	1	24	34	55	0.00219	0.518	ESEEQKR	R	N	0.95	21.1	28.1	1.12	0	2	0	0	2	1513.84	93	99	TRUE
iTRAQ Total	Isobaric Tag Samples	iTRAQ Sample 1	mascot_daemon_merge (F600897)	Glutamate dehydrogenase 1, mitochondrial	DHE3_HUMAN	Sprot_071310.fas	61381.7	1	24	34	55	0.00219	0.518	FTMELAK	R	K	0.907	15.6	28	1.11	0	1	0	0	2	1447.84	205	211	TRUE
iTRAQ Total	Isobaric Tag Samples	iTRAQ Sample 1	mascot_daemon_merge (F600897)	Glutamate dehydrogenase 1, mitochondrial	DHE3_HUMAN	Sprot_071310.fas	61381.7	1	24	34	55	0.00219	0.518	GASIVEDK	R	L	0.95	20.2	29	3.01	0	1	0	0	2	1426.84	77	84	TRUE
iTRAQ Total	Isobaric Tag Samples	iTRAQ Sample 1	mascot_daemon_merge (F600897)	Glutamate dehydrogenase 1, mitochondrial	DHE3_HUMAN	Sprot_071310.fas	61381.7	1	24	34	55	0.00219	0.518	GFIGPGIDVPAPDMSTGER	K	E	0.95	64.5	28.1	9.92	0	2	1	0	2	2220.13	213	231	TRUE
iTRAQ Total	Isobaric Tag Samples	iTRAQ Sample 1	mascot_daemon_merge (F600897)	Glutamate dehydrogenase 1, mitochondrial	DHE3_HUMAN	Sprot_071310.fas	61381.7	1	24	34	55	0.00219	0.518	GVFHGIENFINEASYMSILGMTPGFGDK	R	T	0.95	37.6	30.7	11.5	0	0	0	2	2	3673.8	275	302	TRUE
iTRAQ Total	Isobaric Tag Samples	iTRAQ Sample 1	mascot_daemon_merge (F600897)	Glutamate dehydrogenase 1, mitochondrial	DHE3_HUMAN	Sprot_071310.fas	61381.7	1	24	34	55	0.00219	0.518	HGGTIPIVPTAEFQDR	K	I	0.95	30	29.2	4.43	0	1	0	0	2	2043.08	481	496	TRUE
iTRAQ Total	Isobaric Tag Samples	iTRAQ Sample 1	mascot_daemon_merge (F600897)	Glutamate dehydrogenase 1, mitochondrial	DHE3_HUMAN	Sprot_071310.fas	61381.7	1	24	34	55	0.00219	0.518	IIAEGANGPTTPEADK	K	I	0.95	48.3	29.5	8.89	0	2	0	0	2	2193.19	400	415	TRUE
iTRAQ Total	Isobaric Tag Samples	iTRAQ Sample 1	mascot_daemon_merge (F600897)	Glutamate dehydrogenase 1, mitochondrial	DHE3_HUMAN	Sprot_071310.fas	61381.7	1	24	34	55	0.00219	0.518	IIKPCNHVLSLSFPIR	R	R	0.95	22	29.6	2.48	0	0	0	2	2	2492.43	108	123	TRUE
iTRAQ Total	Isobaric Tag Samples	iTRAQ Sample 1	mascot_daemon_merge (F600897)	Glutamate dehydrogenase 1, mitochondrial	DHE3_HUMAN	Sprot_071310.fas	61381.7	1	24	34	55	0.00219	0.518	KGFIGPGIDVPAPDMSTGER	K	E	0.95	57.2	30.5	11.6	0	1	1	0	2	2652.43	212	231	TRUE
iTRAQ Total	Isobaric Tag Samples	iTRAQ Sample 1	mascot_daemon_merge (F600897)	Glutamate dehydrogenase 1, mitochondrial	DHE3_HUMAN	Sprot_071310.fas	61381.7	1	24	34	55	0.00219	0.518	MVEGFFDR	K	G	0.95	42.6	25	2.24	1	2	0	0	2	1304.66	69	76	TRUE
iTRAQ Total	Isobaric Tag Samples	iTRAQ Sample 1	mascot_daemon_merge (F600897)	Glutamate dehydrogenase 1, mitochondrial	DHE3_HUMAN	Sprot_071310.fas	61381.7	1	24	34	55	0.00219	0.518	NYTDNELEK	K	I	0.95	35.7	29.4	3.55	0	3	0	0	2	2038.12	192	200	TRUE
iTRAQ Total	Isobaric Tag Samples	iTRAQ Sample 1	mascot_daemon_merge (F600897)	Glutamate dehydrogenase 1, mitochondrial	DHE3_HUMAN	Sprot_071310.fas	61381.7	1	24	34	55	0.00219	0.518	TAAYVNAIEK	R	V	0.95	53.4	28.7	4.23	0	2	0	0	2	1687.98	536	545	TRUE
iTRAQ Total	Isobaric Tag Samples	iTRAQ Sample 1	mascot_daemon_merge (F600897)	Glutamate dehydrogenase 1, mitochondrial	DHE3_HUMAN	Sprot_071310.fas	61381.7	1	24	34	55	0.00219	0.518	TFVVQGFGNVGLHSMR	K	Y	0.95	62	28.6	8.09	0	2	3	0	2	2069.09	303	318	TRUE
iTRAQ Total	Isobaric Tag Samples	iTRAQ Sample 1	mascot_daemon_merge (F600897)	Glutamate dehydrogenase 1, mitochondrial	DHE3_HUMAN	Sprot_071310.fas	61381.7	1	24	34	55	0.00219	0.518	VYNEAGVTFT	K	-	0.95	66.9	25	3.28	1	2	0	0	2	1404.73	549	558	TRUE
iTRAQ Total	Isobaric Tag Samples	iTRAQ Sample 1	mascot_daemon_merge (F600897)	Glutamate dehydrogenase 1, mitochondrial	DHE3_HUMAN	Sprot_071310.fas	61381.7	1	24	34	55	0.00219	0.518	YNLGLDLR	K	T	0.95	18.8	28	1.68	0	1	0	0	2	1571.94	528	535	TRUE
iTRAQ Total	Isobaric Tag Samples	iTRAQ Sample 1	mascot_daemon_merge (F600897)	Glutamate dehydrogenase 1, mitochondrial	DHE3_HUMAN	Sprot_071310.fas	61381.7	1	24	34	55	0.00219	0.518	YSTDVSVDEVK	R	A	0.95	52	30.2	4.21	0	3	0	0	2	2154.21	152	162	TRUE
iTRAQ Total	Isobaric Tag Samples	iTRAQ Sample 1	mascot_daemon_merge (F600897)	Amine oxidase [flavin-containing] B	AOFB_HUMAN	Sprot_071310.fas	58745.8	1	14	16	21	0.000837	0.258	CIVYYK	K	E	0.95	19.4	28.3	3.96	0	1	0	0	2	1442.8	297	302	TRUE
iTRAQ Total	Isobaric Tag Samples	iTRAQ Sample 1	mascot_daemon_merge (F600897)	Amine oxidase [flavin-containing] B	AOFB_HUMAN	Sprot_071310.fas	58745.8	1	14	16	21	0.000837	0.258	EILHAMGK	R	I	0.95	28.5	25.9	4	0	2	0	0	2	1506.89	449	456	TRUE
iTRAQ Total	Isobaric Tag Samples	iTRAQ Sample 1	mascot_daemon_merge (F600897)	Amine oxidase [flavin-containing] B	AOFB_HUMAN	Sprot_071310.fas	58745.8	1	14	16	21	0.000837	0.258	EIPSDAPWK	R	A	0.95	30.6	28	0.959	0	1	0	0	2	1650.93	128	136	TRUE
iTRAQ Total	Isobaric Tag Samples	iTRAQ Sample 1	mascot_daemon_merge (F600897)	Amine oxidase [flavin-containing] B	AOFB_HUMAN	Sprot_071310.fas	58745.8	1	14	16	21	0.000837	0.258	ELGLETYK	K	V	0.95	16	29	3.33	0	2	0	0	2	1560.91	74	81	TRUE
iTRAQ Total	Isobaric Tag Samples	iTRAQ Sample 1	mascot_daemon_merge (F600897)	Amine oxidase [flavin-containing] B	AOFB_HUMAN	Sprot_071310.fas	58745.8	1	14	16	21	0.000837	0.258	ENVLVETLNHEMYEAK	R	Y	0.95	71.7	30	10.8	0	0	1	0	2	2528.32	243	258	TRUE
iTRAQ Total	Isobaric Tag Samples	iTRAQ Sample 1	mascot_daemon_merge (F600897)	Amine oxidase [flavin-containing] B	AOFB_HUMAN	Sprot_071310.fas	58745.8	1	14	16	21	0.000837	0.258	HLPSVPGLLR	R	L	0.95	25.1	25	2.13	0	0	1	0	2	1392.86	485	494	TRUE
iTRAQ Total	Isobaric Tag Samples	iTRAQ Sample 1	mascot_daemon_merge (F600897)	Amine oxidase [flavin-containing] B	AOFB_HUMAN	Sprot_071310.fas	58745.8	1	14	16	21	0.000837	0.258	IHFNPPLPMMR	K	N	0.95	15.3	28.2	2.89	0	0	1	0	2	1656.9	272	282	TRUE
iTRAQ Total	Isobaric Tag Samples	iTRAQ Sample 1	mascot_daemon_merge (F600897)	Amine oxidase [flavin-containing] B	AOFB_HUMAN	Sprot_071310.fas	58745.8	1	14	16	21	0.000837	0.258	IMDLLGDR	R	V	0.95	24.6	26.1	2.74	0	2	0	0	2	1236.69	221	228	TRUE
iTRAQ Total	Isobaric Tag Samples	iTRAQ Sample 1	mascot_daemon_merge (F600897)	Amine oxidase [flavin-containing] B	AOFB_HUMAN	Sprot_071310.fas	58745.8	1	14	16	21	0.000837	0.258	KFVGGSGQVSER	R	I	0.929	1.54	29.1	4.34	0	1	1	0	2	1860.04	209	220	TRUE
iTRAQ Total	Isobaric Tag Samples	iTRAQ Sample 1	mascot_daemon_merge (F600897)	Amine oxidase [flavin-containing] B	AOFB_HUMAN	Sprot_071310.fas	58745.8	1	14	16	21	0.000837	0.258	KLCELYAK	K	V	0.95	16.2	28.6	3.49	0	1	0	0	2	1926.13	363	370	TRUE
iTRAQ Total	Isobaric Tag Samples	iTRAQ Sample 1	mascot_daemon_merge (F600897)	Amine oxidase [flavin-containing] B	AOFB_HUMAN	Sprot_071310.fas	58745.8	1	14	16	21	0.000837	0.258	LCELYAK	K	V	0.95	21.1	27.8	1.09	0	1	0	0	2	1493.83	364	370	TRUE
iTRAQ Total	Isobaric Tag Samples	iTRAQ Sample 1	mascot_daemon_merge (F600897)	Amine oxidase [flavin-containing] B	AOFB_HUMAN	Sprot_071310.fas	58745.8	1	14	16	21	0.000837	0.258	TMDDMGR	R	E	0.924	19.5	25	0.745	0	0	1	0	2	1161.52	121	127	TRUE
iTRAQ Total	Isobaric Tag Samples	iTRAQ Sample 1	mascot_daemon_merge (F600897)	Amine oxidase [flavin-containing] B	AOFB_HUMAN	Sprot_071310.fas	58745.8	1	14	16	21	0.000837	0.258	VLGSLEALEPVHYEEK	K	N	0.95	44.7	30.4	9.85	0	0	2	1	2	2725.55	371	386	TRUE
iTRAQ Total	Isobaric Tag Samples	iTRAQ Sample 1	mascot_daemon_merge (F600897)	Amine oxidase [flavin-containing] B	AOFB_HUMAN	Sprot_071310.fas	58745.8	1	14	16	21	0.000837	0.258	YVDLGGSYVGPTQNR	K	I	0.95	5.09	29.8	5.14	0	2	0	0	2	2235.19	53	67	TRUE
iTRAQ Total	Isobaric Tag Samples	iTRAQ Sample 1	mascot_daemon_merge (F600897)	COP9 signalosome complex subunit 2	CSN2_HUMAN	Sprot_071310.fas	51581.6	1	3	3	3	0.00012	0.0722	AHTDFFEAFK	K	N	0.95	25.5	28.6	2.28	0	1	0	0	2	1820.98	254	263	TRUE
iTRAQ Total	Isobaric Tag Samples	iTRAQ Sample 1	mascot_daemon_merge (F600897)	COP9 signalosome complex subunit 2	CSN2_HUMAN	Sprot_071310.fas	51581.6	1	3	3	3	0.00012	0.0722	IDQVNQLLELDHQK	R	R	0.95	31.9	29.8	7.8	0	0	1	0	2	2303.27	402	415	TRUE
iTRAQ Total	Isobaric Tag Samples	iTRAQ Sample 1	mascot_daemon_merge (F600897)	COP9 signalosome complex subunit 2	CSN2_HUMAN	Sprot_071310.fas	51581.6	1	3	3	3	0.00012	0.0722	IHIPFISK	R	E	0.95	23.7	27.6	2.21	0	0	1	0	2	1562.99	369	376	TRUE
iTRAQ Total	Isobaric Tag Samples	iTRAQ Sample 1	mascot_daemon_merge (F600897)	Nucleolin	NUCL_HUMAN	Sprot_071310.fas	76597.9	1	17	21	27	0.00108	0.251	AAVTPGK	K	K	0.95	26.5	25	1.4	1	0	0	0	2	1251.79	81	87	TRUE
iTRAQ Total	Isobaric Tag Samples	iTRAQ Sample 1	mascot_daemon_merge (F600897)	Nucleolin	NUCL_HUMAN	Sprot_071310.fas	76597.9	1	17	21	27	0.00108	0.251	AAVTPGKK	K	A	0.95	15.6	25	3.89	0	1	0	0	2	1684.09	81	88	TRUE
iTRAQ Total	Isobaric Tag Samples	iTRAQ Sample 1	mascot_daemon_merge (F600897)	Nucleolin	NUCL_HUMAN	Sprot_071310.fas	76597.9	1	17	21	27	0.00108	0.251	ALELTGLK	K	V	0.95	18.9	28.2	2.96	0	1	0	0	2	1452.93	363	370	TRUE
iTRAQ Total	Isobaric Tag Samples	iTRAQ Sample 1	mascot_daemon_merge (F600897)	Nucleolin	NUCL_HUMAN	Sprot_071310.fas	76597.9	1	17	21	27	0.00108	0.251	ALVATPGKK	K	G	0.95	15.2	25	2.07	0	1	0	0	2	1797.17	117	125	TRUE
iTRAQ Total	Isobaric Tag Samples	iTRAQ Sample 1	mascot_daemon_merge (F600897)	Nucleolin	NUCL_HUMAN	Sprot_071310.fas	76597.9	1	17	21	27	0.00108	0.251	GFGFVDFNSEEDAK	K	A	0.95	47.8	26.5	4.37	0	1	0	0	2	2170.09	611	624	TRUE
iTRAQ Total	Isobaric Tag Samples	iTRAQ Sample 1	mascot_daemon_merge (F600897)	Nucleolin	NUCL_HUMAN	Sprot_071310.fas	76597.9	1	17	21	27	0.00108	0.251	GIAYIEFK	K	T	0.95	26.8	27	2.17	0	2	0	0	2	1548.93	430	437	TRUE
iTRAQ Total	Isobaric Tag Samples	iTRAQ Sample 1	mascot_daemon_merge (F600897)	Nucleolin	NUCL_HUMAN	Sprot_071310.fas	76597.9	1	17	21	27	0.00108	0.251	GLSEDTTEETLK	K	E	0.95	58.5	29.2	4.8	0	1	0	0	2	1931.04	578	589	TRUE
iTRAQ Total	Isobaric Tag Samples	iTRAQ Sample 1	mascot_daemon_merge (F600897)	Nucleolin	NUCL_HUMAN	Sprot_071310.fas	76597.9	1	17	21	27	0.00108	0.251	GLSEDTTEETLKESFDGSVR	K	A	0.95	36.1	29.8	9.15	0	0	1	0	2	2808.44	578	597	TRUE
iTRAQ Total	Isobaric Tag Samples	iTRAQ Sample 1	mascot_daemon_merge (F600897)	Nucleolin	NUCL_HUMAN	Sprot_071310.fas	76597.9	1	17	21	27	0.00108	0.251	GQNQDYR	K	G	0.95	18	25	2.82	0	2	0	0	2	1184.6	468	474	TRUE
iTRAQ Total	Isobaric Tag Samples	iTRAQ Sample 1	mascot_daemon_merge (F600897)	Nucleolin	NUCL_HUMAN	Sprot_071310.fas	76597.9	1	17	21	27	0.00108	0.251	GYAFIEFASFEDAK	K	E	0.95	43.8	30.4	7.06	0	0	1	0	2	2507.36	524	537	TRUE
iTRAQ Total	Isobaric Tag Samples	iTRAQ Sample 1	mascot_daemon_merge (F600897)	Nucleolin	NUCL_HUMAN	Sprot_071310.fas	76597.9	1	17	21	27	0.00108	0.251	KVVVSPTK	K	K	0.95	13.8	25	4.33	0	1	1	0	2	1770.16	63	70	TRUE
iTRAQ Total	Isobaric Tag Samples	iTRAQ Sample 1	mascot_daemon_merge (F600897)	Nucleolin	NUCL_HUMAN	Sprot_071310.fas	76597.9	1	17	21	27	0.00108	0.251	LELQGPR	R	G	0.95	14.4	25.3	1.82	0	1	0	0	2	1116.67	555	561	TRUE
iTRAQ Total	Isobaric Tag Samples	iTRAQ Sample 1	mascot_daemon_merge (F600897)	Nucleolin	NUCL_HUMAN	Sprot_071310.fas	76597.9	1	17	21	27	0.00108	0.251	TLVLSNLSYSATEETLQEVFEK	K	A	0.95	28.8	31.4	10.7	0	0	2	1	2	3414.87	487	508	TRUE
iTRAQ Total	Isobaric Tag Samples	iTRAQ Sample 1	mascot_daemon_merge (F600897)	Nucleolin	NUCL_HUMAN	Sprot_071310.fas	76597.9	1	17	21	27	0.00108	0.251	VEGTEPTTAFNLFVGNLNFNK	K	S	0.95	53	30.9	7.64	0	1	0	0	2	2921.55	298	318	TRUE
iTRAQ Total	Isobaric Tag Samples	iTRAQ Sample 1	mascot_daemon_merge (F600897)	Nucleolin	NUCL_HUMAN	Sprot_071310.fas	76597.9	1	17	21	27	0.00108	0.251	VFGNEIK	K	L	0.95	37.5	27.5	1.41	0	2	0	0	2	1414.85	371	377	TRUE
iTRAQ Total	Isobaric Tag Samples	iTRAQ Sample 1	mascot_daemon_merge (F600897)	Nucleolin	NUCL_HUMAN	Sprot_071310.fas	76597.9	1	17	21	27	0.00108	0.251	VPQNQNGK	K	S	0.95	22.9	27.3	1.08	0	2	0	0	2	1493.85	514	521	TRUE
iTRAQ Total	Isobaric Tag Samples	iTRAQ Sample 1	mascot_daemon_merge (F600897)	Nucleolin	NUCL_HUMAN	Sprot_071310.fas	76597.9	1	17	21	27	0.00108	0.251	VTQDELKEVFEDAAEIR	K	L	0.95	17.4	30.7	9.34	0	1	2	0	2	2601.39	404	420	TRUE
iTRAQ Total	Isobaric Tag Samples	iTRAQ Sample 1	mascot_daemon_merge (F600897)	Guanine nucleotide-binding protein G(I)/G(S)/G(T) subunit beta-2	GBB2_HUMAN	Sprot_071310.fas	37313.8	0.998	2	2	3	0.00012	0.206	ACGDSTLTQITAGLDPVGR	K	I	0.95	51.3	27.2	23.3	0	2	0	0	2	2225.12	24	42	TRUE
iTRAQ Total	Isobaric Tag Samples	iTRAQ Sample 1	mascot_daemon_merge (F600897)	Guanine nucleotide-binding protein G(I)/G(S)/G(T) subunit beta-2	GBB2_HUMAN	Sprot_071310.fas	37313.8	0.998	2	2	3	0.00012	0.206	AGVLAGHDNR	R	V	0.95	29.4	25.7	3.85	0	2	1	0	2	1313.72	305	314	FALSE	GBB1_HUMAN
iTRAQ Total	Isobaric Tag Samples	iTRAQ Sample 1	mascot_daemon_merge (F600897)	Guanine nucleotide-binding protein G(I)/G(S)/G(T) subunit beta-2	GBB2_HUMAN	Sprot_071310.fas	37313.8	0.998	2	2	3	0.00012	0.206	KACGDSTLTQITAGLDPVGR	R	I	0.95	25.7	30.5	3.11	0	0	1	0	2	2657.42	23	42	TRUE
iTRAQ Total	Isobaric Tag Samples	iTRAQ Sample 1	mascot_daemon_merge (F600897)	Guanine nucleotide-binding protein G(I)/G(S)/G(T) subunit beta-2	GBB2_HUMAN	Sprot_071310.fas	37313.8	0.998	2	2	3	0.00012	0.206	LLVSASQDGK	R	L	0.95	23.7	28.8	1.22	0	2	0	0	2	1625.97	69	78	FALSE	GBB1_HUMAN
iTRAQ Total	Isobaric Tag Samples	iTRAQ Sample 1	mascot_daemon_merge (F600897)	Guanine nucleotide-binding protein G(I)/G(S)/G(T) subunit beta-2	GBB2_HUMAN	Sprot_071310.fas	37313.8	0.998	2	2	3	0.00012	0.206	VHAIPLR	K	S	0.95	34.3	25	1.68	0	0	2	0	2	1109.71	90	96	FALSE	GBB1_HUMAN
iTRAQ Total	Isobaric Tag Samples	iTRAQ Sample 1	mascot_daemon_merge (F600897)	Guanine nucleotide-binding protein G(I)/G(S)/G(T) subunit beta-2	GBB2_HUMAN	Sprot_071310.fas	37313.8	0.998	2	2	3	0.00012	0.206	VSCLGVTDDGMAVATGSWDSFLK	R	I	0.95	54.7	29.1	12	0	0	1	0	2	3013.49	315	337	FALSE	GBB1_HUMAN
iTRAQ Total	Isobaric Tag Samples	iTRAQ Sample 1	mascot_daemon_merge (F600897)	Importin-7	IPO7_HUMAN	Sprot_071310.fas	119502	1	5	5	6	0.000239	0.0684	AFAVGVQQVLLK	K	V	0.95	9.47	25.4	3.18	0	1	0	0	2	1882.16	295	306	TRUE
iTRAQ Total	Isobaric Tag Samples	iTRAQ Sample 1	mascot_daemon_merge (F600897)	Importin-7	IPO7_HUMAN	Sprot_071310.fas	119502	1	5	5	6	0.000239	0.0684	DGALHMIGSLAEILLK	K	K	0.914	5.09	29.1	2.68	0	0	0	1	2	2305.34	430	445	TRUE
iTRAQ Total	Isobaric Tag Samples	iTRAQ Sample 1	mascot_daemon_merge (F600897)	Importin-7	IPO7_HUMAN	Sprot_071310.fas	119502	1	5	5	6	0.000239	0.0684	ENIVEAIIHSPELIR	R	V	0.95	54.5	29.5	9.68	0	0	2	0	2	2037.17	93	107	TRUE
iTRAQ Total	Isobaric Tag Samples	iTRAQ Sample 1	mascot_daemon_merge (F600897)	Importin-7	IPO7_HUMAN	Sprot_071310.fas	119502	1	5	5	6	0.000239	0.0684	KQLQDIATLADQR	R	R	0.95	5.87	29.2	4.51	0	0	1	0	2	2108.23	990	1002	TRUE
iTRAQ Total	Isobaric Tag Samples	iTRAQ Sample 1	mascot_daemon_merge (F600897)	Importin-7	IPO7_HUMAN	Sprot_071310.fas	119502	1	5	5	6	0.000239	0.0684	SPLVAAMQHFLPVLK	R	D	0.95	33.6	28.5	11.3	0	0	1	0	2	2259.35	168	182	TRUE
iTRAQ Total	Isobaric Tag Samples	iTRAQ Sample 1	mascot_daemon_merge (F600897)	Amyloid beta A4 protein	A4_HUMAN	Sprot_071310.fas	86923.3	1	3	5	5	0.000199	0.0558	AVIQHFQEK	K	V	0.95	33.9	28.8	4.32	0	1	1	0	2	1708	430	438	TRUE
iTRAQ Total	Isobaric Tag Samples	iTRAQ Sample 1	mascot_daemon_merge (F600897)	Amyloid beta A4 protein	A4_HUMAN	Sprot_071310.fas	86923.3	1	3	5	5	0.000199	0.0558	LALENYITALQAVPPRPR	R	H	0.95	52.5	28.8	13.6	0	0	1	1	2	2326.36	471	488	TRUE
iTRAQ Total	Isobaric Tag Samples	iTRAQ Sample 1	mascot_daemon_merge (F600897)	Amyloid beta A4 protein	A4_HUMAN	Sprot_071310.fas	86923.3	1	3	5	5	0.000199	0.0558	YLETPGDENEHAHFQK	K	A	0.95	3.96	28.4	3.02	0	0	0	1	2	2524.26	378	393	TRUE
iTRAQ Total	Isobaric Tag Samples	iTRAQ Sample 1	mascot_daemon_merge (F600897)	NADH dehydrogenase [ubiquinone] iron-sulfur protein 2, mitochondrial	NDUS2_HUMAN	Sprot_071310.fas	52528.5	0.998	2	2	2	7.97e-05	0.0626	NITLNFGPQHPAAHGVLR	K	L	0.95	34.5	30.1	9.57	0	0	1	0	2	2247.23	79	96	TRUE
iTRAQ Total	Isobaric Tag Samples	iTRAQ Sample 1	mascot_daemon_merge (F600897)	NADH dehydrogenase [ubiquinone] iron-sulfur protein 2, mitochondrial	NDUS2_HUMAN	Sprot_071310.fas	52528.5	0.998	2	2	2	7.97e-05	0.0626	TYLQALPYFDR	K	L	0.95	10	29.2	4.8	0	0	1	0	2	1995.12	128	138	TRUE
iTRAQ Total	Isobaric Tag Samples	iTRAQ Sample 1	mascot_daemon_merge (F600897)	Cytoplasmic dynein 1 light intermediate chain 2	DC1L2_HUMAN	Sprot_071310.fas	54081.8	1	3	3	3	0.00012	0.0752	KTGSPGSPGAGGVQSTAK	K	K	0.95	65.9	30	13.6	0	0	1	0	2	2499.43	440	457	TRUE
iTRAQ Total	Isobaric Tag Samples	iTRAQ Sample 1	mascot_daemon_merge (F600897)	Cytoplasmic dynein 1 light intermediate chain 2	DC1L2_HUMAN	Sprot_071310.fas	54081.8	1	3	3	3	0.00012	0.0752	QQSLLAK	K	Q	0.876	25.4	28.9	0.658	0	1	0	0	2	1395.88	366	372	TRUE
iTRAQ Total	Isobaric Tag Samples	iTRAQ Sample 1	mascot_daemon_merge (F600897)	Cytoplasmic dynein 1 light intermediate chain 2	DC1L2_HUMAN	Sprot_071310.fas	54081.8	1	3	3	3	0.00012	0.0752	TVLSNVQEELDR	K	M	0.95	15.5	28.5	2.89	0	1	0	0	2	1706.92	463	474	TRUE
iTRAQ Total	Isobaric Tag Samples	iTRAQ Sample 1	mascot_daemon_merge (F600897)	Kinesin heavy chain isoform 5C	KIF5C_HUMAN	Sprot_071310.fas	109480	1	3	3	3	0.00012	0.0857	ATEILNLLLK	R	D	0.95	48.4	25	6.16	0	1	0	0	2	1736.11	547	556	TRUE
iTRAQ Total	Isobaric Tag Samples	iTRAQ Sample 1	mascot_daemon_merge (F600897)	Kinesin heavy chain isoform 5C	KIF5C_HUMAN	Sprot_071310.fas	109480	1	3	3	3	0.00012	0.0857	DVLEGYNGTIFAYGQTSSGK	K	T	0.95	22	31.2	5.32	0	0	1	0	2	3021.58	73	92	FALSE	KINH_HUMAN
iTRAQ Total	Isobaric Tag Samples	iTRAQ Sample 1	mascot_daemon_merge (F600897)	Kinesin heavy chain isoform 5C	KIF5C_HUMAN	Sprot_071310.fas	109480	1	3	3	3	0.00012	0.0857	ELQTLHNLR	R	K	0.95	28	27.5	3.11	0	0	1	0	2	1427.83	794	802	FALSE	KINH_HUMAN
iTRAQ Total	Isobaric Tag Samples	iTRAQ Sample 1	mascot_daemon_merge (F600897)	Kinesin heavy chain isoform 5C	KIF5C_HUMAN	Sprot_071310.fas	109480	1	3	3	3	0.00012	0.0857	ISFLENNLEQLTK	K	V	0.95	36	29.7	5.36	0	0	2	0	2	2158.22	834	846	FALSE	KINH_HUMAN
iTRAQ Total	Isobaric Tag Samples	iTRAQ Sample 1	mascot_daemon_merge (F600897)	Kinesin heavy chain isoform 5C	KIF5C_HUMAN	Sprot_071310.fas	109480	1	3	3	3	0.00012	0.0857	NVIQHLEMELNR	K	W	0.851	5	28.6	2.82	0	0	1	0	2	1800.96	358	369	TRUE
iTRAQ Total	Isobaric Tag Samples	iTRAQ Sample 1	mascot_daemon_merge (F600897)	Kinesin heavy chain isoform 5C	KIF5C_HUMAN	Sprot_071310.fas	109480	1	3	3	3	0.00012	0.0857	QLDDKDDEINQQSQLAEK	R	L	0.95	27.6	31.4	4.01	0	0	1	0	2	3029.62	427	444	TRUE
iTRAQ Total	Isobaric Tag Samples	iTRAQ Sample 1	mascot_daemon_merge (F600897)	NADH-ubiquinone oxidoreductase 75 kDa subunit, mitochondrial	NDUS1_HUMAN	Sprot_071310.fas	79450.5	1	8	9	10	0.000398	0.172	FASEIAGVDDLGTTGR	R	G	0.95	68.9	27.4	8.96	0	1	0	0	2	1912.99	185	200	TRUE
iTRAQ Total	Isobaric Tag Samples	iTRAQ Sample 1	mascot_daemon_merge (F600897)	NADH-ubiquinone oxidoreductase 75 kDa subunit, mitochondrial	NDUS1_HUMAN	Sprot_071310.fas	79450.5	1	8	9	10	0.000398	0.172	FAYDGLK	R	R	0.95	19.3	26.5	4.82	0	2	0	0	2	1421.83	292	298	TRUE
iTRAQ Total	Isobaric Tag Samples	iTRAQ Sample 1	mascot_daemon_merge (F600897)	NADH-ubiquinone oxidoreductase 75 kDa subunit, mitochondrial	NDUS1_HUMAN	Sprot_071310.fas	79450.5	1	8	9	10	0.000398	0.172	IASQVAALDLGYKPGVEAIR	R	K	0.95	54.6	28.9	15.1	0	0	1	1	2	2679.57	519	538	TRUE
iTRAQ Total	Isobaric Tag Samples	iTRAQ Sample 1	mascot_daemon_merge (F600897)	NADH-ubiquinone oxidoreductase 75 kDa subunit, mitochondrial	NDUS1_HUMAN	Sprot_071310.fas	79450.5	1	8	9	10	0.000398	0.172	KPMVVLGSSALQR	K	N	0.95	16.8	27.9	2.64	0	1	0	0	2	2010.2	471	483	TRUE
iTRAQ Total	Isobaric Tag Samples	iTRAQ Sample 1	mascot_daemon_merge (F600897)	NADH-ubiquinone oxidoreductase 75 kDa subunit, mitochondrial	NDUS1_HUMAN	Sprot_071310.fas	79450.5	1	8	9	10	0.000398	0.172	KTESIDVMDAVGSNIVVSTR	R	T	0.95	9.48	30.9	5.96	0	0	1	0	2	2729.5	247	266	TRUE
iTRAQ Total	Isobaric Tag Samples	iTRAQ Sample 1	mascot_daemon_merge (F600897)	NADH-ubiquinone oxidoreductase 75 kDa subunit, mitochondrial	NDUS1_HUMAN	Sprot_071310.fas	79450.5	1	8	9	10	0.000398	0.172	LVNQQLLADPLVPPQLTIK	K	D	0.95	46.5	26.5	6.55	0	1	0	0	2	2708.65	674	692	TRUE
iTRAQ Total	Isobaric Tag Samples	iTRAQ Sample 1	mascot_daemon_merge (F600897)	NADH-ubiquinone oxidoreductase 75 kDa subunit, mitochondrial	NDUS1_HUMAN	Sprot_071310.fas	79450.5	1	8	9	10	0.000398	0.172	NDGAAILAAVSSIAQK	R	I	0.95	55.8	29.3	7.57	0	1	0	0	2	2137.24	484	499	TRUE
iTRAQ Total	Isobaric Tag Samples	iTRAQ Sample 1	mascot_daemon_merge (F600897)	NADH-ubiquinone oxidoreductase 75 kDa subunit, mitochondrial	NDUS1_HUMAN	Sprot_071310.fas	79450.5	1	8	9	10	0.000398	0.172	VLFLLGADGGCITR	K	Q	0.95	36.5	28.1	3.8	0	1	0	0	2	1784.97	544	557	TRUE
iTRAQ Total	Isobaric Tag Samples	iTRAQ Sample 1	mascot_daemon_merge (F600897)	Elongation factor 2	EF2_HUMAN	Sprot_071310.fas	95322.1	1	23	30	33	0.00131	0.318	AGIIASAR	K	A	0.839	25.5	26.3	0.553	1	0	0	0	2	1062.66	43	50	TRUE
iTRAQ Total	Isobaric Tag Samples	iTRAQ Sample 1	mascot_daemon_merge (F600897)	Elongation factor 2	EF2_HUMAN	Sprot_071310.fas	95322.1	1	23	30	33	0.00131	0.318	ALLELQLEPEELYQTFQR	R	I	0.95	47.8	30.7	10.3	0	1	1	0	2	2828.57	163	180	TRUE
iTRAQ Total	Isobaric Tag Samples	iTRAQ Sample 1	mascot_daemon_merge (F600897)	Elongation factor 2	EF2_HUMAN	Sprot_071310.fas	95322.1	1	23	30	33	0.00131	0.318	CLYASVLTAQPR	R	L	0.95	14.3	27.7	5.89	0	1	0	0	2	1672.87	728	739	TRUE
iTRAQ Total	Isobaric Tag Samples	iTRAQ Sample 1	mascot_daemon_merge (F600897)	Elongation factor 2	EF2_HUMAN	Sprot_071310.fas	95322.1	1	23	30	33	0.00131	0.318	DSVVAGFQWATK	K	E	0.95	41.8	29.3	5.33	0	1	0	0	2	1917.07	677	688	TRUE
iTRAQ Total	Isobaric Tag Samples	iTRAQ Sample 1	mascot_daemon_merge (F600897)	Elongation factor 2	EF2_HUMAN	Sprot_071310.fas	95322.1	1	23	30	33	0.00131	0.318	EDLYLKPIQR	K	T	0.95	21.2	27.4	2.96	0	1	1	0	2	1883.12	440	449	TRUE
iTRAQ Total	Isobaric Tag Samples	iTRAQ Sample 1	mascot_daemon_merge (F600897)	Elongation factor 2	EF2_HUMAN	Sprot_071310.fas	95322.1	1	23	30	33	0.00131	0.318	EGIPALDNFLDKL	K	-	0.95	36.7	29.5	3.72	0	1	0	0	2	2053.18	846	858	TRUE
iTRAQ Total	Isobaric Tag Samples	iTRAQ Sample 1	mascot_daemon_merge (F600897)	Elongation factor 2	EF2_HUMAN	Sprot_071310.fas	95322.1	1	23	30	33	0.00131	0.318	ETVSEESNVLCLSK	R	S	0.95	69.9	28.5	6.82	0	1	0	0	2	2192.14	581	594	TRUE
iTRAQ Total	Isobaric Tag Samples	iTRAQ Sample 1	mascot_daemon_merge (F600897)	Elongation factor 2	EF2_HUMAN	Sprot_071310.fas	95322.1	1	23	30	33	0.00131	0.318	GEGQLGPAER	K	A	0.95	20.6	25	3.52	0	1	0	0	2	1317.71	240	249	TRUE
iTRAQ Total	Isobaric Tag Samples	iTRAQ Sample 1	mascot_daemon_merge (F600897)	Elongation factor 2	EF2_HUMAN	Sprot_071310.fas	95322.1	1	23	30	33	0.00131	0.318	GGGQIIPTAR	R	R	0.95	8.36	27.9	5.52	0	1	0	0	2	1273.75	717	726	TRUE	U5S1_HUMAN
iTRAQ Total	Isobaric Tag Samples	iTRAQ Sample 1	mascot_daemon_merge (F600897)	Elongation factor 2	EF2_HUMAN	Sprot_071310.fas	95322.1	1	23	30	33	0.00131	0.318	GHVFEESQVAGTPMFVVK	R	A	0.95	66.2	30.6	7.59	0	2	1	0	2	2586.39	768	785	TRUE
iTRAQ Total	Isobaric Tag Samples	iTRAQ Sample 1	mascot_daemon_merge (F600897)	Elongation factor 2	EF2_HUMAN	Sprot_071310.fas	95322.1	1	23	30	33	0.00131	0.318	GVQYLNEIK	K	D	0.95	39.2	27.5	2.8	0	1	0	0	2	1671.99	668	676	TRUE
iTRAQ Total	Isobaric Tag Samples	iTRAQ Sample 1	mascot_daemon_merge (F600897)	Elongation factor 2	EF2_HUMAN	Sprot_071310.fas	95322.1	1	23	30	33	0.00131	0.318	IKPVLMMNK	R	M	0.95	15.3	26.9	2.05	0	1	0	0	2	1986.24	151	159	TRUE
iTRAQ Total	Isobaric Tag Samples	iTRAQ Sample 1	mascot_daemon_merge (F600897)	Elongation factor 2	EF2_HUMAN	Sprot_071310.fas	95322.1	1	23	30	33	0.00131	0.318	KEDLYLKPIQR	K	T	0.95	19.4	25.8	3.68	0	1	1	0	2	2315.42	439	449	TRUE
iTRAQ Total	Isobaric Tag Samples	iTRAQ Sample 1	mascot_daemon_merge (F600897)	Elongation factor 2	EF2_HUMAN	Sprot_071310.fas	95322.1	1	23	30	33	0.00131	0.318	KIWCFGPDGTGPNILTDITK	R	G	0.95	62	31.5	10.9	0	0	1	0	2	3134.72	648	667	TRUE
iTRAQ Total	Isobaric Tag Samples	iTRAQ Sample 1	mascot_daemon_merge (F600897)	Elongation factor 2	EF2_HUMAN	Sprot_071310.fas	95322.1	1	23	30	33	0.00131	0.318	NMSVIAHVDHGK	R	S	0.95	23.6	29.3	3.8	0	0	1	0	2	1916.06	21	32	TRUE
iTRAQ Total	Isobaric Tag Samples	iTRAQ Sample 1	mascot_daemon_merge (F600897)	Elongation factor 2	EF2_HUMAN	Sprot_071310.fas	95322.1	1	23	30	33	0.00131	0.318	QFAEMYVAK	K	F	0.95	26.2	27.5	1.7	0	2	0	0	2	1694.94	227	235	TRUE
iTRAQ Total	Isobaric Tag Samples	iTRAQ Sample 1	mascot_daemon_merge (F600897)	Elongation factor 2	EF2_HUMAN	Sprot_071310.fas	95322.1	1	23	30	33	0.00131	0.318	SATSPEGK	K	K	0.95	30.1	28.3	3.19	0	1	0	0	2	1384.79	276	283	TRUE
iTRAQ Total	Isobaric Tag Samples	iTRAQ Sample 1	mascot_daemon_merge (F600897)	Elongation factor 2	EF2_HUMAN	Sprot_071310.fas	95322.1	1	23	30	33	0.00131	0.318	SDPVVSYR	K	E	0.917	8.76	25	3.18	0	1	0	0	2	1226.67	573	580	TRUE
iTRAQ Total	Isobaric Tag Samples	iTRAQ Sample 1	mascot_daemon_merge (F600897)	Elongation factor 2	EF2_HUMAN	Sprot_071310.fas	95322.1	1	23	30	33	0.00131	0.318	STAISLFYELSENDLNFIK	K	Q	0.95	29.6	31	8.8	0	0	1	2	2	3116.73	72	90	TRUE
iTRAQ Total	Isobaric Tag Samples	iTRAQ Sample 1	mascot_daemon_merge (F600897)	Elongation factor 2	EF2_HUMAN	Sprot_071310.fas	95322.1	1	23	30	33	0.00131	0.318	VFDAIMNFK	K	K	0.95	29.5	28.2	3.38	0	0	1	0	2	1708.96	300	308	TRUE
iTRAQ Total	Isobaric Tag Samples	iTRAQ Sample 1	mascot_daemon_merge (F600897)	Elongation factor 2	EF2_HUMAN	Sprot_071310.fas	95322.1	1	23	30	33	0.00131	0.318	VFSGLVSTGLK	R	V	0.95	19	27.4	4.7	0	1	1	0	2	1716.05	416	426	TRUE
iTRAQ Total	Isobaric Tag Samples	iTRAQ Sample 1	mascot_daemon_merge (F600897)	Elongation factor 2	EF2_HUMAN	Sprot_071310.fas	95322.1	1	23	30	33	0.00131	0.318	YFDPANGK	R	F	0.95	20.7	27.5	5.11	0	1	0	0	2	1520.82	265	272	TRUE
iTRAQ Total	Isobaric Tag Samples	iTRAQ Sample 1	mascot_daemon_merge (F600897)	Elongation factor 2	EF2_HUMAN	Sprot_071310.fas	95322.1	1	23	30	33	0.00131	0.318	YVEPIEDVPCGNIVGLVGVDQFLVK	R	T	0.95	44.2	31	10.9	0	0	1	1	2	3661.02	457	481	TRUE
iTRAQ Total	Isobaric Tag Samples	iTRAQ Sample 1	mascot_daemon_merge (F600897)	Carbonic anhydrase 1	CAH1_HUMAN	Sprot_071310.fas	28852.4	1	8	14	37	0.00147	0.425	ADGLAVIGVLMK	K	V	0.95	52.6	28	9.32	0	2	2	0	2	1811.09	139	150	TRUE
iTRAQ Total	Isobaric Tag Samples	iTRAQ Sample 1	mascot_daemon_merge (F600897)	Carbonic anhydrase 1	CAH1_HUMAN	Sprot_071310.fas	28852.4	1	8	14	37	0.00147	0.425	ESISVSSEQLAQFR	K	S	0.95	25	27.4	4.92	0	1	0	0	2	1885.98	215	228	TRUE
iTRAQ Total	Isobaric Tag Samples	iTRAQ Sample 1	mascot_daemon_merge (F600897)	Carbonic anhydrase 1	CAH1_HUMAN	Sprot_071310.fas	28852.4	1	8	14	37	0.00147	0.425	HDTSLKPISVSYNPATAK	K	E	0.95	29.2	30.2	15.6	0	0	1	0	2	2841.62	41	58	TRUE
iTRAQ Total	Isobaric Tag Samples	iTRAQ Sample 1	mascot_daemon_merge (F600897)	Carbonic anhydrase 1	CAH1_HUMAN	Sprot_071310.fas	28852.4	1	8	14	37	0.00147	0.425	LYPIANGNNQSPVDIK	K	T	0.95	24.9	30.2	6.64	0	3	2	0	2	2353.29	20	35	TRUE
iTRAQ Total	Isobaric Tag Samples	iTRAQ Sample 1	mascot_daemon_merge (F600897)	Carbonic anhydrase 1	CAH1_HUMAN	Sprot_071310.fas	28852.4	1	8	14	37	0.00147	0.425	SLLSNVEGDNAVPMQHNNRPTQPLK	R	G	0.95	37.9	31.9	13.3	0	0	7	6	2	3368.78	229	253	TRUE
iTRAQ Total	Isobaric Tag Samples	iTRAQ Sample 1	mascot_daemon_merge (F600897)	Carbonic anhydrase 1	CAH1_HUMAN	Sprot_071310.fas	28852.4	1	8	14	37	0.00147	0.425	VGEANPK	K	L	0.95	17.4	25.6	1.51	1	1	0	0	2	1322.79	151	157	TRUE
iTRAQ Total	Isobaric Tag Samples	iTRAQ Sample 1	mascot_daemon_merge (F600897)	Carbonic anhydrase 1	CAH1_HUMAN	Sprot_071310.fas	28852.4	1	8	14	37	0.00147	0.425	VLDALQAIK	K	T	0.95	48	27	5.33	0	2	3	0	2	1579	161	169	TRUE
iTRAQ Total	Isobaric Tag Samples	iTRAQ Sample 1	mascot_daemon_merge (F600897)	Carbonic anhydrase 1	CAH1_HUMAN	Sprot_071310.fas	28852.4	1	8	14	37	0.00147	0.425	YSSLAEAASK	K	A	0.95	42.3	29.4	13	0	3	3	0	2	1939.13	129	138	TRUE
iTRAQ Total	Isobaric Tag Samples	iTRAQ Sample 1	mascot_daemon_merge (F600897)	Adenine phosphoribosyltransferase	APT_HUMAN	Sprot_071310.fas	19590.5	0.998	2	2	2	7.97e-05	0.144	DISPVLKDPASFR	R	A	0.95	18	29.4	3.38	0	0	1	0	2	2053.19	28	40	TRUE
iTRAQ Total	Isobaric Tag Samples	iTRAQ Sample 1	mascot_daemon_merge (F600897)	Adenine phosphoribosyltransferase	APT_HUMAN	Sprot_071310.fas	19590.5	0.998	2	2	2	7.97e-05	0.144	LAPVPFFSLLQYE	K	-	0.95	10.2	29.8	3.68	0	0	1	0	2	2133.21	168	180	TRUE
iTRAQ Total	Isobaric Tag Samples	iTRAQ Sample 1	mascot_daemon_merge (F600897)	Voltage-dependent anion-selective channel protein 2	VDAC2_HUMAN	Sprot_071310.fas	31549.3	1	7	11	19	0.000757	0.306	GFGFGLVK	K	L	0.95	23.2	25	2.22	0	2	0	0	2	1432.88	32	39	TRUE
iTRAQ Total	Isobaric Tag Samples	iTRAQ Sample 1	mascot_daemon_merge (F600897)	Voltage-dependent anion-selective channel protein 2	VDAC2_HUMAN	Sprot_071310.fas	31549.3	1	7	11	19	0.000757	0.306	LTLSALVDGK	K	S	0.95	54.4	27	7.01	1	1	0	0	2	1625.01	268	277	TRUE
iTRAQ Total	Isobaric Tag Samples	iTRAQ Sample 1	mascot_daemon_merge (F600897)	Voltage-dependent anion-selective channel protein 2	VDAC2_HUMAN	Sprot_071310.fas	31549.3	1	7	11	19	0.000757	0.306	SINAGGHK	K	V	0.95	10.4	27.2	3.72	0	0	1	0	2	1392.81	278	285	TRUE
iTRAQ Total	Isobaric Tag Samples	iTRAQ Sample 1	mascot_daemon_merge (F600897)	Voltage-dependent anion-selective channel protein 2	VDAC2_HUMAN	Sprot_071310.fas	31549.3	1	7	11	19	0.000757	0.306	TGDFQLHTNVNDGTEFGGSIYQK	R	V	0.95	85	29.9	14.2	0	0	2	1	2	3136.58	186	208	TRUE
iTRAQ Total	Isobaric Tag Samples	iTRAQ Sample 1	mascot_daemon_merge (F600897)	Voltage-dependent anion-selective channel protein 2	VDAC2_HUMAN	Sprot_071310.fas	31549.3	1	7	11	19	0.000757	0.306	VGLALELEA	K	-	0.95	71.9	26.4	2.72	1	1	0	0	2	1218.73	286	294	TRUE
iTRAQ Total	Isobaric Tag Samples	iTRAQ Sample 1	mascot_daemon_merge (F600897)	Voltage-dependent anion-selective channel protein 2	VDAC2_HUMAN	Sprot_071310.fas	31549.3	1	7	11	19	0.000757	0.306	VNNSSLIGVGYTQTLRPGVK	K	L	0.95	81.7	29.6	18.4	0	2	5	0	2	2711.57	248	267	TRUE
iTRAQ Total	Isobaric Tag Samples	iTRAQ Sample 1	mascot_daemon_merge (F600897)	Voltage-dependent anion-selective channel protein 2	VDAC2_HUMAN	Sprot_071310.fas	31549.3	1	7	11	19	0.000757	0.306	YQLDPTASISAK	K	V	0.95	50.6	29.4	11.7	0	2	0	0	2	1902.08	236	247	TRUE
iTRAQ Total	Isobaric Tag Samples	iTRAQ Sample 1	mascot_daemon_merge (F600897)	Ubiquitin-conjugating enzyme E2 L3	UB2L3_HUMAN	Sprot_071310.fas	17844.3	1	3	4	6	0.000239	0.357	GQVCLPVISAENWKPATK	K	T	0.95	71.3	30.4	11.8	0	0	1	0	2	2899.63	83	100	TRUE
iTRAQ Total	Isobaric Tag Samples	iTRAQ Sample 1	mascot_daemon_merge (F600897)	Ubiquitin-conjugating enzyme E2 L3	UB2L3_HUMAN	Sprot_071310.fas	17844.3	1	3	4	6	0.000239	0.357	IEINFPAEYPFKPPK	R	I	0.95	29.1	28.9	5.24	0	0	2	0	2	2702.57	53	67	TRUE
iTRAQ Total	Isobaric Tag Samples	iTRAQ Sample 1	mascot_daemon_merge (F600897)	Ubiquitin-conjugating enzyme E2 L3	UB2L3_HUMAN	Sprot_071310.fas	17844.3	1	3	4	6	0.000239	0.357	TDQVIQSLIALVNDPQPEHPLR	K	A	0.95	70	30.6	10	0	0	2	1	2	2788.52	101	122	TRUE
iTRAQ Total	Isobaric Tag Samples	iTRAQ Sample 1	mascot_daemon_merge (F600897)	Contactin-1	CNTN1_HUMAN	Sprot_071310.fas	113305	1	15	18	21	0.000837	0.189	AHSDGGDGVVSQVK	R	I	0.95	41.3	28.8	8.6	0	2	0	0	2	1964.07	978	991	TRUE
iTRAQ Total	Isobaric Tag Samples	iTRAQ Sample 1	mascot_daemon_merge (F600897)	Contactin-1	CNTN1_HUMAN	Sprot_071310.fas	113305	1	15	18	21	0.000837	0.189	ASPFPVYK	R	W	0.95	19.6	28.4	3.35	0	1	0	0	2	1821.1	69	76	TRUE
iTRAQ Total	Isobaric Tag Samples	iTRAQ Sample 1	mascot_daemon_merge (F600897)	Contactin-1	CNTN1_HUMAN	Sprot_071310.fas	113305	1	15	18	21	0.000837	0.189	FIPLIPIPER	K	T	0.95	28.1	25.3	6.24	0	1	0	0	2	1498.93	226	235	TRUE
iTRAQ Total	Isobaric Tag Samples	iTRAQ Sample 1	mascot_daemon_merge (F600897)	Contactin-1	CNTN1_HUMAN	Sprot_071310.fas	113305	1	15	18	21	0.000837	0.189	GDGPYSLVAVINSAQDAPSEAPTEVGVK	K	V	0.95	32	31.7	11.9	0	0	1	0	2	3683.99	791	818	TRUE
iTRAQ Total	Isobaric Tag Samples	iTRAQ Sample 1	mascot_daemon_merge (F600897)	Contactin-1	CNTN1_HUMAN	Sprot_071310.fas	113305	1	15	18	21	0.000837	0.189	GFGPIFEEQPINTIYPEESLEGK	K	V	0.95	33.1	31.8	7.54	0	0	1	0	2	3508.85	38	60	TRUE
iTRAQ Total	Isobaric Tag Samples	iTRAQ Sample 1	mascot_daemon_merge (F600897)	Contactin-1	CNTN1_HUMAN	Sprot_071310.fas	113305	1	15	18	21	0.000837	0.189	IKTDGAAPNVAPSDVGGGGGR	R	N	0.95	66	30.4	17.7	0	1	1	0	2	2504.37	699	719	TRUE
iTRAQ Total	Isobaric Tag Samples	iTRAQ Sample 1	mascot_daemon_merge (F600897)	Contactin-1	CNTN1_HUMAN	Sprot_071310.fas	113305	1	15	18	21	0.000837	0.189	KVLEPMPSTAEISTSGAVLK	R	I	0.95	32.6	29.7	5.57	0	0	1	0	2	2986.73	277	296	TRUE
iTRAQ Total	Isobaric Tag Samples	iTRAQ Sample 1	mascot_daemon_merge (F600897)	Contactin-1	CNTN1_HUMAN	Sprot_071310.fas	113305	1	15	18	21	0.000837	0.189	NFMLDSNGELLIR	R	N	0.95	21.6	27.6	1.52	0	1	0	0	2	1826.96	559	571	TRUE
iTRAQ Total	Isobaric Tag Samples	iTRAQ Sample 1	mascot_daemon_merge (F600897)	Contactin-1	CNTN1_HUMAN	Sprot_071310.fas	113305	1	15	18	21	0.000837	0.189	TDGAAPNVAPSDVGGGGGR	K	N	0.95	64.6	25.8	9.19	0	1	0	0	2	1958.98	701	719	TRUE
iTRAQ Total	Isobaric Tag Samples	iTRAQ Sample 1	mascot_daemon_merge (F600897)	Contactin-1	CNTN1_HUMAN	Sprot_071310.fas	113305	1	15	18	21	0.000837	0.189	TDGAAPNVAPSDVGGGGGRNR	K	E	0.95	27.7	27.4	3.15	0	0	1	0	2	2230.11	701	721	TRUE
iTRAQ Total	Isobaric Tag Samples	iTRAQ Sample 1	mascot_daemon_merge (F600897)	Contactin-1	CNTN1_HUMAN	Sprot_071310.fas	113305	1	15	18	21	0.000837	0.189	TDPPIIEGNMEAAR	K	A	0.95	27.5	25.3	3.21	0	1	0	0	2	1834.92	654	667	TRUE
iTRAQ Total	Isobaric Tag Samples	iTRAQ Sample 1	mascot_daemon_merge (F600897)	Contactin-1	CNTN1_HUMAN	Sprot_071310.fas	113305	1	15	18	21	0.000837	0.189	TTKPYPADIVVQFK	R	D	0.95	6.54	28.2	14	0	1	1	0	2	2520.48	236	249	TRUE
iTRAQ Total	Isobaric Tag Samples	iTRAQ Sample 1	mascot_daemon_merge (F600897)	Contactin-1	CNTN1_HUMAN	Sprot_071310.fas	113305	1	15	18	21	0.000837	0.189	VIIECKPK	R	A	0.95	22.2	27.5	1.8	0	2	0	0	2	1888.15	432	439	TRUE
iTRAQ Total	Isobaric Tag Samples	iTRAQ Sample 1	mascot_daemon_merge (F600897)	Contactin-1	CNTN1_HUMAN	Sprot_071310.fas	113305	1	15	18	21	0.000837	0.189	VQVTSQEYSAR	R	L	0.95	31.5	26.4	1.72	0	2	0	0	2	1571.83	857	867	TRUE
iTRAQ Total	Isobaric Tag Samples	iTRAQ Sample 1	mascot_daemon_merge (F600897)	Contactin-1	CNTN1_HUMAN	Sprot_071310.fas	113305	1	15	18	21	0.000837	0.189	VSLNCR	K	A	0.95	12.5	25	2.74	1	1	0	0	2	1041.55	61	66	TRUE
iTRAQ Total	Isobaric Tag Samples	iTRAQ Sample 1	mascot_daemon_merge (F600897)	Cytochrome c	CYC_HUMAN	Sprot_071310.fas	11731.4	1	5	6	8	0.000319	0.448	ADLIAYLK	R	K	0.95	29.6	25	7.23	0	2	0	0	2	1819.15	93	100	TRUE
iTRAQ Total	Isobaric Tag Samples	iTRAQ Sample 1	mascot_daemon_merge (F600897)	Cytochrome c	CYC_HUMAN	Sprot_071310.fas	11731.4	1	5	6	8	0.000319	0.448	KTGQAPGYSYTAANK	R	N	0.95	7.61	30.1	4.26	0	0	1	1	2	2773.59	40	54	TRUE
iTRAQ Total	Isobaric Tag Samples	iTRAQ Sample 1	mascot_daemon_merge (F600897)	Cytochrome c	CYC_HUMAN	Sprot_071310.fas	11731.4	1	5	6	8	0.000319	0.448	MIFVGIK	K	K	0.95	28.9	25.3	2.16	0	2	0	0	2	1415.89	81	87	TRUE
iTRAQ Total	Isobaric Tag Samples	iTRAQ Sample 1	mascot_daemon_merge (F600897)	Cytochrome c	CYC_HUMAN	Sprot_071310.fas	11731.4	1	5	6	8	0.000319	0.448	TGPNLHGLFGR	K	K	0.95	25.2	28.7	3.74	0	0	1	0	2	1472.83	29	39	TRUE
iTRAQ Total	Isobaric Tag Samples	iTRAQ Sample 1	mascot_daemon_merge (F600897)	Cytochrome c	CYC_HUMAN	Sprot_071310.fas	11731.4	1	5	6	8	0.000319	0.448	YIPGTK	K	M	0.95	9.72	25	2.38	0	0	1	0	2	1591	75	80	TRUE
iTRAQ Total	Isobaric Tag Samples	iTRAQ Sample 1	mascot_daemon_merge (F600897)	Protein kinase C alpha type	KPCA_HUMAN	Sprot_071310.fas	76747.3	1	5	5	5	0.000199	0.067	IADFGMCK	K	E	0.95	25.5	26.3	3.82	0	1	0	0	2	1538.8	479	486	TRUE
iTRAQ Total	Isobaric Tag Samples	iTRAQ Sample 1	mascot_daemon_merge (F600897)	Protein kinase C alpha type	KPCA_HUMAN	Sprot_071310.fas	76747.3	1	5	5	5	0.000199	0.067	KQPSNNLDR	R	V	0.941	8.61	28	3.52	0	0	1	0	2	1680.95	325	333	TRUE
iTRAQ Total	Isobaric Tag Samples	iTRAQ Sample 1	mascot_daemon_merge (F600897)	Protein kinase C alpha type	KPCA_HUMAN	Sprot_071310.fas	76747.3	1	5	5	5	0.000199	0.067	NVHEVK	K	D	0.943	15.8	26.3	1.11	0	1	0	0	2	1333.81	30	35	TRUE
iTRAQ Total	Isobaric Tag Samples	iTRAQ Sample 1	mascot_daemon_merge (F600897)	Protein kinase C alpha type	KPCA_HUMAN	Sprot_071310.fas	76747.3	1	5	5	5	0.000199	0.067	STLNPQWNESFTFK	R	L	0.95	41.6	29.3	4.85	0	1	0	0	2	2307.22	217	230	TRUE
iTRAQ Total	Isobaric Tag Samples	iTRAQ Sample 1	mascot_daemon_merge (F600897)	Protein kinase C alpha type	KPCA_HUMAN	Sprot_071310.fas	76747.3	1	5	5	5	0.000199	0.067	VISPSEDR	K	K	0.95	20	27.1	1.1	0	1	0	0	2	1206.66	317	324	TRUE
iTRAQ Total	Isobaric Tag Samples	iTRAQ Sample 1	mascot_daemon_merge (F600897)	Isocitrate dehydrogenase [NAD] subunit beta, mitochondrial	IDH3B_HUMAN	Sprot_071310.fas	42165.6	1	3	3	6	0.000239	0.125	KVTAVHK	G	A	0.912	4.65	25	3.21	0	0	1	0	1	1390.9	212	218	TRUE
iTRAQ Total	Isobaric Tag Samples	iTRAQ Sample 1	mascot_daemon_merge (F600897)	Isocitrate dehydrogenase [NAD] subunit beta, mitochondrial	IDH3B_HUMAN	Sprot_071310.fas	42165.6	1	3	3	6	0.000239	0.125	NIANPTAMLLSASNMLR	R	H	0.95	95.4	29.4	10.1	0	1	0	0	2	2121.15	318	334	TRUE
iTRAQ Total	Isobaric Tag Samples	iTRAQ Sample 1	mascot_daemon_merge (F600897)	Isocitrate dehydrogenase [NAD] subunit beta, mitochondrial	IDH3B_HUMAN	Sprot_071310.fas	42165.6	1	3	3	6	0.000239	0.125	VEGSFPVTMLPGDGVGPELMHAVK	R	E	0.95	80.4	31.5	13.3	0	0	4	0	2	3075.65	45	68	TRUE
iTRAQ Total	Isobaric Tag Samples	iTRAQ Sample 1	mascot_daemon_merge (F600897)	Chitinase-3-like protein 1	CH3L1_HUMAN	Sprot_071310.fas	42609	0.998	2	2	2	7.97e-05	0.0418	FPLTNAIK	R	D	0.95	15.4	25.9	4.57	0	1	0	0	2	1512.93	370	377	TRUE
iTRAQ Total	Isobaric Tag Samples	iTRAQ Sample 1	mascot_daemon_merge (F600897)	Chitinase-3-like protein 1	CH3L1_HUMAN	Sprot_071310.fas	42609	0.998	2	2	2	7.97e-05	0.0418	IASNTQSR	K	R	0.95	22.5	26.7	2.46	0	1	0	0	2	1180.66	109	116	TRUE
iTRAQ Total	Isobaric Tag Samples	iTRAQ Sample 1	mascot_daemon_merge (F600897)	Carnitine O-palmitoyltransferase 2, mitochondrial	CPT2_HUMAN	Sprot_071310.fas	73761.2	1	6	6	6	0.000239	0.128	AGLLEPEVFHLNPAK	R	S	0.95	52.4	29.2	7.85	0	0	1	0	2	2243.3	168	182	TRUE
iTRAQ Total	Isobaric Tag Samples	iTRAQ Sample 1	mascot_daemon_merge (F600897)	Carnitine O-palmitoyltransferase 2, mitochondrial	CPT2_HUMAN	Sprot_071310.fas	73761.2	1	6	6	6	0.000239	0.128	DIWAELR	R	Q	0.95	9.76	27.5	1.96	0	1	0	0	2	1206.68	297	303	TRUE
iTRAQ Total	Isobaric Tag Samples	iTRAQ Sample 1	mascot_daemon_merge (F600897)	Carnitine O-palmitoyltransferase 2, mitochondrial	CPT2_HUMAN	Sprot_071310.fas	73761.2	1	6	6	6	0.000239	0.128	DSTQTPAVTPQSQPATTDSTVTVQK	K	L	0.95	31.4	31.1	4.85	0	0	0	1	2	3197.66	390	414	TRUE
iTRAQ Total	Isobaric Tag Samples	iTRAQ Sample 1	mascot_daemon_merge (F600897)	Carnitine O-palmitoyltransferase 2, mitochondrial	CPT2_HUMAN	Sprot_071310.fas	73761.2	1	6	6	6	0.000239	0.128	FFNEVFK	R	D	0.884	23.6	26.8	0.553	0	1	0	0	2	1538.88	383	389	TRUE
iTRAQ Total	Isobaric Tag Samples	iTRAQ Sample 1	mascot_daemon_merge (F600897)	Carnitine O-palmitoyltransferase 2, mitochondrial	CPT2_HUMAN	Sprot_071310.fas	73761.2	1	6	6	6	0.000239	0.128	SFNLIIAK	K	D	0.95	17.8	25	1.18	0	1	0	0	2	1513.96	355	362	TRUE
iTRAQ Total	Isobaric Tag Samples	iTRAQ Sample 1	mascot_daemon_merge (F600897)	Carnitine O-palmitoyltransferase 2, mitochondrial	CPT2_HUMAN	Sprot_071310.fas	73761.2	1	6	6	6	0.000239	0.128	YILSDSSPAPEFPLAYLTSENR	K	D	0.95	16.6	31.1	16.9	0	0	1	0	2	3079.61	275	296	TRUE
iTRAQ Total	Isobaric Tag Samples	iTRAQ Sample 1	mascot_daemon_merge (F600897)	14-3-3 protein gamma	1433G_HUMAN	Sprot_071310.fas	28285.1	1	5	6	6	0.000239	0.409	ATVVESSEK	R	A	0.95	35.5	28.7	5.29	0	1	0	0	2	1557.89	144	152	TRUE
iTRAQ Total	Isobaric Tag Samples	iTRAQ Sample 1	mascot_daemon_merge (F600897)	14-3-3 protein gamma	1433G_HUMAN	Sprot_071310.fas	28285.1	1	5	6	6	0.000239	0.409	AYSEAHEISK	K	E	0.95	12.1	29.3	5.11	0	0	1	0	2	2047.16	153	162	TRUE
iTRAQ Total	Isobaric Tag Samples	iTRAQ Sample 1	mascot_daemon_merge (F600897)	14-3-3 protein gamma	1433G_HUMAN	Sprot_071310.fas	28285.1	1	5	6	6	0.000239	0.409	DSTLIMQLLR	K	D	0.95	19.1	26.7	1.14	0	1	0	0	2	1493.87	218	227	FALSE	1433E_HUMAN,1433Z_HUMAN,1433T_HUMAN,1433B_HUMAN
iTRAQ Total	Isobaric Tag Samples	iTRAQ Sample 1	mascot_daemon_merge (F600897)	14-3-3 protein gamma	1433G_HUMAN	Sprot_071310.fas	28285.1	1	5	6	6	0.000239	0.409	LAEQAER	R	Y	0.948	27.7	27	0.921	0	1	0	0	2	1120.63	13	19	FALSE	1433E_HUMAN,1433Z_HUMAN,1433T_HUMAN,1433B_HUMAN
iTRAQ Total	Isobaric Tag Samples	iTRAQ Sample 1	mascot_daemon_merge (F600897)	14-3-3 protein gamma	1433G_HUMAN	Sprot_071310.fas	28285.1	1	5	6	6	0.000239	0.409	NLLSVAYK	R	N	0.95	34.3	27.6	2.7	0	4	1	0	2	1515.94	43	50	FALSE	1433E_HUMAN,1433Z_HUMAN,1433T_HUMAN,1433B_HUMAN
iTRAQ Total	Isobaric Tag Samples	iTRAQ Sample 1	mascot_daemon_merge (F600897)	14-3-3 protein gamma	1433G_HUMAN	Sprot_071310.fas	28285.1	1	5	6	6	0.000239	0.409	NVTELNEPLSNEER	K	N	0.95	71	26.4	7.89	0	1	0	0	2	1947.99	29	42	TRUE
iTRAQ Total	Isobaric Tag Samples	iTRAQ Sample 1	mascot_daemon_merge (F600897)	14-3-3 protein gamma	1433G_HUMAN	Sprot_071310.fas	28285.1	1	5	6	6	0.000239	0.409	TAFDDAIAELDTLNEDSYK	K	D	0.95	21.8	31	6.44	0	1	1	0	2	3044.57	199	217	TRUE
iTRAQ Total	Isobaric Tag Samples	iTRAQ Sample 1	mascot_daemon_merge (F600897)	14-3-3 protein gamma	1433G_HUMAN	Sprot_071310.fas	28285.1	1	5	6	6	0.000239	0.409	VFYLK	K	M	0.95	19.4	25	1.49	2	0	0	0	2	1277.81	121	125	FALSE	1433Z_HUMAN,1433T_HUMAN,1433B_HUMAN
iTRAQ Total	Isobaric Tag Samples	iTRAQ Sample 1	mascot_daemon_merge (F600897)	14-3-3 protein gamma	1433G_HUMAN	Sprot_071310.fas	28285.1	1	5	6	6	0.000239	0.409	YDDMAAAMK	R	N	0.95	23.2	28.9	10.1	0	2	0	0	2	1928.04	20	28	FALSE	1433B_HUMAN
iTRAQ Total	Isobaric Tag Samples	iTRAQ Sample 1	mascot_daemon_merge (F600897)	14-3-3 protein gamma	1433G_HUMAN	Sprot_071310.fas	28285.1	1	5	6	6	0.000239	0.409	YLAEVATGEK	R	R	0.95	32.1	28.7	2.96	0	1	0	0	2	1688.97	133	142	TRUE
iTRAQ Total	Isobaric Tag Samples	iTRAQ Sample 1	mascot_daemon_merge (F600897)	Prolow-density lipoprotein receptor-related protein 1	LRP1_HUMAN	Sprot_071310.fas	504543	1	12	12	13	0.000518	0.0321	AITVHPEK	R	G	0.95	24.2	28.4	2.8	0	1	0	0	2	1502.92	2012	2019	TRUE
iTRAQ Total	Isobaric Tag Samples	iTRAQ Sample 1	mascot_daemon_merge (F600897)	Prolow-density lipoprotein receptor-related protein 1	LRP1_HUMAN	Sprot_071310.fas	504543	1	12	12	13	0.000518	0.0321	CLPGFLGDR	R	C	0.881	9.06	25	2.85	0	1	0	0	2	1327.68	4294	4302	TRUE
iTRAQ Total	Isobaric Tag Samples	iTRAQ Sample 1	mascot_daemon_merge (F600897)	Prolow-density lipoprotein receptor-related protein 1	LRP1_HUMAN	Sprot_071310.fas	504543	1	12	12	13	0.000518	0.0321	GPEDEIGDPLA	R	-	0.95	13.6	25	3.47	0	1	0	0	2	1416.72	4534	4544	TRUE
iTRAQ Total	Isobaric Tag Samples	iTRAQ Sample 1	mascot_daemon_merge (F600897)	Prolow-density lipoprotein receptor-related protein 1	LRP1_HUMAN	Sprot_071310.fas	504543	1	12	12	13	0.000518	0.0321	GVTHLNISGLK	R	M	0.95	21.1	27.3	1.54	0	1	0	0	2	1747.07	3948	3958	TRUE
iTRAQ Total	Isobaric Tag Samples	iTRAQ Sample 1	mascot_daemon_merge (F600897)	Prolow-density lipoprotein receptor-related protein 1	LRP1_HUMAN	Sprot_071310.fas	504543	1	12	12	13	0.000518	0.0321	NAVVQGLEQPHGLVVHPLR	K	G	0.95	51.9	29.8	14.3	0	0	1	0	2	2368.34	1695	1713	TRUE
iTRAQ Total	Isobaric Tag Samples	iTRAQ Sample 1	mascot_daemon_merge (F600897)	Prolow-density lipoprotein receptor-related protein 1	LRP1_HUMAN	Sprot_071310.fas	504543	1	12	12	13	0.000518	0.0321	NLNAPVQPFEDPEHMK	R	N	0.95	31.5	29.8	6.7	0	0	1	0	2	2491.28	2219	2234	TRUE
iTRAQ Total	Isobaric Tag Samples	iTRAQ Sample 1	mascot_daemon_merge (F600897)	Prolow-density lipoprotein receptor-related protein 1	LRP1_HUMAN	Sprot_071310.fas	504543	1	12	12	13	0.000518	0.0321	NVIALAFDYR	K	A	0.883	6.64	27.9	3	0	0	1	0	2	1791.03	2235	2244	TRUE
iTRAQ Total	Isobaric Tag Samples	iTRAQ Sample 1	mascot_daemon_merge (F600897)	Prolow-density lipoprotein receptor-related protein 1	LRP1_HUMAN	Sprot_071310.fas	504543	1	12	12	13	0.000518	0.0321	SERPPIFEIR	R	M	0.95	14.6	28	2.59	0	0	1	0	2	1547.89	784	793	TRUE
iTRAQ Total	Isobaric Tag Samples	iTRAQ Sample 1	mascot_daemon_merge (F600897)	Prolow-density lipoprotein receptor-related protein 1	LRP1_HUMAN	Sprot_071310.fas	504543	1	12	12	13	0.000518	0.0321	TLISGMIDEPHAIVVDPLR	K	G	0.95	103	30.5	14.8	0	0	1	0	2	2380.32	3994	4012	TRUE
iTRAQ Total	Isobaric Tag Samples	iTRAQ Sample 1	mascot_daemon_merge (F600897)	Prolow-density lipoprotein receptor-related protein 1	LRP1_HUMAN	Sprot_071310.fas	504543	1	12	12	13	0.000518	0.0321	TPNGLAIDHR	R	A	0.95	20	26.3	5	0	0	1	0	2	1398.77	2378	2387	TRUE
iTRAQ Total	Isobaric Tag Samples	iTRAQ Sample 1	mascot_daemon_merge (F600897)	Prolow-density lipoprotein receptor-related protein 1	LRP1_HUMAN	Sprot_071310.fas	504543	1	12	12	13	0.000518	0.0321	TTLLAGDIEHPR	R	A	0.95	51.5	28.4	5	0	0	2	0	2	1626.91	1379	1390	TRUE
iTRAQ Total	Isobaric Tag Samples	iTRAQ Sample 1	mascot_daemon_merge (F600897)	Prolow-density lipoprotein receptor-related protein 1	LRP1_HUMAN	Sprot_071310.fas	504543	1	12	12	13	0.000518	0.0321	VFFTDYGQIPK	K	V	0.95	27	29	1.68	0	1	0	0	2	1923.08	337	347	TRUE
iTRAQ Total	Isobaric Tag Samples	iTRAQ Sample 1	mascot_daemon_merge (F600897)	Coatomer subunit beta'	COPB2_HUMAN	Sprot_071310.fas	102471	0.998	2	2	2	7.97e-05	0.0221	EAFVVEEWVK	K	E	0.95	14.9	29.4	2.18	0	1	0	0	2	1844.04	803	812	TRUE
iTRAQ Total	Isobaric Tag Samples	iTRAQ Sample 1	mascot_daemon_merge (F600897)	Coatomer subunit beta'	COPB2_HUMAN	Sprot_071310.fas	102471	0.998	2	2	2	7.97e-05	0.0221	HSEVQQANLK	K	A	0.95	40	28.7	4.13	0	1	0	0	2	1762.01	319	328	TRUE
iTRAQ Total	Isobaric Tag Samples	iTRAQ Sample 1	mascot_daemon_merge (F600897)	Ras-related protein Rab-1A	RAB1A_HUMAN	Sprot_071310.fas	22660.4	1	3	5	6	0.000239	0.161	EFADSLGIPFLETSAK	K	N	0.95	47.7	30.4	5.8	0	1	1	0	2	2333.29	141	156	TRUE
iTRAQ Total	Isobaric Tag Samples	iTRAQ Sample 1	mascot_daemon_merge (F600897)	Ras-related protein Rab-1A	RAB1A_HUMAN	Sprot_071310.fas	22660.4	1	3	5	6	0.000239	0.161	KVVDYTTAK	K	E	0.95	25.1	27.3	7.33	0	1	0	0	2	1937.18	132	140	TRUE
iTRAQ Total	Isobaric Tag Samples	iTRAQ Sample 1	mascot_daemon_merge (F600897)	Ras-related protein Rab-1A	RAB1A_HUMAN	Sprot_071310.fas	22660.4	1	3	5	6	0.000239	0.161	YASENVNK	R	L	0.95	8.77	28.6	4.02	0	2	1	0	2	1837.06	112	119	TRUE
iTRAQ Total	Isobaric Tag Samples	iTRAQ Sample 1	mascot_daemon_merge (F600897)	Prefoldin subunit 3	PFD3_HUMAN	Sprot_071310.fas	22640.8	0.997	2	2	2	7.97e-05	0.117	GEMATGNGRR	K	L	0.95	31.4	25	5.74	0	0	1	0	2	1369.68	11	20	TRUE
iTRAQ Total	Isobaric Tag Samples	iTRAQ Sample 1	mascot_daemon_merge (F600897)	Prefoldin subunit 3	PFD3_HUMAN	Sprot_071310.fas	22640.8	0.997	2	2	2	7.97e-05	0.117	NLDSLEEDLDFLR	K	D	0.949	10.9	27.1	3.64	0	1	0	0	2	1883.95	154	166	TRUE
iTRAQ Total	Isobaric Tag Samples	iTRAQ Sample 1	mascot_daemon_merge (F600897)	Dynamin-1-like protein	DNM1L_HUMAN	Sprot_071310.fas	81861.2	1	5	5	5	0.000199	0.072	AVMHFLVNHVK	K	D	0.95	25.2	29.2	6.12	0	0	1	0	2	1903.12	669	679	TRUE
iTRAQ Total	Isobaric Tag Samples	iTRAQ Sample 1	mascot_daemon_merge (F600897)	Dynamin-1-like protein	DNM1L_HUMAN	Sprot_071310.fas	81861.2	1	5	5	5	0.000199	0.072	GHAVNLLDVPVPVAR	K	K	0.95	66.2	28.5	11.8	0	1	0	0	2	1861.1	620	634	TRUE
iTRAQ Total	Isobaric Tag Samples	iTRAQ Sample 1	mascot_daemon_merge (F600897)	Dynamin-1-like protein	DNM1L_HUMAN	Sprot_071310.fas	81861.2	1	5	5	5	0.000199	0.072	GVSPEPIHLK	K	I	0.95	33.7	27.7	4.92	0	1	0	0	2	1685.02	124	133	TRUE
iTRAQ Total	Isobaric Tag Samples	iTRAQ Sample 1	mascot_daemon_merge (F600897)	Dynamin-1-like protein	DNM1L_HUMAN	Sprot_071310.fas	81861.2	1	5	5	5	0.000199	0.072	SATLLQLITK	K	F	0.95	23	25	2.38	0	1	0	0	2	1696.08	330	339	TRUE
iTRAQ Total	Isobaric Tag Samples	iTRAQ Sample 1	mascot_daemon_merge (F600897)	Dynamin-1-like protein	DNM1L_HUMAN	Sprot_071310.fas	81861.2	1	5	5	5	0.000199	0.072	TLAVITK	R	L	0.95	24.3	26.2	1.44	1	0	0	0	2	1353.89	210	216	TRUE
iTRAQ Total	Isobaric Tag Samples	iTRAQ Sample 1	mascot_daemon_merge (F600897)	Epsin-1	EPN1_HUMAN	Sprot_071310.fas	57558.1	1	4	5	6	0.000239	0.138	AMTLMEYLIK	K	T	0.95	41	28.6	7.48	0	1	1	0	2	1837.04	77	86	TRUE
iTRAQ Total	Isobaric Tag Samples	iTRAQ Sample 1	mascot_daemon_merge (F600897)	Epsin-1	EPN1_HUMAN	Sprot_071310.fas	57558.1	1	4	5	6	0.000239	0.138	KTPESFLGPNAALVDLDSLVSRPGPTPPGAK	R	A	0.95	35.9	28.9	13.5	0	0	0	2	2	4045.27	444	474	TRUE
iTRAQ Total	Isobaric Tag Samples	iTRAQ Sample 1	mascot_daemon_merge (F600897)	Epsin-1	EPN1_HUMAN	Sprot_071310.fas	57558.1	1	4	5	6	0.000239	0.138	NIVHNYSEAEIK	K	V	0.95	35	29.8	3.92	0	1	0	0	2	2329.33	12	23	TRUE
iTRAQ Total	Isobaric Tag Samples	iTRAQ Sample 1	mascot_daemon_merge (F600897)	Epsin-1	EPN1_HUMAN	Sprot_071310.fas	57558.1	1	4	5	6	0.000239	0.138	TALPTSGSSAGELELLAGEVPAR	R	S	0.95	48.6	30.2	6.74	0	1	0	0	2	2530.37	387	409	TRUE
iTRAQ Total	Isobaric Tag Samples	iTRAQ Sample 1	mascot_daemon_merge (F600897)	Transmembrane emp24 domain-containing protein 9	TMED9_HUMAN	Sprot_071310.fas	27259.5	0.998	2	2	3	0.00012	0.0681	FSLFAGGMLR	K	V	0.95	25.5	27.2	5.92	0	1	0	0	2	1402.78	129	138	TRUE
iTRAQ Total	Isobaric Tag Samples	iTRAQ Sample 1	mascot_daemon_merge (F600897)	Transmembrane emp24 domain-containing protein 9	TMED9_HUMAN	Sprot_071310.fas	27259.5	0.998	2	2	3	0.00012	0.0681	SFFEAK	K	K	0.95	22.7	27.3	1.54	0	2	0	0	2	1336.77	227	232	TRUE
iTRAQ Total	Isobaric Tag Samples	iTRAQ Sample 1	mascot_daemon_merge (F600897)	AP-1 complex subunit beta-1	AP1B1_HUMAN	Sprot_071310.fas	104621	1	4	4	5	0.000199	0.109	EYATEVDVDFVR	K	K	0.95	11.3	28.9	6.82	0	0	1	0	2	2051.09	360	371	FALSE	AP2B1_HUMAN
iTRAQ Total	Isobaric Tag Samples	iTRAQ Sample 1	mascot_daemon_merge (F600897)	AP-1 complex subunit beta-1	AP1B1_HUMAN	Sprot_071310.fas	104621	1	4	4	5	0.000199	0.109	FMEMLSK	K	D	0.901	14.9	27.8	1.31	0	1	0	0	2	1493.83	266	272	TRUE
iTRAQ Total	Isobaric Tag Samples	iTRAQ Sample 1	mascot_daemon_merge (F600897)	AP-1 complex subunit beta-1	AP1B1_HUMAN	Sprot_071310.fas	104621	1	4	4	5	0.000199	0.109	IAQVLAELK	N	E	0.95	0	0	6.85	0	2	0	0	1	1593.02	351	359	FALSE	AP2B1_HUMAN
iTRAQ Total	Isobaric Tag Samples	iTRAQ Sample 1	mascot_daemon_merge (F600897)	AP-1 complex subunit beta-1	AP1B1_HUMAN	Sprot_071310.fas	104621	1	4	4	5	0.000199	0.109	KGEIFELK	K	A	0.95	18.8	25.6	5.6	0	0	1	0	2	1876.17	12	19	FALSE	AP2B1_HUMAN
iTRAQ Total	Isobaric Tag Samples	iTRAQ Sample 1	mascot_daemon_merge (F600897)	AP-1 complex subunit beta-1	AP1B1_HUMAN	Sprot_071310.fas	104621	1	4	4	5	0.000199	0.109	KPTETQELVQQVLSLATQDSDNPDLR	K	D	0.95	43.1	31.9	11.5	0	0	1	0	2	3533.89	495	520	TRUE
iTRAQ Total	Isobaric Tag Samples	iTRAQ Sample 1	mascot_daemon_merge (F600897)	AP-1 complex subunit beta-1	AP1B1_HUMAN	Sprot_071310.fas	104621	1	4	4	5	0.000199	0.109	KPTETQELVQQVLSLATQDSDNPDLRDR	K	G	0.95	34.8	32	16.1	0	0	0	1	2	3806	495	522	TRUE
iTRAQ Total	Isobaric Tag Samples	iTRAQ Sample 1	mascot_daemon_merge (F600897)	AP-1 complex subunit beta-1	AP1B1_HUMAN	Sprot_071310.fas	104621	1	4	4	5	0.000199	0.109	LAPPLVTLLSAEPELQYVALR	K	N	0.95	40.9	26.4	10.6	0	0	2	0	2	2901.73	284	304	TRUE
iTRAQ Total	Isobaric Tag Samples	iTRAQ Sample 1	mascot_daemon_merge (F600897)	AP-1 complex subunit beta-1	AP1B1_HUMAN	Sprot_071310.fas	104621	1	4	4	5	0.000199	0.109	LASQANIAQVLAELK	R	E	0.95	86.3	28.3	14.9	0	1	0	0	2	2177.31	345	359	FALSE	AP2B1_HUMAN
iTRAQ Total	Isobaric Tag Samples	iTRAQ Sample 1	mascot_daemon_merge (F600897)	AP-1 complex subunit beta-1	AP1B1_HUMAN	Sprot_071310.fas	104621	1	4	4	5	0.000199	0.109	MEPLNNLQVAVK	K	N	0.943	8.42	29.1	3.52	0	1	0	0	2	1964.15	806	817	FALSE	AP2B1_HUMAN
iTRAQ Total	Isobaric Tag Samples	iTRAQ Sample 1	mascot_daemon_merge (F600897)	Pyruvate dehydrogenase E1 component subunit alpha, somatic form, mitochondrial	ODPA_HUMAN	Sprot_071310.fas	43278.5	1	6	6	7	0.000279	0.131	AAASTDYYK	R	R	0.95	22	26.6	3.8	0	1	0	0	2	1597.87	236	244	TRUE
iTRAQ Total	Isobaric Tag Samples	iTRAQ Sample 1	mascot_daemon_merge (F600897)	Pyruvate dehydrogenase E1 component subunit alpha, somatic form, mitochondrial	ODPA_HUMAN	Sprot_071310.fas	43278.5	1	6	6	7	0.000279	0.131	ADQLYK	K	Q	0.95	19.3	28.5	1.25	0	1	0	0	2	1345.79	78	83	TRUE
iTRAQ Total	Isobaric Tag Samples	iTRAQ Sample 1	mascot_daemon_merge (F600897)	Pyruvate dehydrogenase E1 component subunit alpha, somatic form, mitochondrial	ODPA_HUMAN	Sprot_071310.fas	43278.5	1	6	6	7	0.000279	0.131	AHGFTFTR	R	G	0.95	26.9	25.3	3.06	0	0	1	0	2	1240.67	120	127	TRUE
iTRAQ Total	Isobaric Tag Samples	iTRAQ Sample 1	mascot_daemon_merge (F600897)	Pyruvate dehydrogenase E1 component subunit alpha, somatic form, mitochondrial	ODPA_HUMAN	Sprot_071310.fas	43278.5	1	6	6	7	0.000279	0.131	GANQWIK	R	F	0.828	23.5	28.7	0.959	0	1	0	0	2	1424.85	379	385	TRUE
iTRAQ Total	Isobaric Tag Samples	iTRAQ Sample 1	mascot_daemon_merge (F600897)	Pyruvate dehydrogenase E1 component subunit alpha, somatic form, mitochondrial	ODPA_HUMAN	Sprot_071310.fas	43278.5	1	6	6	7	0.000279	0.131	LEEGPPVTTVLTR	R	E	0.95	21.8	28.7	3.92	0	1	0	0	2	1715.99	46	58	TRUE
iTRAQ Total	Isobaric Tag Samples	iTRAQ Sample 1	mascot_daemon_merge (F600897)	Pyruvate dehydrogenase E1 component subunit alpha, somatic form, mitochondrial	ODPA_HUMAN	Sprot_071310.fas	43278.5	1	6	6	7	0.000279	0.131	SDPIMLLK	K	D	0.95	15.4	29	3.62	0	2	0	0	2	1524.93	314	321	TRUE
iTRAQ Total	Isobaric Tag Samples	iTRAQ Sample 1	mascot_daemon_merge (F600897)	Prefoldin subunit 2	PFD2_HUMAN	Sprot_071310.fas	16629.8	1	3	3	3	0.00012	0.227	ASSAGVLVS	K	-	0.95	57.3	25.8	3.21	1	0	0	0	2	1094.64	146	154	TRUE
iTRAQ Total	Isobaric Tag Samples	iTRAQ Sample 1	mascot_daemon_merge (F600897)	Prefoldin subunit 2	PFD2_HUMAN	Sprot_071310.fas	16629.8	1	3	3	3	0.00012	0.227	GAVSAEQVIAGFNR	K	L	0.95	25.5	28.4	1.15	0	1	0	0	2	1722.94	19	32	TRUE
iTRAQ Total	Isobaric Tag Samples	iTRAQ Sample 1	mascot_daemon_merge (F600897)	Prefoldin subunit 2	PFD2_HUMAN	Sprot_071310.fas	16629.8	1	3	3	3	0.00012	0.227	IIETLTQQLQAK	K	G	0.95	16.7	26.6	4.3	0	1	0	0	2	1995.2	100	111	TRUE
iTRAQ Total	Isobaric Tag Samples	iTRAQ Sample 1	mascot_daemon_merge (F600897)	40S ribosomal protein S3	RS3_HUMAN	Sprot_071310.fas	26670.5	1	2	2	2	7.97e-05	0.128	FVDGLMIHSGDPVNYYVDTAVR	K	H	0.95	39.3	29.4	10.7	0	0	1	0	2	2773.38	152	173	TRUE
iTRAQ Total	Isobaric Tag Samples	iTRAQ Sample 1	mascot_daemon_merge (F600897)	40S ribosomal protein S3	RS3_HUMAN	Sprot_071310.fas	26670.5	1	2	2	2	7.97e-05	0.128	KFVADGIFK	R	A	0.95	25.7	25.9	2.66	0	1	0	0	2	1937.2	10	18	TRUE
iTRAQ Total	Isobaric Tag Samples	iTRAQ Sample 1	mascot_daemon_merge (F600897)	Annexin A2	ANXA2_HUMAN,AXA2L_HUMAN	Sprot_071310.fas	38588.1	1	5	5	5	0.000199	0.183	DALNIETAIK	R	T	0.95	18.9	29.3	2.04	0	1	0	0	2	1696.01	38	47	TRUE
iTRAQ Total	Isobaric Tag Samples	iTRAQ Sample 1	mascot_daemon_merge (F600897)	Annexin A2	ANXA2_HUMAN,AXA2L_HUMAN	Sprot_071310.fas	38588.1	1	5	5	5	0.000199	0.183	GLGTDEDSLIEIICSR	K	T	0.95	75.3	26.5	15.5	0	1	0	0	2	2071.04	120	135	TRUE
iTRAQ Total	Isobaric Tag Samples	iTRAQ Sample 1	mascot_daemon_merge (F600897)	Annexin A2	ANXA2_HUMAN,AXA2L_HUMAN	Sprot_071310.fas	38588.1	1	5	5	5	0.000199	0.183	SALSGHLETVILGLLK	K	T	0.95	18.4	26	5.09	0	0	0	1	2	2259.39	89	104	TRUE
iTRAQ Total	Isobaric Tag Samples	iTRAQ Sample 1	mascot_daemon_merge (F600897)	Annexin A2	ANXA2_HUMAN,AXA2L_HUMAN	Sprot_071310.fas	38588.1	1	5	5	5	0.000199	0.183	SYSPYDMLESIR	K	K	0.823	3.77	28.5	2.7	0	0	1	0	2	2069.08	234	245	TRUE
iTRAQ Total	Isobaric Tag Samples	iTRAQ Sample 1	mascot_daemon_merge (F600897)	Annexin A2	ANXA2_HUMAN,AXA2L_HUMAN	Sprot_071310.fas	38588.1	1	5	5	5	0.000199	0.183	WISIMTER	K	S	0.941	15.1	25.7	1.04	0	1	0	0	2	1339.74	213	220	TRUE
iTRAQ Total	Isobaric Tag Samples	iTRAQ Sample 1	mascot_daemon_merge (F600897)	Mannosyl-oligosaccharide glucosidase	MOGS_HUMAN	Sprot_071310.fas	91901.1	0.998	2	2	2	7.97e-05	0.0562	AVHANPPTLLLPVAHMLEVGDPDDLAFLR	R	K	0.95	43.3	31.6	10.9	0	0	0	1	2	3442.84	507	535	TRUE
iTRAQ Total	Isobaric Tag Samples	iTRAQ Sample 1	mascot_daemon_merge (F600897)	Mannosyl-oligosaccharide glucosidase	MOGS_HUMAN	Sprot_071310.fas	91901.1	0.998	2	2	2	7.97e-05	0.0562	LAGSLLTQALESHAEGFR	R	E	0.95	26	29.7	7.57	0	0	1	0	2	2205.18	352	369	TRUE
iTRAQ Total	Isobaric Tag Samples	iTRAQ Sample 1	mascot_daemon_merge (F600897)	DnaJ homolog subfamily C member 5	DNJC5_HUMAN	Sprot_071310.fas	22131	1	3	4	10	0.000398	0.242	APEGEETEFYVSPEDLEAQLQSDER	K	E	0.95	27.9	28.5	6.07	0	0	1	0	2	3477.66	140	164	TRUE
iTRAQ Total	Isobaric Tag Samples	iTRAQ Sample 1	mascot_daemon_merge (F600897)	DnaJ homolog subfamily C member 5	DNJC5_HUMAN	Sprot_071310.fas	22131	1	3	4	10	0.000398	0.242	EINNAHAILTDATK	K	R	0.95	73.4	29.6	6.85	0	4	4	0	2	2120.18	59	72	TRUE
iTRAQ Total	Isobaric Tag Samples	iTRAQ Sample 1	mascot_daemon_merge (F600897)	DnaJ homolog subfamily C member 5	DNJC5_HUMAN	Sprot_071310.fas	22131	1	3	4	10	0.000398	0.242	NATSDDIKK	K	S	0.947	1.95	28.6	4.8	0	1	0	0	2	1905.11	25	33	TRUE
iTRAQ Total	Isobaric Tag Samples	iTRAQ Sample 1	mascot_daemon_merge (F600897)	Sodium/potassium-transporting ATPase subunit alpha-3	AT1A3_HUMAN	Sprot_071310.fas	111734	1	34	46	66	0.00263	0.377	AAVPDAVGK	R	C	0.95	32.5	25	6.72	0	1	0	0	2	1435.87	587	595	TRUE	AT1A2_HUMAN,AT1A1_HUMAN
iTRAQ Total	Isobaric Tag Samples	iTRAQ Sample 1	mascot_daemon_merge (F600897)	Sodium/potassium-transporting ATPase subunit alpha-3	AT1A3_HUMAN	Sprot_071310.fas	111734	1	34	46	66	0.00263	0.377	ACVIHGTDLK	K	D	0.95	35.2	28.5	7.08	0	1	0	0	2	1710.95	652	661	TRUE
iTRAQ Total	Isobaric Tag Samples	iTRAQ Sample 1	mascot_daemon_merge (F600897)	Sodium/potassium-transporting ATPase subunit alpha-3	AT1A3_HUMAN	Sprot_071310.fas	111734	1	34	46	66	0.00263	0.377	ACVIHGTDLKDFTSEQIDEILQNHTEIVFAR	K	T	0.95	40.2	32.4	11.9	0	0	0	1	2	4199.13	652	682	TRUE
iTRAQ Total	Isobaric Tag Samples	iTRAQ Sample 1	mascot_daemon_merge (F600897)	Sodium/potassium-transporting ATPase subunit alpha-3	AT1A3_HUMAN	Sprot_071310.fas	111734	1	34	46	66	0.00263	0.377	AQEILAR	K	D	0.95	20.9	29.6	2.54	1	1	0	0	2	1104.67	58	64	TRUE
iTRAQ Total	Isobaric Tag Samples	iTRAQ Sample 1	mascot_daemon_merge (F600897)	Sodium/potassium-transporting ATPase subunit alpha-3	AT1A3_HUMAN	Sprot_071310.fas	111734	1	34	46	66	0.00263	0.377	CSTILLQGK	R	E	0.95	31.2	28.6	4.77	0	2	1	0	2	1616.93	508	516	TRUE
iTRAQ Total	Isobaric Tag Samples	iTRAQ Sample 1	mascot_daemon_merge (F600897)	Sodium/potassium-transporting ATPase subunit alpha-3	AT1A3_HUMAN	Sprot_071310.fas	111734	1	34	46	66	0.00263	0.377	DFTSEQIDEILQNHTEIVFAR	K	T	0.95	113	29.5	14.4	0	0	5	1	2	2810.42	662	682	TRUE
iTRAQ Total	Isobaric Tag Samples	iTRAQ Sample 1	mascot_daemon_merge (F600897)	Sodium/potassium-transporting ATPase subunit alpha-3	AT1A3_HUMAN	Sprot_071310.fas	111734	1	34	46	66	0.00263	0.377	DLDDLKK	R	E	0.95	19.9	27.3	2.48	0	1	0	0	2	1759.07	21	27	TRUE
iTRAQ Total	Isobaric Tag Samples	iTRAQ Sample 1	mascot_daemon_merge (F600897)	Sodium/potassium-transporting ATPase subunit alpha-3	AT1A3_HUMAN	Sprot_071310.fas	111734	1	34	46	66	0.00263	0.377	DVAGDASESALLK	R	C	0.95	48.3	29.1	4.37	0	1	0	0	2	1884.05	436	448	TRUE
iTRAQ Total	Isobaric Tag Samples	iTRAQ Sample 1	mascot_daemon_merge (F600897)	Sodium/potassium-transporting ATPase subunit alpha-3	AT1A3_HUMAN	Sprot_071310.fas	111734	1	34	46	66	0.00263	0.377	EQPLDEEMKEAFQNAYLELGGLGER	K	V	0.95	48	30.7	12.4	0	0	2	1	2	3476.74	517	541	TRUE
iTRAQ Total	Isobaric Tag Samples	iTRAQ Sample 1	mascot_daemon_merge (F600897)	Sodium/potassium-transporting ATPase subunit alpha-3	AT1A3_HUMAN	Sprot_071310.fas	111734	1	34	46	66	0.00263	0.377	GGQDNIPVLK	K	R	0.95	18.1	26.4	3.96	0	1	0	0	2	1648.98	425	434	TRUE
iTRAQ Total	Isobaric Tag Samples	iTRAQ Sample 1	mascot_daemon_merge (F600897)	Sodium/potassium-transporting ATPase subunit alpha-3	AT1A3_HUMAN	Sprot_071310.fas	111734	1	34	46	66	0.00263	0.377	GVGIISEGNETVEDIAAR	K	L	0.95	115	29.1	13.6	0	3	1	0	2	2134.13	620	637	TRUE	AT1A2_HUMAN,AT1A1_HUMAN
iTRAQ Total	Isobaric Tag Samples	iTRAQ Sample 1	mascot_daemon_merge (F600897)	Sodium/potassium-transporting ATPase subunit alpha-3	AT1A3_HUMAN	Sprot_071310.fas	111734	1	34	46	66	0.00263	0.377	GVVVATGDR	R	T	0.95	24.8	27.5	4.74	0	1	0	0	2	1177.68	246	254	TRUE
iTRAQ Total	Isobaric Tag Samples	iTRAQ Sample 1	mascot_daemon_merge (F600897)	Sodium/potassium-transporting ATPase subunit alpha-3	AT1A3_HUMAN	Sprot_071310.fas	111734	1	34	46	66	0.00263	0.377	IATLASGLEVGK	R	T	0.95	39.2	27.7	6.44	0	1	0	0	2	1767.08	260	271	TRUE
iTRAQ Total	Isobaric Tag Samples	iTRAQ Sample 1	mascot_daemon_merge (F600897)	Sodium/potassium-transporting ATPase subunit alpha-3	AT1A3_HUMAN	Sprot_071310.fas	111734	1	34	46	66	0.00263	0.377	IMESFK	K	N	0.95	25.4	27.8	2.26	2	0	0	0	2	1362.79	147	152	TRUE	AT1A1_HUMAN
iTRAQ Total	Isobaric Tag Samples	iTRAQ Sample 1	mascot_daemon_merge (F600897)	Sodium/potassium-transporting ATPase subunit alpha-3	AT1A3_HUMAN	Sprot_071310.fas	111734	1	34	46	66	0.00263	0.377	KADIGVAMGIAGSDVSK	K	Q	0.95	56.7	29.8	11.3	0	4	0	0	2	2531.46	717	733	TRUE	AT1A1_HUMAN
iTRAQ Total	Isobaric Tag Samples	iTRAQ Sample 1	mascot_daemon_merge (F600897)	Sodium/potassium-transporting ATPase subunit alpha-3	AT1A3_HUMAN	Sprot_071310.fas	111734	1	34	46	66	0.00263	0.377	KDDKDSPK	K	K	0.95	19.4	28.3	2.01	0	1	0	0	2	2149.29	5	12	TRUE
iTRAQ Total	Isobaric Tag Samples	iTRAQ Sample 1	mascot_daemon_merge (F600897)	Sodium/potassium-transporting ATPase subunit alpha-3	AT1A3_HUMAN	Sprot_071310.fas	111734	1	34	46	66	0.00263	0.377	KYNTDCVQGLTHSK	R	A	0.95	29.2	30.3	10.4	0	0	1	0	2	2552.37	44	57	TRUE
iTRAQ Total	Isobaric Tag Samples	iTRAQ Sample 1	mascot_daemon_merge (F600897)	Sodium/potassium-transporting ATPase subunit alpha-3	AT1A3_HUMAN	Sprot_071310.fas	111734	1	34	46	66	0.00263	0.377	LIFDNLK	R	K	0.95	23.8	26.4	2.89	0	2	0	0	2	1470.91	757	763	TRUE	AT1A2_HUMAN,AT1A1_HUMAN
iTRAQ Total	Isobaric Tag Samples	iTRAQ Sample 1	mascot_daemon_merge (F600897)	Sodium/potassium-transporting ATPase subunit alpha-3	AT1A3_HUMAN	Sprot_071310.fas	111734	1	34	46	66	0.00263	0.377	LIFDNLKK	R	S	0.95	27.4	25	2.1	0	1	1	0	2	1903.21	757	764	TRUE	AT1A2_HUMAN,AT1A1_HUMAN
iTRAQ Total	Isobaric Tag Samples	iTRAQ Sample 1	mascot_daemon_merge (F600897)	Sodium/potassium-transporting ATPase subunit alpha-3	AT1A3_HUMAN	Sprot_071310.fas	111734	1	34	46	66	0.00263	0.377	LIIVEGCQR	K	Q	0.95	40.2	26.9	4.22	1	0	0	0	2	1380.77	689	697	TRUE	AT1A2_HUMAN,AT1A1_HUMAN
iTRAQ Total	Isobaric Tag Samples	iTRAQ Sample 1	mascot_daemon_merge (F600897)	Sodium/potassium-transporting ATPase subunit alpha-3	AT1A3_HUMAN	Sprot_071310.fas	111734	1	34	46	66	0.00263	0.377	LNIPVSQVNPR	R	D	0.932	16.7	27.9	1.2	0	1	0	0	2	1540.91	638	648	TRUE	AT1A1_HUMAN
iTRAQ Total	Isobaric Tag Samples	iTRAQ Sample 1	mascot_daemon_merge (F600897)	Sodium/potassium-transporting ATPase subunit alpha-3	AT1A3_HUMAN	Sprot_071310.fas	111734	1	34	46	66	0.00263	0.377	MQVNAEEVVVGDLVEIK	K	G	0.95	39.9	30.4	7.6	0	1	1	0	2	2497.37	168	184	TRUE
iTRAQ Total	Isobaric Tag Samples	iTRAQ Sample 1	mascot_daemon_merge (F600897)	Sodium/potassium-transporting ATPase subunit alpha-3	AT1A3_HUMAN	Sprot_071310.fas	111734	1	34	46	66	0.00263	0.377	MSVEEVCR	K	K	0.95	22.2	25	5.89	0	1	0	0	2	1302.62	36	43	TRUE
iTRAQ Total	Isobaric Tag Samples	iTRAQ Sample 1	mascot_daemon_merge (F600897)	Sodium/potassium-transporting ATPase subunit alpha-3	AT1A3_HUMAN	Sprot_071310.fas	111734	1	34	46	66	0.00263	0.377	NLEAVETLGSTSTICSDK	K	T	0.95	40.8	28.6	5.09	0	1	0	0	2	2522.29	350	367	TRUE	AT1A2_HUMAN,AT1A1_HUMAN
iTRAQ Total	Isobaric Tag Samples	iTRAQ Sample 1	mascot_daemon_merge (F600897)	Sodium/potassium-transporting ATPase subunit alpha-3	AT1A3_HUMAN	Sprot_071310.fas	111734	1	34	46	66	0.00263	0.377	NSVFQQGMK	R	N	0.95	27.3	28.6	8.74	0	3	0	0	2	1662.91	932	940	TRUE	AT1A2_HUMAN,AT1A1_HUMAN
iTRAQ Total	Isobaric Tag Samples	iTRAQ Sample 1	mascot_daemon_merge (F600897)	Sodium/potassium-transporting ATPase subunit alpha-3	AT1A3_HUMAN	Sprot_071310.fas	111734	1	34	46	66	0.00263	0.377	QAADMILLDDNFASIVTGVEEGR	K	L	0.95	91.6	29.4	11.8	0	1	0	0	2	2768.41	734	756	TRUE	AT1A2_HUMAN,AT1A1_HUMAN
iTRAQ Total	Isobaric Tag Samples	iTRAQ Sample 1	mascot_daemon_merge (F600897)	Sodium/potassium-transporting ATPase subunit alpha-3	AT1A3_HUMAN	Sprot_071310.fas	111734	1	34	46	66	0.00263	0.377	SPDCTHDNPLETR	R	N	0.95	27.8	25	12.9	0	1	1	0	2	1834.84	218	230	TRUE
iTRAQ Total	Isobaric Tag Samples	iTRAQ Sample 1	mascot_daemon_merge (F600897)	Sodium/potassium-transporting ATPase subunit alpha-3	AT1A3_HUMAN	Sprot_071310.fas	111734	1	34	46	66	0.00263	0.377	VDNSSLTGESEPQTR	K	S	0.95	68.4	25.3	15.1	0	3	0	0	2	1923.96	203	217	TRUE	AT1A2_HUMAN,AT1A1_HUMAN
iTRAQ Total	Isobaric Tag Samples	iTRAQ Sample 1	mascot_daemon_merge (F600897)	Sodium/potassium-transporting ATPase subunit alpha-3	AT1A3_HUMAN	Sprot_071310.fas	111734	1	34	46	66	0.00263	0.377	VIMVTGDHPITAK	K	A	0.95	47.8	28.9	7.28	0	2	1	0	2	1990.16	603	615	TRUE	AT1A2_HUMAN,AT1A1_HUMAN
iTRAQ Total	Isobaric Tag Samples	iTRAQ Sample 1	mascot_daemon_merge (F600897)	Sodium/potassium-transporting ATPase subunit alpha-3	AT1A3_HUMAN	Sprot_071310.fas	111734	1	34	46	66	0.00263	0.377	VLGFCHYYLPEEQFPK	R	G	0.95	31.5	31	3.11	0	0	2	2	2	2928.56	542	557	TRUE
iTRAQ Total	Isobaric Tag Samples	iTRAQ Sample 1	mascot_daemon_merge (F600897)	Sodium/potassium-transporting ATPase subunit alpha-3	AT1A3_HUMAN	Sprot_071310.fas	111734	1	34	46	66	0.00263	0.377	VPADLR	R	I	0.881	27.2	25	-0.591	0	1	0	0	2	974.594	189	194	TRUE	AT1A2_HUMAN,AT2A2_HUMAN
iTRAQ Total	Isobaric Tag Samples	iTRAQ Sample 1	mascot_daemon_merge (F600897)	Sodium/potassium-transporting ATPase subunit alpha-3	AT1A3_HUMAN	Sprot_071310.fas	111734	1	34	46	66	0.00263	0.377	YLLVMK	R	G	0.95	16.3	25	2.96	1	1	0	0	2	1390.86	493	498	TRUE
iTRAQ Total	Isobaric Tag Samples	iTRAQ Sample 1	mascot_daemon_merge (F600897)	Sodium/potassium-transporting ATPase subunit alpha-3	AT1A3_HUMAN	Sprot_071310.fas	111734	1	34	46	66	0.00263	0.377	YNTDCVQGLTHSK	K	A	0.95	49.5	27.5	11.9	0	0	1	0	2	2120.07	45	57	TRUE
iTRAQ Total	Isobaric Tag Samples	iTRAQ Sample 1	mascot_daemon_merge (F600897)	Sodium/potassium-transporting ATPase subunit alpha-3	AT1A3_HUMAN	Sprot_071310.fas	111734	1	34	46	66	0.00263	0.377	YQLSIHETEDPNDNR	K	Y	0.95	8.34	28.3	5.54	0	0	1	1	2	2440.22	478	492	TRUE
iTRAQ Total	Isobaric Tag Samples	iTRAQ Sample 1	mascot_daemon_merge (F600897)	S-formylglutathione hydrolase	ESTD_HUMAN	Sprot_071310.fas	31445.6	1	6	6	8	0.000319	0.255	AFSGYLGTDQSK	K	W	0.95	26	30.2	2.01	0	1	0	0	2	2186.22	187	198	TRUE
iTRAQ Total	Isobaric Tag Samples	iTRAQ Sample 1	mascot_daemon_merge (F600897)	S-formylglutathione hydrolase	ESTD_HUMAN	Sprot_071310.fas	31445.6	1	6	6	8	0.000319	0.255	CFGGLQK	K	V	0.95	20.9	27.8	1.49	0	1	0	0	2	1406.78	11	17	TRUE
iTRAQ Total	Isobaric Tag Samples	iTRAQ Sample 1	mascot_daemon_merge (F600897)	S-formylglutathione hydrolase	ESTD_HUMAN	Sprot_071310.fas	31445.6	1	6	6	8	0.000319	0.255	FAVYLPPK	K	A	0.95	15.5	25.1	2.32	0	1	0	0	2	1847.16	32	39	TRUE
iTRAQ Total	Isobaric Tag Samples	iTRAQ Sample 1	mascot_daemon_merge (F600897)	S-formylglutathione hydrolase	ESTD_HUMAN	Sprot_071310.fas	31445.6	1	6	6	8	0.000319	0.255	KIPVVFR	K	L	0.95	15.4	25	2.03	0	0	1	0	2	1466.97	247	253	TRUE
iTRAQ Total	Isobaric Tag Samples	iTRAQ Sample 1	mascot_daemon_merge (F600897)	S-formylglutathione hydrolase	ESTD_HUMAN	Sprot_071310.fas	31445.6	1	6	6	8	0.000319	0.255	MYSYVTEELPQLINANFPVDPQR	R	M	0.95	46.4	31.5	10.9	0	0	3	0	2	3349.72	120	142	TRUE
iTRAQ Total	Isobaric Tag Samples	iTRAQ Sample 1	mascot_daemon_merge (F600897)	S-formylglutathione hydrolase	ESTD_HUMAN	Sprot_071310.fas	31445.6	1	6	6	8	0.000319	0.255	SYPGSQLDILIDQGK	K	D	0.95	22	30	9.44	0	0	1	0	2	2547.44	210	224	TRUE
iTRAQ Total	Isobaric Tag Samples	iTRAQ Sample 1	mascot_daemon_merge (F600897)	Small nuclear ribonucleoprotein-associated proteins B and B'	RSMB_HUMAN,RSMN_HUMAN	Sprot_071310.fas	24592.6	0.997	2	2	2	7.97e-05	0.0625	IFIGTFK	R	A	0.95	16.8	25.1	2	0	1	0	0	2	1433.9	26	32	TRUE
iTRAQ Total	Isobaric Tag Samples	iTRAQ Sample 1	mascot_daemon_merge (F600897)	Small nuclear ribonucleoprotein-associated proteins B and B'	RSMB_HUMAN,RSMN_HUMAN	Sprot_071310.fas	24592.6	0.997	2	2	2	7.97e-05	0.0625	VLGLVLLR	R	G	0.936	14.1	25	1.32	0	1	0	0	2	1186.82	66	73	TRUE
iTRAQ Total	Isobaric Tag Samples	iTRAQ Sample 1	mascot_daemon_merge (F600897)	Signal transducer and activator of transcription 1-alpha/beta	STAT1_HUMAN	Sprot_071310.fas	87318.9	1	4	4	4	0.000159	0.0827	FHDLLSQLDDQYSR	R	F	0.95	37.9	27.1	8.54	0	0	1	0	2	2041.03	57	70	TRUE
iTRAQ Total	Isobaric Tag Samples	iTRAQ Sample 1	mascot_daemon_merge (F600897)	Signal transducer and activator of transcription 1-alpha/beta	STAT1_HUMAN	Sprot_071310.fas	87318.9	1	4	4	4	0.000159	0.0827	FLEQVHQLYDDSFPMEIR	K	Q	0.945	13.7	27.9	2	0	0	1	0	2	2588.27	14	31	TRUE
iTRAQ Total	Isobaric Tag Samples	iTRAQ Sample 1	mascot_daemon_merge (F600897)	Signal transducer and activator of transcription 1-alpha/beta	STAT1_HUMAN	Sprot_071310.fas	87318.9	1	4	4	4	0.000159	0.0827	KELSAVTFPDIIR	K	N	0.95	63.8	27.5	10.6	0	0	1	0	2	2097.25	637	649	TRUE
iTRAQ Total	Isobaric Tag Samples	iTRAQ Sample 1	mascot_daemon_merge (F600897)	Signal transducer and activator of transcription 1-alpha/beta	STAT1_HUMAN	Sprot_071310.fas	87318.9	1	4	4	4	0.000159	0.0827	SQNGGEPDFHAVEPYTK	R	K	0.95	22.1	28.5	5.57	0	0	1	0	2	2485.25	620	636	TRUE
iTRAQ Total	Isobaric Tag Samples	iTRAQ Sample 1	mascot_daemon_merge (F600897)	Phosphofurin acidic cluster sorting protein 1	PACS1_HUMAN	Sprot_071310.fas	104881	1	3	4	6	0.000239	0.0561	FIPFIGVVK	K	V	0.95	19	25	1.35	0	1	0	0	2	1628.04	745	753	TRUE
iTRAQ Total	Isobaric Tag Samples	iTRAQ Sample 1	mascot_daemon_merge (F600897)	Phosphofurin acidic cluster sorting protein 1	PACS1_HUMAN	Sprot_071310.fas	104881	1	3	4	6	0.000239	0.0561	GGAGGGPGGAGGGSGQR	R	G	0.95	73.6	25	12.4	0	2	2	0	2	1560.78	5	21	TRUE
iTRAQ Total	Isobaric Tag Samples	iTRAQ Sample 1	mascot_daemon_merge (F600897)	Phosphofurin acidic cluster sorting protein 1	PACS1_HUMAN	Sprot_071310.fas	104881	1	3	4	6	0.000239	0.0561	GSGVAQSPQQPPPQQQQQQPPQQPTPPK	R	L	0.907	12.1	31.6	2.64	0	0	0	1	2	3596.9	22	49	TRUE
iTRAQ Total	Isobaric Tag Samples	iTRAQ Sample 1	mascot_daemon_merge (F600897)	60S ribosomal protein L40	RL40_HUMAN,RS27A_HUMAN,UBB_HUMAN,UBC_HUMAN	Sprot_071310.fas	9400.4	1	4	6	17	0.000677	0	ESTLHLVLR	-	-	0.95	54.5	27.5	0	0	3	6	0	2	1371.83	0	0	TRUE
iTRAQ Total	Isobaric Tag Samples	iTRAQ Sample 1	mascot_daemon_merge (F600897)	60S ribosomal protein L40	RL40_HUMAN,RS27A_HUMAN,UBB_HUMAN,UBC_HUMAN	Sprot_071310.fas	9400.4	1	4	6	17	0.000677	0	IQDKEGIPPDQQR	-	-	0.895	32.6	29.7	0	0	2	0	0	2	2132.19	0	0	TRUE
iTRAQ Total	Isobaric Tag Samples	iTRAQ Sample 1	mascot_daemon_merge (F600897)	60S ribosomal protein L40	RL40_HUMAN,RS27A_HUMAN,UBB_HUMAN,UBC_HUMAN	Sprot_071310.fas	9400.4	1	4	6	17	0.000677	0	LIFAGK	V	I	0.905	7.53	25	1.34	0	1	0	0	1	1256.82	0	0	FALSE	UBQL2_HUMAN,UBQL1_HUMAN
iTRAQ Total	Isobaric Tag Samples	iTRAQ Sample 1	mascot_daemon_merge (F600897)	60S ribosomal protein L40	RL40_HUMAN,RS27A_HUMAN,UBB_HUMAN,UBC_HUMAN	Sprot_071310.fas	9400.4	1	4	6	17	0.000677	0	TITLEVEPSDTIENVK	-	-	0.95	55.2	30.3	0	0	2	1	0	2	2397.32	0	0	TRUE
iTRAQ Total	Isobaric Tag Samples	iTRAQ Sample 1	mascot_daemon_merge (F600897)	60S ribosomal protein L40	RL40_HUMAN,RS27A_HUMAN,UBB_HUMAN,UBC_HUMAN	Sprot_071310.fas	9400.4	1	4	6	17	0.000677	0	TLSDYNIQK	-	-	0.932	34.3	29	0	0	3	0	0	2	1689.96	0	0	TRUE
iTRAQ Total	Isobaric Tag Samples	iTRAQ Sample 1	mascot_daemon_merge (F600897)	Phosphoserine aminotransferase	SERC_HUMAN	Sprot_071310.fas	40405.3	1	14	19	24	0.000956	0.438	ALELNMLSLK	K	G	0.95	48.7	27.4	5.55	0	2	0	0	2	1740.06	324	333	TRUE
iTRAQ Total	Isobaric Tag Samples	iTRAQ Sample 1	mascot_daemon_merge (F600897)	Phosphoserine aminotransferase	SERC_HUMAN	Sprot_071310.fas	40405.3	1	14	19	24	0.000956	0.438	ASLYNAVTIEDVQK	R	L	0.95	28.8	29.8	4.41	0	1	1	0	2	2463.42	343	356	TRUE
iTRAQ Total	Isobaric Tag Samples	iTRAQ Sample 1	mascot_daemon_merge (F600897)	Phosphoserine aminotransferase	SERC_HUMAN	Sprot_071310.fas	40405.3	1	14	19	24	0.000956	0.438	ELLAVPDNYK	R	V	0.95	22.4	28.6	2.38	0	1	0	0	2	2074.23	62	71	TRUE
iTRAQ Total	Isobaric Tag Samples	iTRAQ Sample 1	mascot_daemon_merge (F600897)	Phosphoserine aminotransferase	SERC_HUMAN	Sprot_071310.fas	40405.3	1	14	19	24	0.000956	0.438	FGTINIVHPK	K	L	0.95	48.7	26.9	4.89	0	1	1	0	2	1734.05	118	127	TRUE
iTRAQ Total	Isobaric Tag Samples	iTRAQ Sample 1	mascot_daemon_merge (F600897)	Phosphoserine aminotransferase	SERC_HUMAN	Sprot_071310.fas	40405.3	1	14	19	24	0.000956	0.438	FLEMHQL	K	-	0.811	20.4	26.1	0.481	0	1	0	0	2	1221.66	364	370	TRUE
iTRAQ Total	Isobaric Tag Samples	iTRAQ Sample 1	mascot_daemon_merge (F600897)	Phosphoserine aminotransferase	SERC_HUMAN	Sprot_071310.fas	40405.3	1	14	19	24	0.000956	0.438	GAVLVCDMSSNFLSKPVDVSK	K	F	0.95	51	31.3	16.1	0	0	2	1	2	3155.69	170	190	TRUE
iTRAQ Total	Isobaric Tag Samples	iTRAQ Sample 1	mascot_daemon_merge (F600897)	Phosphoserine aminotransferase	SERC_HUMAN	Sprot_071310.fas	40405.3	1	14	19	24	0.000956	0.438	GVGISVLEMSHR	K	S	0.95	48.6	28.1	4.48	0	0	1	0	2	1588.88	34	45	TRUE
iTRAQ Total	Isobaric Tag Samples	iTRAQ Sample 1	mascot_daemon_merge (F600897)	Phosphoserine aminotransferase	SERC_HUMAN	Sprot_071310.fas	40405.3	1	14	19	24	0.000956	0.438	IINNTENLVR	K	E	0.95	27.2	28.2	3.26	0	2	0	0	2	1490.85	52	61	TRUE
iTRAQ Total	Isobaric Tag Samples	iTRAQ Sample 1	mascot_daemon_merge (F600897)	Phosphoserine aminotransferase	SERC_HUMAN	Sprot_071310.fas	40405.3	1	14	19	24	0.000956	0.438	LPHSVLLEIQK	K	E	0.95	10.4	26.3	5.55	0	1	1	0	2	1886.16	17	27	TRUE
iTRAQ Total	Isobaric Tag Samples	iTRAQ Sample 1	mascot_daemon_merge (F600897)	Phosphoserine aminotransferase	SERC_HUMAN	Sprot_071310.fas	40405.3	1	14	19	24	0.000956	0.438	MNIPFR	K	I	0.95	24.2	25.3	1.06	1	0	0	0	2	1081.61	301	306	TRUE
iTRAQ Total	Isobaric Tag Samples	iTRAQ Sample 1	mascot_daemon_merge (F600897)	Phosphoserine aminotransferase	SERC_HUMAN	Sprot_071310.fas	40405.3	1	14	19	24	0.000956	0.438	NNGGAAAMEK	K	L	0.899	22.8	25.3	0.377	0	1	0	0	2	1587.83	260	269	TRUE
iTRAQ Total	Isobaric Tag Samples	iTRAQ Sample 1	mascot_daemon_merge (F600897)	Phosphoserine aminotransferase	SERC_HUMAN	Sprot_071310.fas	40405.3	1	14	19	24	0.000956	0.438	QVVNFGPGPAK	R	L	0.95	41.2	28	6.62	0	2	0	0	2	1722.02	6	16	TRUE
iTRAQ Total	Isobaric Tag Samples	iTRAQ Sample 1	mascot_daemon_merge (F600897)	Phosphoserine aminotransferase	SERC_HUMAN	Sprot_071310.fas	40405.3	1	14	19	24	0.000956	0.438	SQTIYEIIDNSQGFYVCPVEPQNR	K	S	0.95	52.6	30	12.9	0	0	2	0	2	3455.71	275	298	TRUE
iTRAQ Total	Isobaric Tag Samples	iTRAQ Sample 1	mascot_daemon_merge (F600897)	Phosphoserine aminotransferase	SERC_HUMAN	Sprot_071310.fas	40405.3	1	14	19	24	0.000956	0.438	SSDFAK	R	I	0.95	24.9	26.9	3.37	1	1	0	0	2	1262.72	46	51	TRUE
iTRAQ Total	Isobaric Tag Samples	iTRAQ Sample 1	mascot_daemon_merge (F600897)	GTP:AMP phosphotransferase, mitochondrial	KAD3_HUMAN	Sprot_071310.fas	25548.3	1	3	3	3	0.00012	0.0969	AFIDQGK	K	L	0.95	22	27.2	2.25	0	1	0	0	2	1386.82	58	64	TRUE
iTRAQ Total	Isobaric Tag Samples	iTRAQ Sample 1	mascot_daemon_merge (F600897)	GTP:AMP phosphotransferase, mitochondrial	KAD3_HUMAN	Sprot_071310.fas	25548.3	1	3	3	3	0.00012	0.0969	ITTHFELK	R	H	0.95	19.9	29	2.28	0	1	0	0	2	1596.96	27	34	TRUE
iTRAQ Total	Isobaric Tag Samples	iTRAQ Sample 1	mascot_daemon_merge (F600897)	GTP:AMP phosphotransferase, mitochondrial	KAD3_HUMAN	Sprot_071310.fas	25548.3	1	3	3	3	0.00012	0.0969	LALHELK	R	N	0.95	26.9	28.5	1.82	0	1	0	0	2	1431.91	74	80	TRUE
iTRAQ Total	Isobaric Tag Samples	iTRAQ Sample 1	mascot_daemon_merge (F600897)	Cathepsin D	CATD_HUMAN	Sprot_071310.fas	44535	1	10	13	19	0.000757	0.294	AIGAVPLIQGEYMIPCEK	K	V	0.95	39.2	30.6	2.43	0	2	0	0	2	2586.4	314	331	TRUE
iTRAQ Total	Isobaric Tag Samples	iTRAQ Sample 1	mascot_daemon_merge (F600897)	Cathepsin D	CATD_HUMAN	Sprot_071310.fas	44535	1	10	13	19	0.000757	0.294	DPDAQPGGELMLGGTDSK	R	Y	0.95	23.8	28.1	3.96	0	1	0	0	2	2396.22	236	253	TRUE
iTRAQ Total	Isobaric Tag Samples	iTRAQ Sample 1	mascot_daemon_merge (F600897)	Cathepsin D	CATD_HUMAN	Sprot_071310.fas	44535	1	10	13	19	0.000757	0.294	FDGILGMAYPR	K	I	0.95	27.1	29	4.7	0	0	2	0	2	1848.03	195	205	TRUE
iTRAQ Total	Isobaric Tag Samples	iTRAQ Sample 1	mascot_daemon_merge (F600897)	Cathepsin D	CATD_HUMAN	Sprot_071310.fas	44535	1	10	13	19	0.000757	0.294	ISVNNVLPVFDNLMQQK	R	L	0.95	29.4	30.2	9.41	0	2	1	0	2	2568.43	206	222	TRUE
iTRAQ Total	Isobaric Tag Samples	iTRAQ Sample 1	mascot_daemon_merge (F600897)	Cathepsin D	CATD_HUMAN	Sprot_071310.fas	44535	1	10	13	19	0.000757	0.294	LLDIACWIHHK	K	Y	0.95	29.6	29.6	4.07	0	0	0	1	2	2003.12	112	122	TRUE
iTRAQ Total	Isobaric Tag Samples	iTRAQ Sample 1	mascot_daemon_merge (F600897)	Cathepsin D	CATD_HUMAN	Sprot_071310.fas	44535	1	10	13	19	0.000757	0.294	LSPEDYTLK	K	V	0.95	14.9	28.7	2.44	0	1	0	0	2	1978.16	349	357	TRUE
iTRAQ Total	Isobaric Tag Samples	iTRAQ Sample 1	mascot_daemon_merge (F600897)	Cathepsin D	CATD_HUMAN	Sprot_071310.fas	44535	1	10	13	19	0.000757	0.294	LVDQNIFSFYLSR	K	D	0.95	38.1	30	5.12	0	2	1	0	2	2210.24	223	235	TRUE
iTRAQ Total	Isobaric Tag Samples	iTRAQ Sample 1	mascot_daemon_merge (F600897)	Cathepsin D	CATD_HUMAN	Sprot_071310.fas	44535	1	10	13	19	0.000757	0.294	QVFGEATK	R	Q	0.95	25.5	28.7	2.59	0	2	0	0	2	1487.87	177	184	TRUE
iTRAQ Total	Isobaric Tag Samples	iTRAQ Sample 1	mascot_daemon_merge (F600897)	Cathepsin D	CATD_HUMAN	Sprot_071310.fas	44535	1	10	13	19	0.000757	0.294	SSTYVK	K	N	0.95	25.8	27.8	2.14	1	2	0	0	2	1292.77	128	133	TRUE
iTRAQ Total	Isobaric Tag Samples	iTRAQ Sample 1	mascot_daemon_merge (F600897)	Cathepsin D	CATD_HUMAN	Sprot_071310.fas	44535	1	10	13	19	0.000757	0.294	VSTLPAITLK	K	L	0.95	17.1	25	2.89	0	1	0	0	2	1651.06	332	341	TRUE
iTRAQ Total	Isobaric Tag Samples	iTRAQ Sample 1	mascot_daemon_merge (F600897)	Delta(3,5)-Delta(2,4)-dienoyl-CoA isomerase, mitochondrial	ECH1_HUMAN	Sprot_071310.fas	35798.2	1	5	5	7	0.000279	0.177	EMVECFNK	R	I	0.95	27.3	25	1.06	0	2	0	0	2	1653.83	88	95	TRUE
iTRAQ Total	Isobaric Tag Samples	iTRAQ Sample 1	mascot_daemon_merge (F600897)	Delta(3,5)-Delta(2,4)-dienoyl-CoA isomerase, mitochondrial	ECH1_HUMAN	Sprot_071310.fas	35798.2	1	5	5	7	0.000279	0.177	MMADEALGSGLVSR	K	V	0.95	35.4	26.3	4.66	0	1	0	0	2	1740.89	232	245	TRUE
iTRAQ Total	Isobaric Tag Samples	iTRAQ Sample 1	mascot_daemon_merge (F600897)	Delta(3,5)-Delta(2,4)-dienoyl-CoA isomerase, mitochondrial	ECH1_HUMAN	Sprot_071310.fas	35798.2	1	5	5	7	0.000279	0.177	SPVAVQSTK	K	V	0.95	10.3	28.9	5.07	0	2	0	0	2	1525.91	268	276	TRUE
iTRAQ Total	Isobaric Tag Samples	iTRAQ Sample 1	mascot_daemon_merge (F600897)	Delta(3,5)-Delta(2,4)-dienoyl-CoA isomerase, mitochondrial	ECH1_HUMAN	Sprot_071310.fas	35798.2	1	5	5	7	0.000279	0.177	VIGNQSLVNELAFTAR	K	K	0.95	56.2	29.4	9.92	0	0	1	0	2	2037.13	215	230	TRUE
iTRAQ Total	Isobaric Tag Samples	iTRAQ Sample 1	mascot_daemon_merge (F600897)	Delta(3,5)-Delta(2,4)-dienoyl-CoA isomerase, mitochondrial	ECH1_HUMAN	Sprot_071310.fas	35798.2	1	5	5	7	0.000279	0.177	YCAQDAFFQVK	R	E	0.95	13.6	29.6	7.96	0	0	1	0	2	2278.21	186	196	TRUE
iTRAQ Total	Isobaric Tag Samples	iTRAQ Sample 1	mascot_daemon_merge (F600897)	cAMP-dependent protein kinase type II-alpha regulatory subunit	KAP2_HUMAN	Sprot_071310.fas	45500.8	1	5	6	6	0.000239	0.183	GQYFGELALVTNKPR	K	A	0.95	16.9	29.4	11.6	0	0	1	0	2	2302.3	333	347	TRUE	KAP3_HUMAN
iTRAQ Total	Isobaric Tag Samples	iTRAQ Sample 1	mascot_daemon_merge (F600897)	cAMP-dependent protein kinase type II-alpha regulatory subunit	KAP2_HUMAN	Sprot_071310.fas	45500.8	1	5	6	6	0.000239	0.183	KMFESFIESVPLLK	R	S	0.95	3.36	28.1	4.19	0	0	0	1	2	2580.52	250	263	TRUE
iTRAQ Total	Isobaric Tag Samples	iTRAQ Sample 1	mascot_daemon_merge (F600897)	cAMP-dependent protein kinase type II-alpha regulatory subunit	KAP2_HUMAN	Sprot_071310.fas	45500.8	1	5	6	6	0.000239	0.183	LQEACKDILLFK	R	N	0.95	10.6	29.1	6.51	0	0	1	1	2	2379.39	130	141	TRUE	KAP3_HUMAN
iTRAQ Total	Isobaric Tag Samples	iTRAQ Sample 1	mascot_daemon_merge (F600897)	cAMP-dependent protein kinase type II-alpha regulatory subunit	KAP2_HUMAN	Sprot_071310.fas	45500.8	1	5	6	6	0.000239	0.183	NLDQEQLSQVLDAMFER	K	I	0.95	43.9	27.8	6.55	0	1	0	0	2	2341.17	142	158	TRUE
iTRAQ Total	Isobaric Tag Samples	iTRAQ Sample 1	mascot_daemon_merge (F600897)	cAMP-dependent protein kinase type II-alpha regulatory subunit	KAP2_HUMAN	Sprot_071310.fas	45500.8	1	5	6	6	0.000239	0.183	QQPPDLVEFAVEYFTR	R	L	0.95	29.8	30.3	10.6	0	0	1	0	2	2548.36	24	39	TRUE
iTRAQ Total	Isobaric Tag Samples	iTRAQ Sample 1	mascot_daemon_merge (F600897)	Complement factor B	CFAB_HUMAN	Sprot_071310.fas	85515.2	1	7	8	8	0.000319	0.114	CLVNLIEK	K	V	0.95	43.7	29.1	1.8	0	1	1	0	2	1585.93	292	299	TRUE
iTRAQ Total	Isobaric Tag Samples	iTRAQ Sample 1	mascot_daemon_merge (F600897)	Complement factor B	CFAB_HUMAN	Sprot_071310.fas	85515.2	1	7	8	8	0.000319	0.114	EAGIPEFYDYDVALIK	K	L	0.95	11.3	30.6	4.02	0	0	1	0	2	2755.53	566	581	TRUE
iTRAQ Total	Isobaric Tag Samples	iTRAQ Sample 1	mascot_daemon_merge (F600897)	Complement factor B	CFAB_HUMAN	Sprot_071310.fas	85515.2	1	7	8	8	0.000319	0.114	GDSGGPLIVHK	R	R	0.95	32.1	28.2	6.1	0	0	1	0	2	1688	697	707	TRUE
iTRAQ Total	Isobaric Tag Samples	iTRAQ Sample 1	mascot_daemon_merge (F600897)	Complement factor B	CFAB_HUMAN	Sprot_071310.fas	85515.2	1	7	8	8	0.000319	0.114	ISVIRPSK	K	G	0.945	13.7	25	1.66	0	1	0	0	2	1507.98	499	506	TRUE
iTRAQ Total	Isobaric Tag Samples	iTRAQ Sample 1	mascot_daemon_merge (F600897)	Complement factor B	CFAB_HUMAN	Sprot_071310.fas	85515.2	1	7	8	8	0.000319	0.114	LLQEGQALEYVCPSGFYPYPVQTR	R	T	0.95	55.9	31.3	14.3	0	0	1	0	2	3413.74	51	74	TRUE
iTRAQ Total	Isobaric Tag Samples	iTRAQ Sample 1	mascot_daemon_merge (F600897)	Complement factor B	CFAB_HUMAN	Sprot_071310.fas	85515.2	1	7	8	8	0.000319	0.114	LQDEDLGFL	K	-	0.821	20.5	25.8	0.398	0	1	0	0	2	1353.72	756	764	TRUE
iTRAQ Total	Isobaric Tag Samples	iTRAQ Sample 1	mascot_daemon_merge (F600897)	Complement factor B	CFAB_HUMAN	Sprot_071310.fas	85515.2	1	7	8	8	0.000319	0.114	QLNEINYEDHK	K	L	0.95	20.4	28.8	3.08	0	0	1	0	2	2012.06	338	348	TRUE
iTRAQ Total	Isobaric Tag Samples	iTRAQ Sample 1	mascot_daemon_merge (F600897)	Apolipoprotein D	APOD_HUMAN	Sprot_071310.fas	21258	1	3	3	4	0.000159	0.148	MTVTDQVNCPK	K	L	0.95	37.5	27.4	3.16	0	1	0	0	2	1889.97	177	187	TRUE
iTRAQ Total	Isobaric Tag Samples	iTRAQ Sample 1	mascot_daemon_merge (F600897)	Apolipoprotein D	APOD_HUMAN	Sprot_071310.fas	21258	1	3	3	4	0.000159	0.148	NILTSNNIDVK	K	K	0.95	43.3	29.1	3.77	0	1	0	0	2	1839.08	165	175	TRUE
iTRAQ Total	Isobaric Tag Samples	iTRAQ Sample 1	mascot_daemon_merge (F600897)	Apolipoprotein D	APOD_HUMAN	Sprot_071310.fas	21258	1	3	3	4	0.000159	0.148	WYEIEK	R	I	0.95	24	28.4	1.72	0	2	0	0	2	1475.84	46	51	TRUE
iTRAQ Total	Isobaric Tag Samples	iTRAQ Sample 1	mascot_daemon_merge (F600897)	Creatine kinase B-type	KCRB_HUMAN	Sprot_071310.fas	42627.1	1	17	32	82	0.00327	0.601	AGVHIK	R	L	0.795	19	25	0.959	0	1	0	0	2	1232.79	293	298	TRUE	KCRU_HUMAN
iTRAQ Total	Isobaric Tag Samples	iTRAQ Sample 1	mascot_daemon_merge (F600897)	Creatine kinase B-type	KCRB_HUMAN	Sprot_071310.fas	42627.1	1	17	32	82	0.00327	0.601	DLFDPIIEDR	K	H	0.95	39.6	27.4	3.77	0	2	0	0	2	1536.82	87	96	TRUE
iTRAQ Total	Isobaric Tag Samples	iTRAQ Sample 1	mascot_daemon_merge (F600897)	Creatine kinase B-type	KCRB_HUMAN	Sprot_071310.fas	42627.1	1	17	32	82	0.00327	0.601	FCTGLTQIETLFK	R	S	0.95	48.9	30.1	6.62	0	3	3	0	2	2155.18	253	265	TRUE
iTRAQ Total	Isobaric Tag Samples	iTRAQ Sample 1	mascot_daemon_merge (F600897)	Creatine kinase B-type	KCRB_HUMAN	Sprot_071310.fas	42627.1	1	17	32	82	0.00327	0.601	FPAEDEFPDLSAHNNHMAK	R	V	0.95	17	28.7	6.37	0	0	0	4	2	2779.36	14	32	TRUE
iTRAQ Total	Isobaric Tag Samples	iTRAQ Sample 1	mascot_daemon_merge (F600897)	Creatine kinase B-type	KCRB_HUMAN	Sprot_071310.fas	42627.1	1	17	32	82	0.00327	0.601	GIWHNDNK	R	T	0.95	22.4	28.1	2.4	0	1	1	0	2	1591.88	216	223	TRUE
iTRAQ Total	Isobaric Tag Samples	iTRAQ Sample 1	mascot_daemon_merge (F600897)	Creatine kinase B-type	KCRB_HUMAN	Sprot_071310.fas	42627.1	1	17	32	82	0.00327	0.601	GTGGVDTAAVGGVFDVSNADR	R	L	0.95	103	26.2	9.33	0	3	1	0	2	2270.12	321	341	TRUE
iTRAQ Total	Isobaric Tag Samples	iTRAQ Sample 1	mascot_daemon_merge (F600897)	Creatine kinase B-type	KCRB_HUMAN	Sprot_071310.fas	42627.1	1	17	32	82	0.00327	0.601	LAVEALSSLDGDLAGR	K	Y	0.95	77.9	29.2	14.4	0	6	1	0	2	1891.04	157	172	TRUE
iTRAQ Total	Isobaric Tag Samples	iTRAQ Sample 1	mascot_daemon_merge (F600897)	Creatine kinase B-type	KCRB_HUMAN	Sprot_071310.fas	42627.1	1	17	32	82	0.00327	0.601	LEQGQAIDDLMPAQK	R	-	0.95	58.5	29.9	9.96	0	1	1	0	2	2282.22	367	381	TRUE
iTRAQ Total	Isobaric Tag Samples	iTRAQ Sample 1	mascot_daemon_merge (F600897)	Creatine kinase B-type	KCRB_HUMAN	Sprot_071310.fas	42627.1	1	17	32	82	0.00327	0.601	LGFSEVELVQMVVDGVK	R	L	0.95	51.4	30.4	13.8	0	1	2	1	2	2473.38	342	358	TRUE
iTRAQ Total	Isobaric Tag Samples	iTRAQ Sample 1	mascot_daemon_merge (F600897)	Creatine kinase B-type	KCRB_HUMAN	Sprot_071310.fas	42627.1	1	17	32	82	0.00327	0.601	LLIEMEQR	K	L	0.95	32.9	26.8	1.25	0	2	0	0	2	1335.76	359	366	TRUE
iTRAQ Total	Isobaric Tag Samples	iTRAQ Sample 1	mascot_daemon_merge (F600897)	Creatine kinase B-type	KCRB_HUMAN	Sprot_071310.fas	42627.1	1	17	32	82	0.00327	0.601	PFSNSHNALK	M	L	0.935	33.4	27.8	0	0	1	0	0	1	1724.94	2	11	TRUE
iTRAQ Total	Isobaric Tag Samples	iTRAQ Sample 1	mascot_daemon_merge (F600897)	Creatine kinase B-type	KCRB_HUMAN	Sprot_071310.fas	42627.1	1	17	32	82	0.00327	0.601	RGTGGVDTAAVGGVFDVSNADR	K	L	0.95	15.4	28.4	5.85	0	1	1	0	2	2426.22	320	341	TRUE
iTRAQ Total	Isobaric Tag Samples	iTRAQ Sample 1	mascot_daemon_merge (F600897)	Creatine kinase B-type	KCRB_HUMAN	Sprot_071310.fas	42627.1	1	17	32	82	0.00327	0.601	SMTEAEQQQLIDDHFLFDKPVSPLLLASGMAR	K	D	0.95	41.3	32.2	19.1	0	0	5	15	2	4214.16	178	209	TRUE
iTRAQ Total	Isobaric Tag Samples	iTRAQ Sample 1	mascot_daemon_merge (F600897)	Creatine kinase B-type	KCRB_HUMAN	Sprot_071310.fas	42627.1	1	17	32	82	0.00327	0.601	TDLNPDNLQGGDDLDPNYVLSSR	K	V	0.95	53.8	30.2	12.2	0	3	8	1	2	3126.58	108	130	TRUE
iTRAQ Total	Isobaric Tag Samples	iTRAQ Sample 1	mascot_daemon_merge (F600897)	Creatine kinase B-type	KCRB_HUMAN	Sprot_071310.fas	42627.1	1	17	32	82	0.00327	0.601	TFLVWVNEEDHLR	K	V	0.95	60.3	28.5	11.8	0	2	2	0	2	1962.04	224	236	TRUE
iTRAQ Total	Isobaric Tag Samples	iTRAQ Sample 1	mascot_daemon_merge (F600897)	Creatine kinase B-type	KCRB_HUMAN	Sprot_071310.fas	42627.1	1	17	32	82	0.00327	0.601	VISMQK	R	G	0.926	14	27.6	1.48	0	1	0	0	2	1329.8	237	242	TRUE
iTRAQ Total	Isobaric Tag Samples	iTRAQ Sample 1	mascot_daemon_merge (F600897)	Creatine kinase B-type	KCRB_HUMAN	Sprot_071310.fas	42627.1	1	17	32	82	0.00327	0.601	VLTPELYAELR	K	A	0.95	53.3	27.5	4.39	1	5	1	0	2	1607.93	33	43	TRUE
iTRAQ Total	Isobaric Tag Samples	iTRAQ Sample 1	mascot_daemon_merge (F600897)	Tenascin	TENA_HUMAN	Sprot_071310.fas	240832	1	18	22	27	0.00108	0.119	AVDIPGLEAATPYR	R	V	0.95	51.6	29.5	5.96	0	1	0	0	2	2081.19	1401	1414	TRUE
iTRAQ Total	Isobaric Tag Samples	iTRAQ Sample 1	mascot_daemon_merge (F600897)	Tenascin	TENA_HUMAN	Sprot_071310.fas	240832	1	18	22	27	0.00108	0.119	GLEPGQEYNVLLTAEK	R	G	0.95	48.2	30.3	6.39	0	1	0	0	2	2369.32	1042	1057	TRUE
iTRAQ Total	Isobaric Tag Samples	iTRAQ Sample 1	mascot_daemon_merge (F600897)	Tenascin	TENA_HUMAN	Sprot_071310.fas	240832	1	18	22	27	0.00108	0.119	IQALNGPLR	K	S	0.95	19.3	27.7	5.06	0	1	0	0	2	1286.77	1955	1963	TRUE
iTRAQ Total	Isobaric Tag Samples	iTRAQ Sample 1	mascot_daemon_merge (F600897)	Tenascin	TENA_HUMAN	Sprot_071310.fas	240832	1	18	22	27	0.00108	0.119	ITYVPITGGTPSMVTVDGTK	R	T	0.95	21	30.5	6.22	0	0	1	0	2	2965.67	1742	1761	TRUE
iTRAQ Total	Isobaric Tag Samples	iTRAQ Sample 1	mascot_daemon_merge (F600897)	Tenascin	TENA_HUMAN	Sprot_071310.fas	240832	1	18	22	27	0.00108	0.119	KQSEPLEITLLAPER	K	T	0.95	46.6	28.9	13	0	1	1	0	2	2332.37	1659	1673	TRUE
iTRAQ Total	Isobaric Tag Samples	iTRAQ Sample 1	mascot_daemon_merge (F600897)	Tenascin	TENA_HUMAN	Sprot_071310.fas	240832	1	18	22	27	0.00108	0.119	LDAPSQIEVK	R	D	0.95	20	28.8	2.64	0	1	0	0	2	1708.01	803	812	TRUE
iTRAQ Total	Isobaric Tag Samples	iTRAQ Sample 1	mascot_daemon_merge (F600897)	Tenascin	TENA_HUMAN	Sprot_071310.fas	240832	1	18	22	27	0.00108	0.119	LEELENLVSSLR	R	E	0.95	50.7	28.1	5.34	0	2	0	0	2	1705.96	126	137	TRUE
iTRAQ Total	Isobaric Tag Samples	iTRAQ Sample 1	mascot_daemon_merge (F600897)	Tenascin	TENA_HUMAN	Sprot_071310.fas	240832	1	18	22	27	0.00108	0.119	LIPGVEYLVSIIAMK	K	G	0.95	30.7	25.9	3.74	0	0	1	0	2	2270.37	1769	1783	TRUE
iTRAQ Total	Isobaric Tag Samples	iTRAQ Sample 1	mascot_daemon_merge (F600897)	Tenascin	TENA_HUMAN	Sprot_071310.fas	240832	1	18	22	27	0.00108	0.119	SFSTFDKDTDSAITNCALSYK	R	G	0.95	31.6	30.3	12.3	0	0	1	0	2	3273.64	2121	2141	TRUE
iTRAQ Total	Isobaric Tag Samples	iTRAQ Sample 1	mascot_daemon_merge (F600897)	Tenascin	TENA_HUMAN	Sprot_071310.fas	240832	1	18	22	27	0.00108	0.119	SQQATTK	K	T	0.904	26.6	28.9	0.77	0	2	0	0	2	1371.81	943	949	TRUE
iTRAQ Total	Isobaric Tag Samples	iTRAQ Sample 1	mascot_daemon_merge (F600897)	Tenascin	TENA_HUMAN	Sprot_071310.fas	240832	1	18	22	27	0.00108	0.119	SQTVSAIATTAMGSPK	R	E	0.95	40	30.1	4.02	0	1	0	0	2	2158.2	1699	1714	TRUE
iTRAQ Total	Isobaric Tag Samples	iTRAQ Sample 1	mascot_daemon_merge (F600897)	Tenascin	TENA_HUMAN	Sprot_071310.fas	240832	1	18	22	27	0.00108	0.119	SSTITAK	K	F	0.95	23	26.9	1.66	1	1	0	0	2	1315.8	1876	1882	TRUE
iTRAQ Total	Isobaric Tag Samples	iTRAQ Sample 1	mascot_daemon_merge (F600897)	Tenascin	TENA_HUMAN	Sprot_071310.fas	240832	1	18	22	27	0.00108	0.119	TTIDLTEDENQYSIGNLKPDTEYEVSLISR	R	R	0.845	10.2	31.8	2.8	0	0	1	0	2	4053.07	847	876	TRUE
iTRAQ Total	Isobaric Tag Samples	iTRAQ Sample 1	mascot_daemon_merge (F600897)	Tenascin	TENA_HUMAN	Sprot_071310.fas	240832	1	18	22	27	0.00108	0.119	TVSGNTVEYALTDLEPATEYTLR	R	I	0.95	28.3	31.2	9.72	0	0	2	0	2	3152.65	1844	1866	TRUE
iTRAQ Total	Isobaric Tag Samples	iTRAQ Sample 1	mascot_daemon_merge (F600897)	Tenascin	TENA_HUMAN	Sprot_071310.fas	240832	1	18	22	27	0.00108	0.119	VFAILENK	R	K	0.95	34.5	26.1	4.72	0	3	1	0	2	1541.95	692	699	TRUE
iTRAQ Total	Isobaric Tag Samples	iTRAQ Sample 1	mascot_daemon_merge (F600897)	Tenascin	TENA_HUMAN	Sprot_071310.fas	240832	1	18	22	27	0.00108	0.119	VFAILENKK	R	S	0.95	31.9	25.1	3.77	0	1	0	1	2	1974.25	692	700	TRUE
iTRAQ Total	Isobaric Tag Samples	iTRAQ Sample 1	mascot_daemon_merge (F600897)	Tenascin	TENA_HUMAN	Sprot_071310.fas	240832	1	18	22	27	0.00108	0.119	VTEYLVVYTPTHEGGLEMQFR	R	V	0.95	14.3	29.4	3.17	0	0	1	0	2	2789.41	649	669	TRUE
iTRAQ Total	Isobaric Tag Samples	iTRAQ Sample 1	mascot_daemon_merge (F600897)	Tenascin	TENA_HUMAN	Sprot_071310.fas	240832	1	18	22	27	0.00108	0.119	YAPISGGDHAEVDVPK	K	S	0.95	21.8	30.9	0.678	0	0	0	1	2	2567.42	927	942	TRUE
iTRAQ Total	Isobaric Tag Samples	iTRAQ Sample 1	mascot_daemon_merge (F600897)	Protein disulfide-isomerase A3	PDIA3_HUMAN	Sprot_071310.fas	56766.6	1	19	25	33	0.00131	0.45	DGEEAGAYDGPR	R	T	0.95	15.6	25	3.01	0	1	0	0	2	1540.72	108	119	TRUE
iTRAQ Total	Isobaric Tag Samples	iTRAQ Sample 1	mascot_daemon_merge (F600897)	Protein disulfide-isomerase A3	PDIA3_HUMAN	Sprot_071310.fas	56766.6	1	19	25	33	0.00131	0.45	DPNIVIAK	K	M	0.95	12	25	2.17	0	2	0	0	2	1477.92	426	433	TRUE
iTRAQ Total	Isobaric Tag Samples	iTRAQ Sample 1	mascot_daemon_merge (F600897)	Protein disulfide-isomerase A3	PDIA3_HUMAN	Sprot_071310.fas	56766.6	1	19	25	33	0.00131	0.45	EATNPPVIQEEKPK	R	K	0.95	23.2	29.4	7.66	0	1	1	1	2	2492.45	483	496	TRUE
iTRAQ Total	Isobaric Tag Samples	iTRAQ Sample 1	mascot_daemon_merge (F600897)	Protein disulfide-isomerase A3	PDIA3_HUMAN	Sprot_071310.fas	56766.6	1	19	25	33	0.00131	0.45	ELSDFISYLQR	R	E	0.95	20.4	29	3.09	0	1	1	0	2	1980.09	472	482	TRUE
iTRAQ Total	Isobaric Tag Samples	iTRAQ Sample 1	mascot_daemon_merge (F600897)	Protein disulfide-isomerase A3	PDIA3_HUMAN	Sprot_071310.fas	56766.6	1	19	25	33	0.00131	0.45	FIQENIFGICPHMTEDNKDLIQGK	K	D	0.95	29.3	31.9	7.77	0	0	0	2	2	3750.93	235	258	TRUE
iTRAQ Total	Isobaric Tag Samples	iTRAQ Sample 1	mascot_daemon_merge (F600897)	Protein disulfide-isomerase A3	PDIA3_HUMAN	Sprot_071310.fas	56766.6	1	19	25	33	0.00131	0.45	FISDKDASIVGFFDDSFSEAHSEFLK	K	A	0.95	18.5	31.9	7.12	0	0	0	1	2	3850.99	148	173	TRUE
iTRAQ Total	Isobaric Tag Samples	iTRAQ Sample 1	mascot_daemon_merge (F600897)	Protein disulfide-isomerase A3	PDIA3_HUMAN	Sprot_071310.fas	56766.6	1	19	25	33	0.00131	0.45	FLQDYFDGNLK	R	R	0.95	61	28.8	1.62	0	3	1	0	2	1968.07	352	362	TRUE
iTRAQ Total	Isobaric Tag Samples	iTRAQ Sample 1	mascot_daemon_merge (F600897)	Protein disulfide-isomerase A3	PDIA3_HUMAN	Sprot_071310.fas	56766.6	1	19	25	33	0.00131	0.45	FLQDYFDGNLKR	R	Y	0.95	20.9	29.6	4.85	0	0	1	0	2	2124.17	352	363	TRUE
iTRAQ Total	Isobaric Tag Samples	iTRAQ Sample 1	mascot_daemon_merge (F600897)	Protein disulfide-isomerase A3	PDIA3_HUMAN	Sprot_071310.fas	56766.6	1	19	25	33	0.00131	0.45	FVMQEEFSR	K	D	0.95	13.1	25	4.68	0	1	0	0	2	1477.73	336	344	TRUE
iTRAQ Total	Isobaric Tag Samples	iTRAQ Sample 1	mascot_daemon_merge (F600897)	Protein disulfide-isomerase A3	PDIA3_HUMAN	Sprot_071310.fas	56766.6	1	19	25	33	0.00131	0.45	GFPTIYFSPANK	R	K	0.95	17.2	29.4	7.46	0	2	2	0	2	2254.3	449	460	TRUE
iTRAQ Total	Isobaric Tag Samples	iTRAQ Sample 1	mascot_daemon_merge (F600897)	Protein disulfide-isomerase A3	PDIA3_HUMAN	Sprot_071310.fas	56766.6	1	19	25	33	0.00131	0.45	KFLDAGHK	K	L	0.95	15.3	26.1	2.96	0	0	1	0	2	1828.12	289	296	TRUE
iTRAQ Total	Isobaric Tag Samples	iTRAQ Sample 1	mascot_daemon_merge (F600897)	Protein disulfide-isomerase A3	PDIA3_HUMAN	Sprot_071310.fas	56766.6	1	19	25	33	0.00131	0.45	LSKDPNIVIAK	K	M	0.95	23.9	25	2.82	0	1	0	0	2	2110.34	423	433	TRUE
iTRAQ Total	Isobaric Tag Samples	iTRAQ Sample 1	mascot_daemon_merge (F600897)	Protein disulfide-isomerase A3	PDIA3_HUMAN	Sprot_071310.fas	56766.6	1	19	25	33	0.00131	0.45	MDATANDVPSPYEVR	K	G	0.95	41.8	27.7	1.31	0	1	0	0	2	2289.16	434	448	TRUE
iTRAQ Total	Isobaric Tag Samples	iTRAQ Sample 1	mascot_daemon_merge (F600897)	Protein disulfide-isomerase A3	PDIA3_HUMAN	Sprot_071310.fas	56766.6	1	19	25	33	0.00131	0.45	QAGPASVPLR	K	T	0.95	34.5	27.8	3.35	0	1	0	0	2	1299.77	131	140	TRUE
iTRAQ Total	Isobaric Tag Samples	iTRAQ Sample 1	mascot_daemon_merge (F600897)	Protein disulfide-isomerase A3	PDIA3_HUMAN	Sprot_071310.fas	56766.6	1	19	25	33	0.00131	0.45	SEPIPESNDGPVK	K	V	0.95	26.8	29.2	4.34	0	1	0	0	2	1977.08	367	379	TRUE
iTRAQ Total	Isobaric Tag Samples	iTRAQ Sample 1	mascot_daemon_merge (F600897)	Protein disulfide-isomerase A3	PDIA3_HUMAN	Sprot_071310.fas	56766.6	1	19	25	33	0.00131	0.45	TADGIVSHLK	R	K	0.95	54.7	26.2	7	0	1	3	0	2	1648.98	120	129	TRUE
iTRAQ Total	Isobaric Tag Samples	iTRAQ Sample 1	mascot_daemon_merge (F600897)	Protein disulfide-isomerase A3	PDIA3_HUMAN	Sprot_071310.fas	56766.6	1	19	25	33	0.00131	0.45	TFSHELSDFGLESTAGEIPVVAIR	K	T	0.95	40.8	30.8	7.92	0	0	1	0	2	2879.51	306	329	TRUE
iTRAQ Total	Isobaric Tag Samples	iTRAQ Sample 1	mascot_daemon_merge (F600897)	Protein disulfide-isomerase A3	PDIA3_HUMAN	Sprot_071310.fas	56766.6	1	19	25	33	0.00131	0.45	VMMVAK	R	K	0.95	22.7	28.5	3.24	1	0	0	0	2	1302.77	283	288	TRUE
iTRAQ Total	Isobaric Tag Samples	iTRAQ Sample 1	mascot_daemon_merge (F600897)	Protein disulfide-isomerase A3	PDIA3_HUMAN	Sprot_071310.fas	56766.6	1	19	25	33	0.00131	0.45	YGVSGYPTLK	K	I	0.95	15.2	28.8	3.36	0	1	0	0	2	1997.18	95	104	TRUE
iTRAQ Total	Isobaric Tag Samples	iTRAQ Sample 1	mascot_daemon_merge (F600897)	Endophilin-A1	SH3G2_HUMAN	Sprot_071310.fas	39945.2	1	5	6	6	0.000239	0.17	DSLDIEVK	K	Q	0.95	32.2	28.7	2.13	0	1	0	0	2	1526.89	129	136	TRUE
iTRAQ Total	Isobaric Tag Samples	iTRAQ Sample 1	mascot_daemon_merge (F600897)	Endophilin-A1	SH3G2_HUMAN	Sprot_071310.fas	39945.2	1	5	6	6	0.000239	0.17	GPGYPQAEALLAEAMLK	K	F	0.95	30	30.3	8.17	0	1	1	0	2	2687.52	83	99	TRUE
iTRAQ Total	Isobaric Tag Samples	iTRAQ Sample 1	mascot_daemon_merge (F600897)	Endophilin-A1	SH3G2_HUMAN	Sprot_071310.fas	39945.2	1	5	6	6	0.000239	0.17	IPDEELR	K	Q	0.804	21.1	26.9	0.319	0	1	0	0	2	1175.66	178	184	TRUE
iTRAQ Total	Isobaric Tag Samples	iTRAQ Sample 1	mascot_daemon_merge (F600897)	Endophilin-A1	SH3G2_HUMAN	Sprot_071310.fas	39945.2	1	5	6	6	0.000239	0.17	QAVQILQQVTVR	K	L	0.95	33.1	28.5	2.85	0	1	0	0	2	1687.02	228	239	TRUE
iTRAQ Total	Isobaric Tag Samples	iTRAQ Sample 1	mascot_daemon_merge (F600897)	Endophilin-A1	SH3G2_HUMAN	Sprot_071310.fas	39945.2	1	5	6	6	0.000239	0.17	QNFIDPLQNLHDKDLR	K	E	0.95	17.2	30.5	7.57	0	0	1	0	2	2575.41	137	152	TRUE
iTRAQ Total	Isobaric Tag Samples	iTRAQ Sample 1	mascot_daemon_merge (F600897)	Inter-alpha-trypsin inhibitor heavy chain H4	ITIH4_HUMAN	Sprot_071310.fas	103340	0.997	2	2	2	7.97e-05	0.0194	ILDDLSPR	K	D	0.937	16	26.9	1.43	0	1	0	0	2	1232.72	300	307	TRUE
iTRAQ Total	Isobaric Tag Samples	iTRAQ Sample 1	mascot_daemon_merge (F600897)	Inter-alpha-trypsin inhibitor heavy chain H4	ITIH4_HUMAN	Sprot_071310.fas	103340	0.997	2	2	2	7.97e-05	0.0194	VQGNDHSATR	R	E	0.95	36.9	25	4.74	0	1	0	0	2	1389.7	899	908	TRUE
iTRAQ Total	Isobaric Tag Samples	iTRAQ Sample 1	mascot_daemon_merge (F600897)	Raftlin	RFTN1_HUMAN	Sprot_071310.fas	63127.3	0.999	2	2	2	7.97e-05	0.0536	NQSPEPSSGPR	R	G	0.95	31.7	25	5.02	0	1	0	0	2	1459.74	218	228	TRUE
iTRAQ Total	Isobaric Tag Samples	iTRAQ Sample 1	mascot_daemon_merge (F600897)	Raftlin	RFTN1_HUMAN	Sprot_071310.fas	63127.3	0.999	2	2	2	7.97e-05	0.0536	TLDGPESNPLEVHEEPLSGK	K	M	0.95	55	30.4	12.3	0	0	1	0	2	2756.46	257	276	TRUE
iTRAQ Total	Isobaric Tag Samples	iTRAQ Sample 1	mascot_daemon_merge (F600897)	DnaJ homolog subfamily A member 1	DNJA1_HUMAN	Sprot_071310.fas	44850.6	0.993	2	2	3	0.00012	0.111	ITFHGEGDQEPGLEPGDIIIVLDQK	K	D	0.856	1.2	31.2	3	0	0	0	1	2	3329.77	222	246	TRUE
iTRAQ Total	Isobaric Tag Samples	iTRAQ Sample 1	mascot_daemon_merge (F600897)	DnaJ homolog subfamily A member 1	DNJA1_HUMAN	Sprot_071310.fas	44850.6	0.993	2	2	3	0.00012	0.111	LSLLEK	K	L	0.95	16.9	25	1.54	0	1	0	0	2	1310.85	339	344	FALSE	DCTN1_HUMAN
iTRAQ Total	Isobaric Tag Samples	iTRAQ Sample 1	mascot_daemon_merge (F600897)	DnaJ homolog subfamily A member 1	DNJA1_HUMAN	Sprot_071310.fas	44850.6	0.993	2	2	3	0.00012	0.111	TIVITSHPGQIVK	R	H	0.95	33.2	27.3	9.82	0	2	0	0	2	2001.23	284	296	TRUE
iTRAQ Total	Isobaric Tag Samples	iTRAQ Sample 1	mascot_daemon_merge (F600897)	Phosphoglycerate mutase 1	PGAM1_HUMAN	Sprot_071310.fas	28786.8	1	10	13	25	0.000996	0.559	AETAAK	K	H	0.95	19.6	29.4	1.3	0	1	0	0	2	1198.73	101	106	TRUE
iTRAQ Total	Isobaric Tag Samples	iTRAQ Sample 1	mascot_daemon_merge (F600897)	Phosphoglycerate mutase 1	PGAM1_HUMAN	Sprot_071310.fas	28786.8	1	10	13	25	0.000996	0.559	ALPFWNEEIVPQIK	R	E	0.95	24.8	29.8	5.05	0	1	0	0	2	2292.32	163	176	TRUE
iTRAQ Total	Isobaric Tag Samples	iTRAQ Sample 1	mascot_daemon_merge (F600897)	Phosphoglycerate mutase 1	PGAM1_HUMAN	Sprot_071310.fas	28786.8	1	10	13	25	0.000996	0.559	AMEAVAAQGK	K	A	0.95	44.1	29	5.66	0	2	0	0	2	1599.9	242	251	TRUE
iTRAQ Total	Isobaric Tag Samples	iTRAQ Sample 1	mascot_daemon_merge (F600897)	Phosphoglycerate mutase 1	PGAM1_HUMAN	Sprot_071310.fas	28786.8	1	10	13	25	0.000996	0.559	FSGWYDADLSPAGHEEAK	R	R	0.95	18.6	30.2	6.19	0	0	0	1	2	2892.49	22	39	TRUE
iTRAQ Total	Isobaric Tag Samples	iTRAQ Sample 1	mascot_daemon_merge (F600897)	Phosphoglycerate mutase 1	PGAM1_HUMAN	Sprot_071310.fas	28786.8	1	10	13	25	0.000996	0.559	HLEGLSEEAIMELNLPTGIPIVYELDK	K	N	0.914	23.9	30.8	0	0	0	0	0	2	3952.18	196	222	TRUE
iTRAQ Total	Isobaric Tag Samples	iTRAQ Sample 1	mascot_daemon_merge (F600897)	Phosphoglycerate mutase 1	PGAM1_HUMAN	Sprot_071310.fas	28786.8	1	10	13	25	0.000996	0.559	KAMEAVAAQGK	R	A	0.95	25.5	28.5	7.85	0	2	0	0	2	2016.2	241	251	TRUE
iTRAQ Total	Isobaric Tag Samples	iTRAQ Sample 1	mascot_daemon_merge (F600897)	Phosphoglycerate mutase 1	PGAM1_HUMAN	Sprot_071310.fas	28786.8	1	10	13	25	0.000996	0.559	NLKPIKPMQFLGDEETVR	K	K	0.95	2.13	29.5	7.35	0	0	2	2	2	3028.73	223	240	TRUE
iTRAQ Total	Isobaric Tag Samples	iTRAQ Sample 1	mascot_daemon_merge (F600897)	Phosphoglycerate mutase 1	PGAM1_HUMAN	Sprot_071310.fas	28786.8	1	10	13	25	0.000996	0.559	SYDVPPPPMEPDHPFYSNISK	R	D	0.95	14.4	31.3	9.05	0	0	3	3	2	3346.71	118	138	TRUE
iTRAQ Total	Isobaric Tag Samples	iTRAQ Sample 1	mascot_daemon_merge (F600897)	Phosphoglycerate mutase 1	PGAM1_HUMAN	Sprot_071310.fas	28786.8	1	10	13	25	0.000996	0.559	VLIAAHGNSLR	R	G	0.95	33.3	28.2	3.21	0	1	4	0	2	1455.86	181	191	TRUE
iTRAQ Total	Isobaric Tag Samples	iTRAQ Sample 1	mascot_daemon_merge (F600897)	Phosphoglycerate mutase 1	PGAM1_HUMAN	Sprot_071310.fas	28786.8	1	10	13	25	0.000996	0.559	YADLTEDQLPSCESLK	R	D	0.95	31.2	30.2	7.35	0	0	2	0	2	2770.44	142	157	TRUE
iTRAQ Total	Isobaric Tag Samples	iTRAQ Sample 1	mascot_daemon_merge (F600897)	Neural cell adhesion molecule L1-like protein	CHL1_HUMAN	Sprot_071310.fas	135042	1	4	4	4	0.000159	0.0596	GAGPESEPYIFQTPEGVPEQPTFLK	K	V	0.95	21.2	31.8	8.35	0	0	1	0	2	3631.93	899	923	TRUE
iTRAQ Total	Isobaric Tag Samples	iTRAQ Sample 1	mascot_daemon_merge (F600897)	Neural cell adhesion molecule L1-like protein	CHL1_HUMAN	Sprot_071310.fas	135042	1	4	4	4	0.000159	0.0596	ITILK	S	G	0.912	12.8	25	1.38	0	1	0	0	1	1195.82	250	254	TRUE	A2AP_HUMAN,GHC1_HUMAN
iTRAQ Total	Isobaric Tag Samples	iTRAQ Sample 1	mascot_daemon_merge (F600897)	Neural cell adhesion molecule L1-like protein	CHL1_HUMAN	Sprot_071310.fas	135042	1	4	4	4	0.000159	0.0596	KTTVILPLAPFVR	K	Y	0.95	39.1	25	8.03	0	0	1	0	2	2063.32	669	681	TRUE
iTRAQ Total	Isobaric Tag Samples	iTRAQ Sample 1	mascot_daemon_merge (F600897)	Neural cell adhesion molecule L1-like protein	CHL1_HUMAN	Sprot_071310.fas	135042	1	4	4	4	0.000159	0.0596	VEEVKPLEGR	K	R	0.95	22.6	28	2.92	0	1	0	0	2	1764.05	460	469	TRUE
iTRAQ Total	Isobaric Tag Samples	iTRAQ Sample 1	mascot_daemon_merge (F600897)	Neural cell adhesion molecule L1-like protein	CHL1_HUMAN	Sprot_071310.fas	135042	1	4	4	4	0.000159	0.0596	VNGSPVDNHPFAGDVVFPR	R	E	0.95	35.3	28.8	6.6	0	0	1	0	2	2330.17	366	384	TRUE
iTRAQ Total	Isobaric Tag Samples	iTRAQ Sample 1	mascot_daemon_merge (F600897)	Translationally-controlled tumor protein	TCTP_HUMAN,TPT1L_HUMAN	Sprot_071310.fas	15751.4	0.998	2	2	2	7.97e-05	0.143	HILANFK	K	N	0.95	22.7	27.4	2.43	0	0	1	0	2	1450.9	129	135	TRUE
iTRAQ Total	Isobaric Tag Samples	iTRAQ Sample 1	mascot_daemon_merge (F600897)	Translationally-controlled tumor protein	TCTP_HUMAN,TPT1L_HUMAN	Sprot_071310.fas	15751.4	0.998	2	2	2	7.97e-05	0.143	VKPFMTGAAEQIK	R	H	0.95	34.3	28.6	11.8	0	0	1	0	2	2332.38	116	128	TRUE
iTRAQ Total	Isobaric Tag Samples	iTRAQ Sample 1	mascot_daemon_merge (F600897)	Ubiquitin-associated protein 2-like	UBP2L_HUMAN	Sprot_071310.fas	114516	1	5	5	5	0.000199	0.0745	FPLDYYSIPFPTPTTPLTGR	R	D	0.95	15.9	31.1	4.92	0	0	1	0	2	2891.58	830	849	TRUE
iTRAQ Total	Isobaric Tag Samples	iTRAQ Sample 1	mascot_daemon_merge (F600897)	Ubiquitin-associated protein 2-like	UBP2L_HUMAN	Sprot_071310.fas	114516	1	5	5	5	0.000199	0.0745	GGSTTGSQFLEQFK	K	T	0.95	46.2	29.2	6.66	0	1	0	0	2	2095.13	354	367	TRUE
iTRAQ Total	Isobaric Tag Samples	iTRAQ Sample 1	mascot_daemon_merge (F600897)	Ubiquitin-associated protein 2-like	UBP2L_HUMAN	Sprot_071310.fas	114516	1	5	5	5	0.000199	0.0745	IFTASNVSSVPLPAENVTITAGQR	K	I	0.95	50.7	30.9	13.7	0	0	1	0	2	2776.52	258	281	TRUE
iTRAQ Total	Isobaric Tag Samples	iTRAQ Sample 1	mascot_daemon_merge (F600897)	Ubiquitin-associated protein 2-like	UBP2L_HUMAN	Sprot_071310.fas	114516	1	5	5	5	0.000199	0.0745	SQTSSIPQKPQTNK	R	S	0.95	24	29.4	5.28	0	0	1	0	2	2456.42	1063	1076	TRUE
iTRAQ Total	Isobaric Tag Samples	iTRAQ Sample 1	mascot_daemon_merge (F600897)	Ubiquitin-associated protein 2-like	UBP2L_HUMAN	Sprot_071310.fas	114516	1	5	5	5	0.000199	0.0745	SSVATTSGK	R	A	0.95	20.3	28.8	3.37	0	1	0	0	2	1445.84	778	786	TRUE
iTRAQ Total	Isobaric Tag Samples	iTRAQ Sample 1	mascot_daemon_merge (F600897)	Serine/threonine-protein kinase PAK 2	PAK2_HUMAN	Sprot_071310.fas	58026.1	1	4	6	8	0.000319	0.0992	ELLQHPFLK	K	L	0.95	25.7	27.7	2.6	0	1	2	0	2	1733.06	493	501	TRUE
iTRAQ Total	Isobaric Tag Samples	iTRAQ Sample 1	mascot_daemon_merge (F600897)	Serine/threonine-protein kinase PAK 2	PAK2_HUMAN	Sprot_071310.fas	58026.1	1	4	6	8	0.000319	0.0992	KELIINEILVMK	K	E	0.95	3.76	25	4.32	0	0	0	1	2	2356.47	288	299	TRUE
iTRAQ Total	Isobaric Tag Samples	iTRAQ Sample 1	mascot_daemon_merge (F600897)	Serine/threonine-protein kinase PAK 2	PAK2_HUMAN	Sprot_071310.fas	58026.1	1	4	6	8	0.000319	0.0992	KNPQAVLDVLK	K	F	0.95	18.2	25	7.92	0	0	1	0	2	2137.35	118	128	TRUE
iTRAQ Total	Isobaric Tag Samples	iTRAQ Sample 1	mascot_daemon_merge (F600897)	Serine/threonine-protein kinase PAK 2	PAK2_HUMAN	Sprot_071310.fas	58026.1	1	4	6	8	0.000319	0.0992	SVIDPVPAPVGDSHVDGAAK	R	S	0.95	73.4	30.5	16.1	0	1	2	0	2	2539.4	197	216	TRUE
iTRAQ Total	Isobaric Tag Samples	iTRAQ Sample 1	mascot_daemon_merge (F600897)	Tropomyosin alpha-3 chain	TPM3_HUMAN	Sprot_071310.fas	32802.2	1	5	5	6	0.000239	0.144	AADAEAEVASLNR	K	R	0.95	30.3	26.6	2.07	0	1	0	0	2	1620.85	78	90	TRUE
iTRAQ Total	Isobaric Tag Samples	iTRAQ Sample 1	mascot_daemon_merge (F600897)	Tropomyosin alpha-3 chain	TPM3_HUMAN	Sprot_071310.fas	32802.2	1	5	5	6	0.000239	0.144	CSELEEELK	K	N	0.95	40.6	26.3	3.14	0	1	0	0	2	1733.89	190	198	TRUE
iTRAQ Total	Isobaric Tag Samples	iTRAQ Sample 1	mascot_daemon_merge (F600897)	Tropomyosin alpha-3 chain	TPM3_HUMAN	Sprot_071310.fas	32802.2	1	5	5	6	0.000239	0.144	HIAEEADR	K	K	0.95	15	25	1.96	0	0	1	0	2	1244.65	153	160	TRUE
iTRAQ Total	Isobaric Tag Samples	iTRAQ Sample 1	mascot_daemon_merge (F600897)	Tropomyosin alpha-3 chain	TPM3_HUMAN	Sprot_071310.fas	32802.2	1	5	5	6	0.000239	0.144	IQLVEEELDR	R	A	0.95	30.2	28.7	4.68	0	2	0	0	2	1548.84	92	101	TRUE
iTRAQ Total	Isobaric Tag Samples	iTRAQ Sample 1	mascot_daemon_merge (F600897)	Tropomyosin alpha-3 chain	TPM3_HUMAN	Sprot_071310.fas	32802.2	1	5	5	6	0.000239	0.144	RIQLVEEELDR	R	A	0.95	14.6	28.5	3.51	0	0	1	0	2	1703.96	91	101	TRUE
iTRAQ Total	Isobaric Tag Samples	iTRAQ Sample 1	mascot_daemon_merge (F600897)	Rab GDP dissociation inhibitor beta	GDIB_HUMAN	Sprot_071310.fas	50647.5	1	7	8	8	0.000319	0.33	DWNVDLIPK	R	F	0.95	22.1	28.9	2.47	0	1	0	0	2	1707.99	71	79	FALSE	GDIA_HUMAN
iTRAQ Total	Isobaric Tag Samples	iTRAQ Sample 1	mascot_daemon_merge (F600897)	Rab GDP dissociation inhibitor beta	GDIB_HUMAN	Sprot_071310.fas	50647.5	1	7	8	8	0.000319	0.33	EIRPALELLEPIEQK	K	F	0.95	8.32	28.3	7.92	0	1	1	0	2	2387.4	365	379	TRUE
iTRAQ Total	Isobaric Tag Samples	iTRAQ Sample 1	mascot_daemon_merge (F600897)	Rab GDP dissociation inhibitor beta	GDIB_HUMAN	Sprot_071310.fas	50647.5	1	7	8	8	0.000319	0.33	FDLGQDVIDFTGHALALYR	K	T	0.95	77.7	30.9	21.2	0	0	1	0	2	2759.5	175	193	FALSE	GDIA_HUMAN
iTRAQ Total	Isobaric Tag Samples	iTRAQ Sample 1	mascot_daemon_merge (F600897)	Rab GDP dissociation inhibitor beta	GDIB_HUMAN	Sprot_071310.fas	50647.5	1	7	8	8	0.000319	0.33	FKIPGSPPESMGR	R	G	0.892	8.33	29.6	3.06	0	0	1	0	2	2011.13	56	68	TRUE
iTRAQ Total	Isobaric Tag Samples	iTRAQ Sample 1	mascot_daemon_merge (F600897)	Rab GDP dissociation inhibitor beta	GDIB_HUMAN	Sprot_071310.fas	50647.5	1	7	8	8	0.000319	0.33	FLVYVANFDEKDPR	K	T	0.851	22.2	30.2	1.21	0	0	1	0	2	2321.28	143	156	TRUE
iTRAQ Total	Isobaric Tag Samples	iTRAQ Sample 1	mascot_daemon_merge (F600897)	Rab GDP dissociation inhibitor beta	GDIB_HUMAN	Sprot_071310.fas	50647.5	1	7	8	8	0.000319	0.33	GRDWNVDLIPK	R	F	0.808	23.6	29.3	0.921	0	1	0	0	2	1921.11	69	79	FALSE	GDIA_HUMAN
iTRAQ Total	Isobaric Tag Samples	iTRAQ Sample 1	mascot_daemon_merge (F600897)	Rab GDP dissociation inhibitor beta	GDIB_HUMAN	Sprot_071310.fas	50647.5	1	7	8	8	0.000319	0.33	KFDLGQDVIDFTGHALALYR	K	T	0.95	56.6	31	13.7	0	0	1	0	2	2887.59	174	193	FALSE	GDIA_HUMAN
iTRAQ Total	Isobaric Tag Samples	iTRAQ Sample 1	mascot_daemon_merge (F600897)	Rab GDP dissociation inhibitor beta	GDIB_HUMAN	Sprot_071310.fas	50647.5	1	7	8	8	0.000319	0.33	LYSESLAR	K	Y	0.95	22.8	27.2	3.36	0	1	0	0	2	1242.7	211	218	FALSE	GDIA_HUMAN
iTRAQ Total	Isobaric Tag Samples	iTRAQ Sample 1	mascot_daemon_merge (F600897)	Rab GDP dissociation inhibitor beta	GDIB_HUMAN	Sprot_071310.fas	50647.5	1	7	8	8	0.000319	0.33	SPYLYPLYGLGELPQGFAR	K	L	0.95	8.25	30.2	8.44	0	2	1	1	2	2446.3	222	240	FALSE	GDIA_HUMAN
iTRAQ Total	Isobaric Tag Samples	iTRAQ Sample 1	mascot_daemon_merge (F600897)	Rab GDP dissociation inhibitor beta	GDIB_HUMAN	Sprot_071310.fas	50647.5	1	7	8	8	0.000319	0.33	TYDATTHFETTCDDIK	R	N	0.95	38.5	27.9	11	0	0	1	0	2	2819.4	403	418	TRUE
iTRAQ Total	Isobaric Tag Samples	iTRAQ Sample 1	mascot_daemon_merge (F600897)	Rab GDP dissociation inhibitor beta	GDIB_HUMAN	Sprot_071310.fas	50647.5	1	7	8	8	0.000319	0.33	VICILSHPIK	R	N	0.95	17.6	27.4	2.6	0	0	1	0	2	1777.07	300	309	TRUE
iTRAQ Total	Isobaric Tag Samples	iTRAQ Sample 1	mascot_daemon_merge (F600897)	Rab GDP dissociation inhibitor beta	GDIB_HUMAN	Sprot_071310.fas	50647.5	1	7	8	8	0.000319	0.33	VTEGSFVYK	K	G	0.95	18.7	27.5	2.89	0	1	0	0	2	1637.94	104	112	TRUE
iTRAQ Total	Isobaric Tag Samples	iTRAQ Sample 1	mascot_daemon_merge (F600897)	Rab GDP dissociation inhibitor beta	GDIB_HUMAN	Sprot_071310.fas	50647.5	1	7	8	8	0.000319	0.33	YIAIVSTTVETK	K	E	0.905	12.4	27.2	1.72	0	0	1	0	2	2237.35	349	360	TRUE
iTRAQ Total	Isobaric Tag Samples	iTRAQ Sample 1	mascot_daemon_merge (F600897)	40S ribosomal protein S14	RS14_HUMAN	Sprot_071310.fas	16254.9	0.998	2	2	3	0.00012	0.152	ELGITALHIK	K	L	0.95	34.4	27	5.55	0	0	1	0	2	1703.07	87	96	TRUE
iTRAQ Total	Isobaric Tag Samples	iTRAQ Sample 1	mascot_daemon_merge (F600897)	40S ribosomal protein S14	RS14_HUMAN	Sprot_071310.fas	16254.9	0.998	2	2	3	0.00012	0.152	IEDVTPIPSDSTR	R	R	0.95	53.2	27.6	5.7	0	2	0	0	2	1733.92	129	141	TRUE
iTRAQ Total	Isobaric Tag Samples	iTRAQ Sample 1	mascot_daemon_merge (F600897)	Protein Niban	NIBAN_HUMAN	Sprot_071310.fas	103116	0.998	2	2	2	7.97e-05	0.0496	ASAILPGVLGSETLSNEVFQESEEEKQPEVPSSLAK	R	G	0.95	28	31.7	0	0	0	0	0	2	4712.53	601	636	TRUE
iTRAQ Total	Isobaric Tag Samples	iTRAQ Sample 1	mascot_daemon_merge (F600897)	Protein Niban	NIBAN_HUMAN	Sprot_071310.fas	103116	0.998	2	2	2	7.97e-05	0.0496	FSALLSDCVR	R	H	0.95	23.4	25	3.74	0	1	0	0	2	1460.75	187	196	TRUE
iTRAQ Total	Isobaric Tag Samples	iTRAQ Sample 1	mascot_daemon_merge (F600897)	WD repeat-containing protein 1	WDR1_HUMAN	Sprot_071310.fas	66175.2	1	8	11	14	0.000558	0.191	CFSIDNPGYEPEVVAVHPGGDTVAIGGVDGNVR	K	L	0.95	77.2	28.6	11.9	0	0	2	1	2	3691.77	438	470	TRUE
iTRAQ Total	Isobaric Tag Samples	iTRAQ Sample 1	mascot_daemon_merge (F600897)	WD repeat-containing protein 1	WDR1_HUMAN	Sprot_071310.fas	66175.2	1	8	11	14	0.000558	0.191	LATGSDDNCAAFFEGPPFK	R	F	0.95	8.67	27	6.1	0	1	0	0	2	2642.27	162	180	TRUE
iTRAQ Total	Isobaric Tag Samples	iTRAQ Sample 1	mascot_daemon_merge (F600897)	WD repeat-containing protein 1	WDR1_HUMAN	Sprot_071310.fas	66175.2	1	8	11	14	0.000558	0.191	LYSILGTTLK	R	D	0.95	26.2	27.8	5.38	0	1	2	0	2	1717.07	471	480	TRUE
iTRAQ Total	Isobaric Tag Samples	iTRAQ Sample 1	mascot_daemon_merge (F600897)	WD repeat-containing protein 1	WDR1_HUMAN	Sprot_071310.fas	66175.2	1	8	11	14	0.000558	0.191	LYSILGTTLKDEGK	R	L	0.95	22.6	27.5	4.03	0	0	1	0	2	2450.46	471	484	TRUE
iTRAQ Total	Isobaric Tag Samples	iTRAQ Sample 1	mascot_daemon_merge (F600897)	WD repeat-containing protein 1	WDR1_HUMAN	Sprot_071310.fas	66175.2	1	8	11	14	0.000558	0.191	NIDNPALADIYTEHAHQVVVAK	R	Y	0.95	74.7	31.2	12.4	0	0	2	0	2	3026.65	44	65	TRUE
iTRAQ Total	Isobaric Tag Samples	iTRAQ Sample 1	mascot_daemon_merge (F600897)	WD repeat-containing protein 1	WDR1_HUMAN	Sprot_071310.fas	66175.2	1	8	11	14	0.000558	0.191	NNPSKPLHVIK	R	G	0.95	25	26	1.57	0	1	0	1	2	2159.34	307	317	TRUE
iTRAQ Total	Isobaric Tag Samples	iTRAQ Sample 1	mascot_daemon_merge (F600897)	WD repeat-containing protein 1	WDR1_HUMAN	Sprot_071310.fas	66175.2	1	8	11	14	0.000558	0.191	VFASLPQVER	K	G	0.95	21.8	27.3	1.82	0	1	0	0	2	1449.84	8	17	TRUE
iTRAQ Total	Isobaric Tag Samples	iTRAQ Sample 1	mascot_daemon_merge (F600897)	WD repeat-containing protein 1	WDR1_HUMAN	Sprot_071310.fas	66175.2	1	8	11	14	0.000558	0.191	YTSLMLR	R	D	0.95	18.7	26.9	1.11	0	1	0	0	2	1187.68	390	396	TRUE
iTRAQ Total	Isobaric Tag Samples	iTRAQ Sample 1	mascot_daemon_merge (F600897)	V-type proton ATPase subunit C 1	VATC1_HUMAN	Sprot_071310.fas	43924.8	0.998	2	2	3	0.00012	0.0707	IDCNLLEFK	K	-	0.95	42.2	28.9	4.55	0	1	0	0	2	1748.95	374	382	TRUE
iTRAQ Total	Isobaric Tag Samples	iTRAQ Sample 1	mascot_daemon_merge (F600897)	V-type proton ATPase subunit C 1	VATC1_HUMAN	Sprot_071310.fas	43924.8	0.998	2	2	3	0.00012	0.0707	VQENLLANGVDLVTYITR	K	F	0.95	64.5	30.1	11	0	0	2	0	2	2627.49	87	104	TRUE
iTRAQ Total	Isobaric Tag Samples	iTRAQ Sample 1	mascot_daemon_merge (F600897)	Rab GDP dissociation inhibitor alpha	GDIA_HUMAN	Sprot_071310.fas	50566.1	1	18	22	30	0.0012	0.485	DWNVDLIPK	R	F	0.95	22.1	28.9	2.47	0	1	0	0	2	1707.99	71	79	TRUE	GDIB_HUMAN
iTRAQ Total	Isobaric Tag Samples	iTRAQ Sample 1	mascot_daemon_merge (F600897)	Rab GDP dissociation inhibitor alpha	GDIA_HUMAN	Sprot_071310.fas	50566.1	1	18	22	30	0.0012	0.485	FDLGQDVIDFTGHALALYR	K	T	0.95	77.7	30.9	21.2	0	0	1	0	2	2759.5	175	193	TRUE	GDIB_HUMAN
iTRAQ Total	Isobaric Tag Samples	iTRAQ Sample 1	mascot_daemon_merge (F600897)	Rab GDP dissociation inhibitor alpha	GDIA_HUMAN	Sprot_071310.fas	50566.1	1	18	22	30	0.0012	0.485	FLVFVANFDENDPK	K	T	0.95	21.8	30.6	5.7	0	0	1	0	2	2263.22	143	156	TRUE
iTRAQ Total	Isobaric Tag Samples	iTRAQ Sample 1	mascot_daemon_merge (F600897)	Rab GDP dissociation inhibitor alpha	GDIA_HUMAN	Sprot_071310.fas	50566.1	1	18	22	30	0.0012	0.485	FQLLEGPPESMGR	R	G	0.95	43.5	27.6	10.5	0	2	0	0	2	1765.91	56	68	TRUE
iTRAQ Total	Isobaric Tag Samples	iTRAQ Sample 1	mascot_daemon_merge (F600897)	Rab GDP dissociation inhibitor alpha	GDIA_HUMAN	Sprot_071310.fas	50566.1	1	18	22	30	0.0012	0.485	GRDWNVDLIPK	R	F	0.808	23.6	29.3	0.921	0	1	0	0	2	1921.11	69	79	TRUE	GDIB_HUMAN
iTRAQ Total	Isobaric Tag Samples	iTRAQ Sample 1	mascot_daemon_merge (F600897)	Rab GDP dissociation inhibitor alpha	GDIA_HUMAN	Sprot_071310.fas	50566.1	1	18	22	30	0.0012	0.485	IICILSHPIK	R	N	0.95	35.1	27	5.52	0	0	2	1	2	1791.09	300	309	TRUE
iTRAQ Total	Isobaric Tag Samples	iTRAQ Sample 1	mascot_daemon_merge (F600897)	Rab GDP dissociation inhibitor alpha	GDIA_HUMAN	Sprot_071310.fas	50566.1	1	18	22	30	0.0012	0.485	KFDLGQDVIDFTGHALALYR	R	T	0.95	56.6	31	13.7	0	0	1	0	2	2887.59	174	193	TRUE	GDIB_HUMAN
iTRAQ Total	Isobaric Tag Samples	iTRAQ Sample 1	mascot_daemon_merge (F600897)	Rab GDP dissociation inhibitor alpha	GDIA_HUMAN	Sprot_071310.fas	50566.1	1	18	22	30	0.0012	0.485	KFLVFVANFDENDPK	R	T	0.95	26.2	30.4	4.17	0	0	1	0	2	2695.52	142	156	TRUE
iTRAQ Total	Isobaric Tag Samples	iTRAQ Sample 1	mascot_daemon_merge (F600897)	Rab GDP dissociation inhibitor alpha	GDIA_HUMAN	Sprot_071310.fas	50566.1	1	18	22	30	0.0012	0.485	LSAIYGGTYMLNKPVDDIIMENGK	R	V	0.95	22.5	31.5	10.1	0	0	3	0	2	3893.1	241	264	TRUE
iTRAQ Total	Isobaric Tag Samples	iTRAQ Sample 1	mascot_daemon_merge (F600897)	Rab GDP dissociation inhibitor alpha	GDIA_HUMAN	Sprot_071310.fas	50566.1	1	18	22	30	0.0012	0.485	LYSESLAR	K	Y	0.95	22.8	27.2	3.36	0	1	0	0	2	1242.7	211	218	TRUE	GDIB_HUMAN
iTRAQ Total	Isobaric Tag Samples	iTRAQ Sample 1	mascot_daemon_merge (F600897)	Rab GDP dissociation inhibitor alpha	GDIA_HUMAN	Sprot_071310.fas	50566.1	1	18	22	30	0.0012	0.485	MAGTAFDFENMK	R	R	0.95	51.1	26.6	2.17	0	2	0	0	2	1970	424	435	TRUE
iTRAQ Total	Isobaric Tag Samples	iTRAQ Sample 1	mascot_daemon_merge (F600897)	Rab GDP dissociation inhibitor alpha	GDIA_HUMAN	Sprot_071310.fas	50566.1	1	18	22	30	0.0012	0.485	NPYYGGESSSITPLEELYK	R	R	0.95	27.9	31.2	9.22	0	1	3	0	2	3060.62	36	54	TRUE
iTRAQ Total	Isobaric Tag Samples	iTRAQ Sample 1	mascot_daemon_merge (F600897)	Rab GDP dissociation inhibitor alpha	GDIA_HUMAN	Sprot_071310.fas	50566.1	1	18	22	30	0.0012	0.485	QLICDPSYIPDR	K	V	0.95	17.5	25.3	3.24	0	1	0	0	2	1769.89	279	290	TRUE
iTRAQ Total	Isobaric Tag Samples	iTRAQ Sample 1	mascot_daemon_merge (F600897)	Rab GDP dissociation inhibitor alpha	GDIA_HUMAN	Sprot_071310.fas	50566.1	1	18	22	30	0.0012	0.485	SEGEVAR	K	C	0.95	20.1	26.3	1.89	0	1	0	0	2	1051.57	270	276	TRUE
iTRAQ Total	Isobaric Tag Samples	iTRAQ Sample 1	mascot_daemon_merge (F600897)	Rab GDP dissociation inhibitor alpha	GDIA_HUMAN	Sprot_071310.fas	50566.1	1	18	22	30	0.0012	0.485	SPYLYPLYGLGELPQGFAR	K	L	0.95	8.25	30.2	8.44	0	2	1	1	2	2446.3	222	240	TRUE	GDIB_HUMAN
iTRAQ Total	Isobaric Tag Samples	iTRAQ Sample 1	mascot_daemon_merge (F600897)	Rab GDP dissociation inhibitor alpha	GDIA_HUMAN	Sprot_071310.fas	50566.1	1	18	22	30	0.0012	0.485	TDDYLDQPCLETVNR	R	I	0.95	14.6	27.1	3.8	0	1	0	0	2	2436.2	194	208	TRUE
iTRAQ Total	Isobaric Tag Samples	iTRAQ Sample 1	mascot_daemon_merge (F600897)	Rab GDP dissociation inhibitor alpha	GDIA_HUMAN	Sprot_071310.fas	50566.1	1	18	22	30	0.0012	0.485	TFEGVDPQTTSMR	K	D	0.95	23.8	25.1	8.03	0	1	0	0	2	1772.88	157	169	TRUE
iTRAQ Total	Isobaric Tag Samples	iTRAQ Sample 1	mascot_daemon_merge (F600897)	Rab GDP dissociation inhibitor alpha	GDIA_HUMAN	Sprot_071310.fas	50566.1	1	18	22	30	0.0012	0.485	VPSTETEALASNLMGMFEK	K	R	0.95	18.6	30.2	4.72	0	1	0	0	2	2664.37	119	137	TRUE
iTRAQ Total	Isobaric Tag Samples	iTRAQ Sample 1	mascot_daemon_merge (F600897)	Very long-chain specific acyl-CoA dehydrogenase, mitochondrial	ACADV_HUMAN	Sprot_071310.fas	70373.6	1	5	5	5	0.000199	0.0992	ALEQFATVVEAK	R	L	0.95	38.4	28.5	10.1	0	1	0	0	2	1915.1	539	550	TRUE
iTRAQ Total	Isobaric Tag Samples	iTRAQ Sample 1	mascot_daemon_merge (F600897)	Very long-chain specific acyl-CoA dehydrogenase, mitochondrial	ACADV_HUMAN	Sprot_071310.fas	70373.6	1	5	5	5	0.000199	0.0992	ASNTAEVFFDGVR	K	V	0.95	43.7	26.1	8.24	0	1	0	0	2	1716.89	304	316	TRUE
iTRAQ Total	Isobaric Tag Samples	iTRAQ Sample 1	mascot_daemon_merge (F600897)	Very long-chain specific acyl-CoA dehydrogenase, mitochondrial	ACADV_HUMAN	Sprot_071310.fas	70373.6	1	5	5	5	0.000199	0.0992	GQLTTDQVFPYPSVLNEEQTQFLK	K	E	0.95	59.5	31.8	11.5	0	0	1	0	2	3695.01	80	103	TRUE
iTRAQ Total	Isobaric Tag Samples	iTRAQ Sample 1	mascot_daemon_merge (F600897)	Very long-chain specific acyl-CoA dehydrogenase, mitochondrial	ACADV_HUMAN	Sprot_071310.fas	70373.6	1	5	5	5	0.000199	0.0992	ITAFVVER	K	G	0.95	17.5	25	1.44	0	1	0	0	2	1238.74	279	286	TRUE
iTRAQ Total	Isobaric Tag Samples	iTRAQ Sample 1	mascot_daemon_merge (F600897)	Very long-chain specific acyl-CoA dehydrogenase, mitochondrial	ACADV_HUMAN	Sprot_071310.fas	70373.6	1	5	5	5	0.000199	0.0992	SFAVGMFK	K	G	0.95	20.4	27.1	2.96	0	1	0	0	2	1510.86	72	79	TRUE
iTRAQ Total	Isobaric Tag Samples	iTRAQ Sample 1	mascot_daemon_merge (F600897)	Heterogeneous nuclear ribonucleoprotein A3	ROA3_HUMAN	Sprot_071310.fas	39577.1	1	3	3	3	0.00012	0.146	EHFEK	R	W	0.919	11.2	25.3	1.43	0	1	0	0	2	1297.74	53	57	TRUE	NLTP_HUMAN
iTRAQ Total	Isobaric Tag Samples	iTRAQ Sample 1	mascot_daemon_merge (F600897)	Heterogeneous nuclear ribonucleoprotein A3	ROA3_HUMAN	Sprot_071310.fas	39577.1	1	3	3	3	0.00012	0.146	GFAFVTFDDHDTVDK	R	I	0.95	55.7	28.5	8.74	0	0	1	0	2	2322.19	168	182	TRUE
iTRAQ Total	Isobaric Tag Samples	iTRAQ Sample 1	mascot_daemon_merge (F600897)	Heterogeneous nuclear ribonucleoprotein A3	ROA3_HUMAN	Sprot_071310.fas	39577.1	1	3	3	3	0.00012	0.146	IFVGGIK	K	E	0.817	16.2	25	0.328	0	0	1	0	2	1341.87	128	134	FALSE	ROA1_HUMAN,ROA2_HUMAN,ROA0_HUMAN
iTRAQ Total	Isobaric Tag Samples	iTRAQ Sample 1	mascot_daemon_merge (F600897)	Heterogeneous nuclear ribonucleoprotein A3	ROA3_HUMAN	Sprot_071310.fas	39577.1	1	3	3	3	0.00012	0.146	KLFIGGLSFETTDDSLR	R	E	0.95	57.8	30.7	10.5	0	0	1	0	2	2507.4	36	52	TRUE
iTRAQ Total	Isobaric Tag Samples	iTRAQ Sample 1	mascot_daemon_merge (F600897)	Heterogeneous nuclear ribonucleoprotein A3	ROA3_HUMAN	Sprot_071310.fas	39577.1	1	3	3	3	0.00012	0.146	WGTLTDCVVMR	K	D	0.95	18.8	25	3.72	0	1	0	0	2	1630.81	58	68	FALSE	ROA1_HUMAN
iTRAQ Total	Isobaric Tag Samples	iTRAQ Sample 1	mascot_daemon_merge (F600897)	Splicing factor U2AF 65 kDa subunit	U2AF2_HUMAN	Sprot_071310.fas	53483.1	0.998	2	2	2	7.97e-05	0.0379	ELLTSFGPLK	K	A	0.95	44.6	27.6	4.41	0	1	0	0	2	1713.04	277	286	TRUE
iTRAQ Total	Isobaric Tag Samples	iTRAQ Sample 1	mascot_daemon_merge (F600897)	Splicing factor U2AF 65 kDa subunit	U2AF2_HUMAN	Sprot_071310.fas	53483.1	0.998	2	2	2	7.97e-05	0.0379	NFAFLEFR	K	S	0.95	15.7	26.2	2.42	0	1	0	0	2	1347.74	196	203	TRUE
iTRAQ Total	Isobaric Tag Samples	iTRAQ Sample 1	mascot_daemon_merge (F600897)	Cleavage and polyadenylation specificity factor subunit 7	CPSF7_HUMAN	Sprot_071310.fas	52032.5	0.998	2	2	2	7.97e-05	0.0701	AVSGASAGDYSDAIETLLTAIAVIK	K	Q	0.95	17.1	29.7	5.26	0	0	0	1	2	3348.9	355	379	TRUE
iTRAQ Total	Isobaric Tag Samples	iTRAQ Sample 1	mascot_daemon_merge (F600897)	Cleavage and polyadenylation specificity factor subunit 7	CPSF7_HUMAN	Sprot_071310.fas	52032.5	0.998	2	2	2	7.97e-05	0.0701	LLELLPGK	K	V	0.95	17.2	25.3	1.92	0	1	0	0	2	1490.98	141	148	TRUE
iTRAQ Total	Isobaric Tag Samples	iTRAQ Sample 1	mascot_daemon_merge (F600897)	Heat shock 70 kDa protein 4L	HS74L_HUMAN	Sprot_071310.fas	94470.4	0.993	2	2	2	7.97e-05	0.0203	MQVDQEEGHQK	K	C	0.95	36.7	27.3	5	0	1	0	0	2	1953	529	539	TRUE
iTRAQ Total	Isobaric Tag Samples	iTRAQ Sample 1	mascot_daemon_merge (F600897)	Heat shock 70 kDa protein 4L	HS74L_HUMAN	Sprot_071310.fas	94470.4	0.993	2	2	2	7.97e-05	0.0203	VITFHK	K	K	0.855	12.5	28	1.09	0	1	0	0	2	1352.85	431	436	TRUE
iTRAQ Total	Isobaric Tag Samples	iTRAQ Sample 1	mascot_daemon_merge (F600897)	N(G),N(G)-dimethylarginine dimethylaminohydrolase 1	DDAH1_HUMAN	Sprot_071310.fas	31103.7	1	12	16	27	0.00108	0.477	ALPESLGQHALR	R	S	0.95	53.2	28.2	5.46	0	1	1	0	2	1595.92	20	31	TRUE
iTRAQ Total	Isobaric Tag Samples	iTRAQ Sample 1	mascot_daemon_merge (F600897)	N(G),N(G)-dimethylarginine dimethylaminohydrolase 1	DDAH1_HUMAN	Sprot_071310.fas	31103.7	1	12	16	27	0.00108	0.477	ATHAVVR	R	A	0.95	45.6	25	2.12	0	1	2	0	2	1057.64	13	19	TRUE
iTRAQ Total	Isobaric Tag Samples	iTRAQ Sample 1	mascot_daemon_merge (F600897)	N(G),N(G)-dimethylarginine dimethylaminohydrolase 1	DDAH1_HUMAN	Sprot_071310.fas	31103.7	1	12	16	27	0.00108	0.477	DYAVSTVPVADGLHLK	K	S	0.95	70.9	29.9	10.5	0	0	3	0	2	2293.3	160	175	TRUE
iTRAQ Total	Isobaric Tag Samples	iTRAQ Sample 1	mascot_daemon_merge (F600897)	N(G),N(G)-dimethylarginine dimethylaminohydrolase 1	DDAH1_HUMAN	Sprot_071310.fas	31103.7	1	12	16	27	0.00108	0.477	EFFVGLSK	R	R	0.95	21.1	26.5	2	0	1	0	0	2	1534.91	137	144	TRUE	DDAH2_HUMAN
iTRAQ Total	Isobaric Tag Samples	iTRAQ Sample 1	mascot_daemon_merge (F600897)	N(G),N(G)-dimethylarginine dimethylaminohydrolase 1	DDAH1_HUMAN	Sprot_071310.fas	31103.7	1	12	16	27	0.00108	0.477	GAEILADTFK	R	D	0.95	46.4	28.8	1.77	0	2	0	0	2	1672.97	150	159	TRUE
iTRAQ Total	Isobaric Tag Samples	iTRAQ Sample 1	mascot_daemon_merge (F600897)	N(G),N(G)-dimethylarginine dimethylaminohydrolase 1	DDAH1_HUMAN	Sprot_071310.fas	31103.7	1	12	16	27	0.00108	0.477	GAEILADTFKDYAVSTVPVADGLHLK	R	S	0.95	34.6	29.9	10.6	0	0	0	3	2	3643.05	150	175	TRUE
iTRAQ Total	Isobaric Tag Samples	iTRAQ Sample 1	mascot_daemon_merge (F600897)	N(G),N(G)-dimethylarginine dimethylaminohydrolase 1	DDAH1_HUMAN	Sprot_071310.fas	31103.7	1	12	16	27	0.00108	0.477	GEEVDVAR	K	A	0.95	23.9	25	3.6	0	1	0	0	2	1178.63	35	42	TRUE
iTRAQ Total	Isobaric Tag Samples	iTRAQ Sample 1	mascot_daemon_merge (F600897)	N(G),N(G)-dimethylarginine dimethylaminohydrolase 1	DDAH1_HUMAN	Sprot_071310.fas	31103.7	1	12	16	27	0.00108	0.477	LKDHMLIPVSMSELEK	K	V	0.95	20.1	30.5	5	0	0	1	0	2	2798.59	252	267	TRUE
iTRAQ Total	Isobaric Tag Samples	iTRAQ Sample 1	mascot_daemon_merge (F600897)	N(G),N(G)-dimethylarginine dimethylaminohydrolase 1	DDAH1_HUMAN	Sprot_071310.fas	31103.7	1	12	16	27	0.00108	0.477	LQLNIVEMKDENATLDGGDVLFTGR	K	E	0.95	50.1	31.6	15.5	0	0	4	1	2	3374.76	112	136	TRUE
iTRAQ Total	Isobaric Tag Samples	iTRAQ Sample 1	mascot_daemon_merge (F600897)	N(G),N(G)-dimethylarginine dimethylaminohydrolase 1	DDAH1_HUMAN	Sprot_071310.fas	31103.7	1	12	16	27	0.00108	0.477	LTVPDDIAANCIYLNIPNK	K	G	0.95	33.2	30.9	4.85	0	1	0	0	2	2742.47	212	230	TRUE
iTRAQ Total	Isobaric Tag Samples	iTRAQ Sample 1	mascot_daemon_merge (F600897)	N(G),N(G)-dimethylarginine dimethylaminohydrolase 1	DDAH1_HUMAN	Sprot_071310.fas	31103.7	1	12	16	27	0.00108	0.477	QHQLYVGVLGSK	R	L	0.95	46.5	28.9	6.49	0	3	0	1	2	1937.14	46	57	TRUE
iTRAQ Total	Isobaric Tag Samples	iTRAQ Sample 1	mascot_daemon_merge (F600897)	N(G),N(G)-dimethylarginine dimethylaminohydrolase 1	DDAH1_HUMAN	Sprot_071310.fas	31103.7	1	12	16	27	0.00108	0.477	SAKGEEVDVAR	R	A	0.95	24.1	29.1	3.66	0	1	0	0	2	1769	32	42	TRUE
iTRAQ Total	Isobaric Tag Samples	iTRAQ Sample 1	mascot_daemon_merge (F600897)	Heterogeneous nuclear ribonucleoproteins A2/B1	ROA2_HUMAN	Sprot_071310.fas	37412.3	1	10	10	10	0.000398	0.292	DYFEEYGK	R	I	0.835	20.7	25.6	0.77	0	1	0	0	2	1658.85	130	137	TRUE
iTRAQ Total	Isobaric Tag Samples	iTRAQ Sample 1	mascot_daemon_merge (F600897)	Heterogeneous nuclear ribonucleoproteins A2/B1	ROA2_HUMAN	Sprot_071310.fas	37412.3	1	10	10	10	0.000398	0.292	EESGKPGAHVTVK	R	K	0.95	25.1	29.7	6.37	0	1	0	0	2	2251.32	100	112	TRUE
iTRAQ Total	Isobaric Tag Samples	iTRAQ Sample 1	mascot_daemon_merge (F600897)	Heterogeneous nuclear ribonucleoproteins A2/B1	ROA2_HUMAN	Sprot_071310.fas	37412.3	1	10	10	10	0.000398	0.292	GFGFVTFDDHDPVDK	R	I	0.95	39.8	28	6.62	0	0	1	0	2	2304.18	154	168	TRUE
iTRAQ Total	Isobaric Tag Samples	iTRAQ Sample 1	mascot_daemon_merge (F600897)	Heterogeneous nuclear ribonucleoproteins A2/B1	ROA2_HUMAN	Sprot_071310.fas	37412.3	1	10	10	10	0.000398	0.292	GGGGNFGPGPGSNFR	R	G	0.95	12.6	25	2.6	0	1	0	0	2	1681.84	214	228	TRUE
iTRAQ Total	Isobaric Tag Samples	iTRAQ Sample 1	mascot_daemon_merge (F600897)	Heterogeneous nuclear ribonucleoproteins A2/B1	ROA2_HUMAN	Sprot_071310.fas	37412.3	1	10	10	10	0.000398	0.292	GGSDGYGSGR	R	G	0.95	40.4	25	1.57	0	1	0	0	2	1216.59	229	238	TRUE
iTRAQ Total	Isobaric Tag Samples	iTRAQ Sample 1	mascot_daemon_merge (F600897)	Heterogeneous nuclear ribonucleoproteins A2/B1	ROA2_HUMAN	Sprot_071310.fas	37412.3	1	10	10	10	0.000398	0.292	KLFIGGLSFETTEESLR	R	N	0.95	86.6	30.1	8.37	0	0	1	0	2	2535.43	22	38	TRUE
iTRAQ Total	Isobaric Tag Samples	iTRAQ Sample 1	mascot_daemon_merge (F600897)	Heterogeneous nuclear ribonucleoproteins A2/B1	ROA2_HUMAN	Sprot_071310.fas	37412.3	1	10	10	10	0.000398	0.292	LFIGGLSFETTEESLR	K	N	0.95	47.9	29.2	1.38	0	1	0	0	2	2103.13	23	38	TRUE
iTRAQ Total	Isobaric Tag Samples	iTRAQ Sample 1	mascot_daemon_merge (F600897)	Heterogeneous nuclear ribonucleoproteins A2/B1	ROA2_HUMAN	Sprot_071310.fas	37412.3	1	10	10	10	0.000398	0.292	LFVGGIK	K	E	0.817	16.2	25	0.328	0	0	1	0	2	1341.87	114	120	TRUE	ROA3_HUMAN,ROA1_HUMAN,ROA0_HUMAN
iTRAQ Total	Isobaric Tag Samples	iTRAQ Sample 1	mascot_daemon_merge (F600897)	Heterogeneous nuclear ribonucleoproteins A2/B1	ROA2_HUMAN	Sprot_071310.fas	37412.3	1	10	10	10	0.000398	0.292	NYYEQWGK	R	L	0.95	20.2	27.4	2.4	0	1	0	0	2	1695.9	39	46	TRUE
iTRAQ Total	Isobaric Tag Samples	iTRAQ Sample 1	mascot_daemon_merge (F600897)	Heterogeneous nuclear ribonucleoproteins A2/B1	ROA2_HUMAN	Sprot_071310.fas	37412.3	1	10	10	10	0.000398	0.292	QEMQEVQSSR	R	S	0.95	20.1	25	3.24	0	1	0	0	2	1541.75	191	200	TRUE
iTRAQ Total	Isobaric Tag Samples	iTRAQ Sample 1	mascot_daemon_merge (F600897)	Peptidyl-prolyl cis-trans isomerase FKBP1A	FKB1A_HUMAN	Sprot_071310.fas	11932.7	0.999	2	2	3	0.00012	0.25	GVQVETISPGDGR	M	T	0.95	46	27.6	4.54	0	1	0	0	1	1618.87	2	14	TRUE
iTRAQ Total	Isobaric Tag Samples	iTRAQ Sample 1	mascot_daemon_merge (F600897)	Peptidyl-prolyl cis-trans isomerase FKBP1A	FKB1A_HUMAN	Sprot_071310.fas	11932.7	0.999	2	2	3	0.00012	0.25	GWEEGVAQMSVGQR	R	A	0.95	36.1	25	1.8	0	2	0	0	2	1853.91	59	72	TRUE
iTRAQ Total	Isobaric Tag Samples	iTRAQ Sample 1	mascot_daemon_merge (F600897)	Calmodulin	CALM_HUMAN	Sprot_071310.fas	16820	1	6	7	10	0.000398	0.443	DTDSEEEIR	K	E	0.95	12.1	25	3.85	0	1	0	0	2	1397.67	79	87	TRUE
iTRAQ Total	Isobaric Tag Samples	iTRAQ Sample 1	mascot_daemon_merge (F600897)	Calmodulin	CALM_HUMAN	Sprot_071310.fas	16820	1	6	7	10	0.000398	0.443	EADIDGDGQVNYEEFVQMMTAK	R	-	0.95	29.5	27.2	2.8	0	1	1	0	2	3098.49	128	149	TRUE
iTRAQ Total	Isobaric Tag Samples	iTRAQ Sample 1	mascot_daemon_merge (F600897)	Calmodulin	CALM_HUMAN	Sprot_071310.fas	16820	1	6	7	10	0.000398	0.443	EAFSLFDK	K	D	0.95	26.4	28.1	2.22	0	2	0	0	2	1564.88	15	22	TRUE
iTRAQ Total	Isobaric Tag Samples	iTRAQ Sample 1	mascot_daemon_merge (F600897)	Calmodulin	CALM_HUMAN	Sprot_071310.fas	16820	1	6	7	10	0.000398	0.443	EAFSLFDKDGDGTITTK	K	E	0.95	27.8	30.7	8.09	0	1	0	0	2	2757.51	15	31	TRUE
iTRAQ Total	Isobaric Tag Samples	iTRAQ Sample 1	mascot_daemon_merge (F600897)	Calmodulin	CALM_HUMAN	Sprot_071310.fas	16820	1	6	7	10	0.000398	0.443	MKDTDSEEEIR	K	E	0.95	41.3	26.8	3.96	0	2	0	0	2	1977.01	77	87	TRUE
iTRAQ Total	Isobaric Tag Samples	iTRAQ Sample 1	mascot_daemon_merge (F600897)	Calmodulin	CALM_HUMAN	Sprot_071310.fas	16820	1	6	7	10	0.000398	0.443	VFDKDGNGYISAAELR	R	H	0.95	18.3	30	1.89	0	2	0	0	2	2364.27	92	107	TRUE
iTRAQ Total	Isobaric Tag Samples	iTRAQ Sample 1	mascot_daemon_merge (F600897)	Aconitate hydratase, mitochondrial	ACON_HUMAN	Sprot_071310.fas	85410	1	18	28	33	0.00131	0.346	DINQEVYNFLATAGAK	K	Y	0.95	35.2	30.5	4.46	0	0	2	1	2	2666.49	145	160	TRUE
iTRAQ Total	Isobaric Tag Samples	iTRAQ Sample 1	mascot_daemon_merge (F600897)	Aconitate hydratase, mitochondrial	ACON_HUMAN	Sprot_071310.fas	85410	1	18	28	33	0.00131	0.346	DSSGQHVDVSPTSQR	K	L	0.95	71.2	25	13.2	0	1	1	0	2	1903.94	550	564	TRUE
iTRAQ Total	Isobaric Tag Samples	iTRAQ Sample 1	mascot_daemon_merge (F600897)	Aconitate hydratase, mitochondrial	ACON_HUMAN	Sprot_071310.fas	85410	1	18	28	33	0.00131	0.346	FNPETDYLTGTDGK	K	K	0.95	44.2	28.3	12.2	0	1	0	0	2	2166.12	507	520	TRUE
iTRAQ Total	Isobaric Tag Samples	iTRAQ Sample 1	mascot_daemon_merge (F600897)	Aconitate hydratase, mitochondrial	ACON_HUMAN	Sprot_071310.fas	85410	1	18	28	33	0.00131	0.346	FRLEAPDADELPK	K	G	0.95	34.6	29.8	1.8	0	1	0	0	2	2109.18	522	534	TRUE
iTRAQ Total	Isobaric Tag Samples	iTRAQ Sample 1	mascot_daemon_merge (F600897)	Aconitate hydratase, mitochondrial	ACON_HUMAN	Sprot_071310.fas	85410	1	18	28	33	0.00131	0.346	GEFDPGQDTYQHPPK	K	D	0.95	11.6	30	2.59	0	1	0	1	2	2628.38	535	549	TRUE
iTRAQ Total	Isobaric Tag Samples	iTRAQ Sample 1	mascot_daemon_merge (F600897)	Aconitate hydratase, mitochondrial	ACON_HUMAN	Sprot_071310.fas	85410	1	18	28	33	0.00131	0.346	GHLDNISNNLLIGAINIENGK	R	A	0.95	29.3	30.8	10.7	0	1	1	2	2	2829.56	608	628	TRUE
iTRAQ Total	Isobaric Tag Samples	iTRAQ Sample 1	mascot_daemon_merge (F600897)	Aconitate hydratase, mitochondrial	ACON_HUMAN	Sprot_071310.fas	85410	1	18	28	33	0.00131	0.346	IVYGHLDDPASQEIER	K	G	0.95	68	27.9	7.96	0	2	1	0	2	2146.11	69	84	TRUE
iTRAQ Total	Isobaric Tag Samples	iTRAQ Sample 1	mascot_daemon_merge (F600897)	Aconitate hydratase, mitochondrial	ACON_HUMAN	Sprot_071310.fas	85410	1	18	28	33	0.00131	0.346	KQGLLPLTFADPADYNK	K	I	0.95	51.2	29.7	14.8	0	0	1	0	2	2803.61	701	717	TRUE
iTRAQ Total	Isobaric Tag Samples	iTRAQ Sample 1	mascot_daemon_merge (F600897)	Aconitate hydratase, mitochondrial	ACON_HUMAN	Sprot_071310.fas	85410	1	18	28	33	0.00131	0.346	LQLLEPFDK	R	W	0.95	17.5	28.2	3.8	0	1	0	0	2	1712.01	565	573	TRUE
iTRAQ Total	Isobaric Tag Samples	iTRAQ Sample 1	mascot_daemon_merge (F600897)	Aconitate hydratase, mitochondrial	ACON_HUMAN	Sprot_071310.fas	85410	1	18	28	33	0.00131	0.346	LTIQGLK	K	D	0.95	37	26.7	2.08	1	1	0	0	2	1380.9	724	730	TRUE
iTRAQ Total	Isobaric Tag Samples	iTRAQ Sample 1	mascot_daemon_merge (F600897)	Aconitate hydratase, mitochondrial	ACON_HUMAN	Sprot_071310.fas	85410	1	18	28	33	0.00131	0.346	NAVTQEFGPVPDTAR	R	Y	0.95	28.1	28	6.14	0	1	0	0	2	1906	634	648	TRUE
iTRAQ Total	Isobaric Tag Samples	iTRAQ Sample 1	mascot_daemon_merge (F600897)	Aconitate hydratase, mitochondrial	ACON_HUMAN	Sprot_071310.fas	85410	1	18	28	33	0.00131	0.346	NDANPETHAFVTSPEIVTALAIAGTLK	R	F	0.95	50.1	31.5	12.9	0	0	1	2	2	3388.86	480	506	TRUE
iTRAQ Total	Isobaric Tag Samples	iTRAQ Sample 1	mascot_daemon_merge (F600897)	Aconitate hydratase, mitochondrial	ACON_HUMAN	Sprot_071310.fas	85410	1	18	28	33	0.00131	0.346	NINIVR	K	K	0.819	31.2	25.5	-0.462	1	0	0	0	2	1032.65	51	56	TRUE
iTRAQ Total	Isobaric Tag Samples	iTRAQ Sample 1	mascot_daemon_merge (F600897)	Aconitate hydratase, mitochondrial	ACON_HUMAN	Sprot_071310.fas	85410	1	18	28	33	0.00131	0.346	NTIVTSYNR	K	N	0.95	16.8	28.5	2.96	0	1	0	0	2	1675.96	466	474	TRUE
iTRAQ Total	Isobaric Tag Samples	iTRAQ Sample 1	mascot_daemon_merge (F600897)	Aconitate hydratase, mitochondrial	ACON_HUMAN	Sprot_071310.fas	85410	1	18	28	33	0.00131	0.346	QALAHGLK	K	C	0.95	18.8	29.7	3.35	0	1	1	0	2	1445.91	402	409	TRUE
iTRAQ Total	Isobaric Tag Samples	iTRAQ Sample 1	mascot_daemon_merge (F600897)	Aconitate hydratase, mitochondrial	ACON_HUMAN	Sprot_071310.fas	85410	1	18	28	33	0.00131	0.346	VAMQDATAQMAMLQFISSGLSK	R	V	0.95	64.3	31.1	6.72	0	1	0	0	2	2936.55	96	117	TRUE
iTRAQ Total	Isobaric Tag Samples	iTRAQ Sample 1	mascot_daemon_merge (F600897)	Aconitate hydratase, mitochondrial	ACON_HUMAN	Sprot_071310.fas	85410	1	18	28	33	0.00131	0.346	VAMSHFEPNEYIHYDLLEK	K	N	0.95	29.8	31.3	5.92	0	0	2	0	2	3264.7	32	50	TRUE
iTRAQ Total	Isobaric Tag Samples	iTRAQ Sample 1	mascot_daemon_merge (F600897)	Aconitate hydratase, mitochondrial	ACON_HUMAN	Sprot_071310.fas	85410	1	18	28	33	0.00131	0.346	VAVPSTIHCDHLIEAQVGGEK	K	D	0.95	25.1	30.9	14.1	0	0	1	0	2	2858.5	118	138	TRUE
iTRAQ Total	Isobaric Tag Samples	iTRAQ Sample 1	mascot_daemon_merge (F600897)	ADP/ATP translocase 1	ADT1_HUMAN	Sprot_071310.fas	33047.3	0.998	2	2	2	7.97e-05	0.252	DFLAGGVAAAVSK	K	T	0.95	59.6	28.7	8.82	0	1	0	0	2	1814.06	11	23	TRUE
iTRAQ Total	Isobaric Tag Samples	iTRAQ Sample 1	mascot_daemon_merge (F600897)	ADP/ATP translocase 1	ADT1_HUMAN	Sprot_071310.fas	33047.3	0.998	2	2	2	7.97e-05	0.252	EFHGLGDCIIK	R	I	0.95	48.5	28.1	7.31	0	1	0	0	2	1886.01	153	163	TRUE
iTRAQ Total	Isobaric Tag Samples	iTRAQ Sample 1	mascot_daemon_merge (F600897)	ADP/ATP translocase 1	ADT1_HUMAN	Sprot_071310.fas	33047.3	0.998	2	2	2	7.97e-05	0.252	GAWSNVLR	K	G	0.95	21.9	27.6	5.41	0	2	0	0	2	1206.69	273	280	FALSE	ADT2_HUMAN
iTRAQ Total	Isobaric Tag Samples	iTRAQ Sample 1	mascot_daemon_merge (F600897)	ADP/ATP translocase 1	ADT1_HUMAN	Sprot_071310.fas	33047.3	0.998	2	2	2	7.97e-05	0.252	GMGGAFVLVLYDEIK	R	K	0.95	30.6	29.7	6.41	0	0	0	1	2	2524.46	281	295	FALSE	ADT2_HUMAN
iTRAQ Total	Isobaric Tag Samples	iTRAQ Sample 1	mascot_daemon_merge (F600897)	ADP/ATP translocase 1	ADT1_HUMAN	Sprot_071310.fas	33047.3	0.998	2	2	2	7.97e-05	0.252	GMGGAFVLVLYDEIKK	R	Y	0.95	17.2	28.5	9.82	0	0	0	1	2	2652.56	281	296	FALSE	ADT2_HUMAN
iTRAQ Total	Isobaric Tag Samples	iTRAQ Sample 1	mascot_daemon_merge (F600897)	ADP/ATP translocase 1	ADT1_HUMAN	Sprot_071310.fas	33047.3	0.998	2	2	2	7.97e-05	0.252	GNLANVIR	R	Y	0.95	26.3	28.1	3.05	0	1	0	0	2	1160.71	73	80	FALSE	ADT2_HUMAN
iTRAQ Total	Isobaric Tag Samples	iTRAQ Sample 1	mascot_daemon_merge (F600897)	ADP/ATP translocase 1	ADT1_HUMAN	Sprot_071310.fas	33047.3	0.998	2	2	2	7.97e-05	0.252	MMMQSGR	R	K	0.95	35.1	25	2.24	0	0	4	0	2	1192.54	238	244	FALSE	ADT2_HUMAN
iTRAQ Total	Isobaric Tag Samples	iTRAQ Sample 1	mascot_daemon_merge (F600897)	ADP/ATP translocase 1	ADT1_HUMAN	Sprot_071310.fas	33047.3	0.998	2	2	2	7.97e-05	0.252	YFPTQALNFAFK	R	D	0.95	16.5	29.6	12.6	0	4	6	0	2	2360.34	81	92	FALSE	ADT2_HUMAN
iTRAQ Total	Isobaric Tag Samples	iTRAQ Sample 1	mascot_daemon_merge (F600897)	Serpin B6	SPB6_HUMAN	Sprot_071310.fas	42604.8	1	3	3	3	0.00012	0.0984	IAELLSPGSVDPLTR	K	L	0.95	20.3	28.9	5.31	0	1	0	0	2	1872.08	146	160	TRUE
iTRAQ Total	Isobaric Tag Samples	iTRAQ Sample 1	mascot_daemon_merge (F600897)	Serpin B6	SPB6_HUMAN	Sprot_071310.fas	42604.8	1	3	3	3	0.00012	0.0984	LVLVNAVYFR	R	G	0.95	26	27.8	2.8	0	0	1	0	2	1802.12	161	170	TRUE
iTRAQ Total	Isobaric Tag Samples	iTRAQ Sample 1	mascot_daemon_merge (F600897)	Serpin B6	SPB6_HUMAN	Sprot_071310.fas	42604.8	1	3	3	3	0.00012	0.0984	NLGMTDAFELGK	R	A	0.95	43.5	29.2	2.96	0	1	0	0	2	1904.04	288	299	TRUE
iTRAQ Total	Isobaric Tag Samples	iTRAQ Sample 1	mascot_daemon_merge (F600897)	Bardet-Biedl syndrome 1 protein	BBS1_HUMAN	Sprot_071310.fas	65067.3	0.998	2	2	2	7.97e-05	0.0607	EAGTAMHR	R	A	0.95	42	25	3.8	0	0	1	0	2	1192.61	443	450	TRUE
iTRAQ Total	Isobaric Tag Samples	iTRAQ Sample 1	mascot_daemon_merge (F600897)	Bardet-Biedl syndrome 1 protein	BBS1_HUMAN	Sprot_071310.fas	65067.3	0.998	2	2	2	7.97e-05	0.0607	GPLVMTESPLPALPAAAATFLMEQHEPR	K	T	0.95	34.8	31.2	22	0	0	1	0	2	3311.7	73	100	TRUE
iTRAQ Total	Isobaric Tag Samples	iTRAQ Sample 1	mascot_daemon_merge (F600897)	60S ribosomal protein L21	RL21_HUMAN	Sprot_071310.fas	18547	1	3	3	3	0.00012	0.181	GMGTVQK	K	G	0.921	13.6	27.5	1.44	0	1	0	0	2	1329.77	44	50	TRUE
iTRAQ Total	Isobaric Tag Samples	iTRAQ Sample 1	mascot_daemon_merge (F600897)	60S ribosomal protein L21	RL21_HUMAN	Sprot_071310.fas	18547	1	3	3	3	0.00012	0.181	GTWVQLK	K	R	0.95	25.1	28.5	1.23	0	1	0	0	2	1439.88	123	129	TRUE
iTRAQ Total	Isobaric Tag Samples	iTRAQ Sample 1	mascot_daemon_merge (F600897)	60S ribosomal protein L21	RL21_HUMAN	Sprot_071310.fas	18547	1	3	3	3	0.00012	0.181	VYNVTQHAVGIVVNK	R	Q	0.95	42.1	27.8	11.4	0	0	1	0	2	2554.51	64	78	TRUE
iTRAQ Total	Isobaric Tag Samples	iTRAQ Sample 1	mascot_daemon_merge (F600897)	Actin-related protein 3	ARP3_HUMAN	Sprot_071310.fas	47353.8	1	7	10	11	0.000438	0.258	AEPEDHYFLLTEPPLNTPENR	R	E	0.95	25.9	31	5.41	0	0	1	1	2	3090.6	103	123	TRUE
iTRAQ Total	Isobaric Tag Samples	iTRAQ Sample 1	mascot_daemon_merge (F600897)	Actin-related protein 3	ARP3_HUMAN	Sprot_071310.fas	47353.8	1	7	10	11	0.000438	0.258	DITYFIQQLLR	R	D	0.95	27.7	29	6.82	0	1	0	1	2	1713.98	199	209	TRUE
iTRAQ Total	Isobaric Tag Samples	iTRAQ Sample 1	mascot_daemon_merge (F600897)	Actin-related protein 3	ARP3_HUMAN	Sprot_071310.fas	47353.8	1	7	10	11	0.000438	0.258	DREVGIPPEQSLETAK	R	A	0.95	25	30	6.57	0	0	1	0	2	2377.32	210	225	TRUE
iTRAQ Total	Isobaric Tag Samples	iTRAQ Sample 1	mascot_daemon_merge (F600897)	Actin-related protein 3	ARP3_HUMAN	Sprot_071310.fas	47353.8	1	7	10	11	0.000438	0.258	FMEQVIFK	R	Y	0.95	15.3	27.5	1.64	0	2	1	0	2	1649.96	92	99	TRUE
iTRAQ Total	Isobaric Tag Samples	iTRAQ Sample 1	mascot_daemon_merge (F600897)	Actin-related protein 3	ARP3_HUMAN	Sprot_071310.fas	47353.8	1	7	10	11	0.000438	0.258	NIVLSGGSTMFR	K	D	0.95	29.2	28.3	3.77	0	1	0	0	2	1585.87	318	329	TRUE
iTRAQ Total	Isobaric Tag Samples	iTRAQ Sample 1	mascot_daemon_merge (F600897)	Actin-related protein 3	ARP3_HUMAN	Sprot_071310.fas	47353.8	1	7	10	11	0.000438	0.258	TLTGTVIDSGDGVTHVIPVAEGYVIGSCIK	R	H	0.95	15	31.8	4.89	0	0	0	1	2	3655.95	162	191	TRUE
iTRAQ Total	Isobaric Tag Samples	iTRAQ Sample 1	mascot_daemon_merge (F600897)	Actin-related protein 3	ARP3_HUMAN	Sprot_071310.fas	47353.8	1	7	10	11	0.000438	0.258	YSYVCPDLVK	R	E	0.95	17.5	29.9	2.23	0	1	0	0	2	2145.19	231	240	TRUE
iTRAQ Total	Isobaric Tag Samples	iTRAQ Sample 1	mascot_daemon_merge (F600897)	Alpha-actinin-1	ACTN1_HUMAN	Sprot_071310.fas	103043	1	7	9	10	0.000398	0.143	ATLPDADKER	K	L	0.95	36.4	28.4	3.6	0	1	0	0	2	1723.98	556	565	TRUE
iTRAQ Total	Isobaric Tag Samples	iTRAQ Sample 1	mascot_daemon_merge (F600897)	Alpha-actinin-1	ACTN1_HUMAN	Sprot_071310.fas	103043	1	7	9	10	0.000398	0.143	DGLGFCALIHR	K	H	0.95	42.3	26.1	8.43	0	0	1	0	2	1551.81	175	185	TRUE
iTRAQ Total	Isobaric Tag Samples	iTRAQ Sample 1	mascot_daemon_merge (F600897)	Alpha-actinin-1	ACTN1_HUMAN	Sprot_071310.fas	103043	1	7	9	10	0.000398	0.143	ELPPDQAEYCIAR	R	M	0.931	7.89	28.2	3.4	0	0	1	0	2	2159.11	851	863	FALSE	ACTN4_HUMAN
iTRAQ Total	Isobaric Tag Samples	iTRAQ Sample 1	mascot_daemon_merge (F600897)	Alpha-actinin-1	ACTN1_HUMAN	Sprot_071310.fas	103043	1	7	9	10	0.000398	0.143	ICDQWDNLGALTQK	K	R	0.95	27.7	28.9	2.19	0	1	1	0	2	2259.17	479	492	TRUE
iTRAQ Total	Isobaric Tag Samples	iTRAQ Sample 1	mascot_daemon_merge (F600897)	Alpha-actinin-1	ACTN1_HUMAN	Sprot_071310.fas	103043	1	7	9	10	0.000398	0.143	IDQLEGDHQLIQEALIFDNK	K	H	0.95	45.3	31.2	9.52	0	0	2	0	2	2947.6	685	704	TRUE
iTRAQ Total	Isobaric Tag Samples	iTRAQ Sample 1	mascot_daemon_merge (F600897)	Alpha-actinin-1	ACTN1_HUMAN	Sprot_071310.fas	103043	1	7	9	10	0.000398	0.143	KDDPLTNLNTAFDVAEK	R	Y	0.95	61.9	30.5	17.4	0	1	1	0	2	2804.55	198	214	TRUE
iTRAQ Total	Isobaric Tag Samples	iTRAQ Sample 1	mascot_daemon_merge (F600897)	Alpha-actinin-1	ACTN1_HUMAN	Sprot_071310.fas	103043	1	7	9	10	0.000398	0.143	LAILGIHNEVSK	R	I	0.95	34.9	27.5	2.62	0	1	0	0	2	1902.16	566	577	TRUE
iTRAQ Total	Isobaric Tag Samples	iTRAQ Sample 1	mascot_daemon_merge (F600897)	Alpha-actinin-1	ACTN1_HUMAN	Sprot_071310.fas	103043	1	7	9	10	0.000398	0.143	LDHLAEK	R	F	0.95	30.6	26.9	2.74	0	1	1	0	2	1433.86	392	398	FALSE	ACTN4_HUMAN
iTRAQ Total	Isobaric Tag Samples	iTRAQ Sample 1	mascot_daemon_merge (F600897)	Alpha-actinin-1	ACTN1_HUMAN	Sprot_071310.fas	103043	1	7	9	10	0.000398	0.143	LMLLLEVISGER	K	L	0.95	29	28.1	4.29	0	1	0	0	2	1692.99	65	76	FALSE	ACTN4_HUMAN
iTRAQ Total	Isobaric Tag Samples	iTRAQ Sample 1	mascot_daemon_merge (F600897)	Alpha-actinin-1	ACTN1_HUMAN	Sprot_071310.fas	103043	1	7	9	10	0.000398	0.143	VPENTMHAMQQK	R	L	0.95	21.9	28	3.09	0	0	1	0	2	2038.07	301	312	TRUE
iTRAQ Total	Isobaric Tag Samples	iTRAQ Sample 1	mascot_daemon_merge (F600897)	Calcineurin subunit B type 1	CANB1_HUMAN	Sprot_071310.fas	19282.4	1	3	5	6	0.000239	0.271	KLDLDNSGSLSVEEFMSLPELQQNPLVQR	K	V	0.95	61.5	31.9	13	0	0	1	0	2	3914.02	29	57	TRUE
iTRAQ Total	Isobaric Tag Samples	iTRAQ Sample 1	mascot_daemon_merge (F600897)	Calcineurin subunit B type 1	CANB1_HUMAN	Sprot_071310.fas	19282.4	1	3	5	6	0.000239	0.271	MVVDV	K	-	0.851	24.7	25	0.252	1	0	0	0	2	882.491	166	170	TRUE
iTRAQ Total	Isobaric Tag Samples	iTRAQ Sample 1	mascot_daemon_merge (F600897)	Calcineurin subunit B type 1	CANB1_HUMAN	Sprot_071310.fas	19282.4	1	3	5	6	0.000239	0.271	TIINADKDGDGR	K	I	0.95	45.1	29.3	4.68	0	2	1	0	2	1883.05	136	147	TRUE
iTRAQ Total	Isobaric Tag Samples	iTRAQ Sample 1	mascot_daemon_merge (F600897)	Antithrombin-III	ANT3_HUMAN	Sprot_071310.fas	52586	1	13	14	16	0.000637	0.276	ANRPFLVFIR	K	E	0.95	18.5	27.9	3.7	0	0	1	0	2	1536.93	436	445	TRUE
iTRAQ Total	Isobaric Tag Samples	iTRAQ Sample 1	mascot_daemon_merge (F600897)	Antithrombin-III	ANT3_HUMAN	Sprot_071310.fas	52586	1	13	14	16	0.000637	0.276	ATEDEGSEQK	K	I	0.95	46.7	25.6	3.82	0	2	0	0	2	1701.88	62	71	TRUE
iTRAQ Total	Isobaric Tag Samples	iTRAQ Sample 1	mascot_daemon_merge (F600897)	Antithrombin-III	ANT3_HUMAN	Sprot_071310.fas	52586	1	13	14	16	0.000637	0.276	ATEDEGSEQKIPEATNR	K	R	0.95	45.1	29.1	7.49	0	1	0	0	2	2483.28	62	78	TRUE
iTRAQ Total	Isobaric Tag Samples	iTRAQ Sample 1	mascot_daemon_merge (F600897)	Antithrombin-III	ANT3_HUMAN	Sprot_071310.fas	52586	1	13	14	16	0.000637	0.276	DDLYVSDAFHK	R	A	0.95	20.4	28.4	3.57	0	1	0	0	2	1918.02	392	402	TRUE
iTRAQ Total	Isobaric Tag Samples	iTRAQ Sample 1	mascot_daemon_merge (F600897)	Antithrombin-III	ANT3_HUMAN	Sprot_071310.fas	52586	1	13	14	16	0.000637	0.276	EQLQDMGLVDLFSPEK	K	S	0.95	45	30	3.19	0	2	0	0	2	2473.31	365	380	TRUE
iTRAQ Total	Isobaric Tag Samples	iTRAQ Sample 1	mascot_daemon_merge (F600897)	Antithrombin-III	ANT3_HUMAN	Sprot_071310.fas	52586	1	13	14	16	0.000637	0.276	FATTFYQHLADSK	R	N	0.95	22.7	28.8	2.85	0	1	1	0	2	2138.14	90	102	TRUE
iTRAQ Total	Isobaric Tag Samples	iTRAQ Sample 1	mascot_daemon_merge (F600897)	Antithrombin-III	ANT3_HUMAN	Sprot_071310.fas	52586	1	13	14	16	0.000637	0.276	GDDITMVLILPKPEK	K	S	0.95	34.9	27.9	5.92	0	0	1	0	2	2581.54	308	322	TRUE
iTRAQ Total	Isobaric Tag Samples	iTRAQ Sample 1	mascot_daemon_merge (F600897)	Antithrombin-III	ANT3_HUMAN	Sprot_071310.fas	52586	1	13	14	16	0.000637	0.276	KATEDEGSEQK	K	I	0.95	12.1	29.7	3.85	0	1	0	0	2	2134.18	61	71	TRUE
iTRAQ Total	Isobaric Tag Samples	iTRAQ Sample 1	mascot_daemon_merge (F600897)	Antithrombin-III	ANT3_HUMAN	Sprot_071310.fas	52586	1	13	14	16	0.000637	0.276	KATEDEGSEQKIPEATNR	K	R	0.95	4.63	31.2	11.1	0	0	0	1	2	2916.57	61	78	TRUE
iTRAQ Total	Isobaric Tag Samples	iTRAQ Sample 1	mascot_daemon_merge (F600897)	Antithrombin-III	ANT3_HUMAN	Sprot_071310.fas	52586	1	13	14	16	0.000637	0.276	NDNDNIFLSPLSISTAFAMTK	K	L	0.878	8.57	31	3.89	0	1	0	0	2	2908.52	103	123	TRUE
iTRAQ Total	Isobaric Tag Samples	iTRAQ Sample 1	mascot_daemon_merge (F600897)	Antithrombin-III	ANT3_HUMAN	Sprot_071310.fas	52586	1	13	14	16	0.000637	0.276	TSDQIHFFFAK	K	L	0.95	16	29	5.23	0	1	0	0	2	1949.07	147	157	TRUE
iTRAQ Total	Isobaric Tag Samples	iTRAQ Sample 1	mascot_daemon_merge (F600897)	Antithrombin-III	ANT3_HUMAN	Sprot_071310.fas	52586	1	13	14	16	0.000637	0.276	VAEGTQVLELPFK	R	G	0.95	58.6	29	5.85	0	1	0	0	2	2039.2	295	307	TRUE
iTRAQ Total	Isobaric Tag Samples	iTRAQ Sample 1	mascot_daemon_merge (F600897)	Antithrombin-III	ANT3_HUMAN	Sprot_071310.fas	52586	1	13	14	16	0.000637	0.276	VAEGTQVLELPFKGDDITMVLILPKPEK	R	S	0.95	25.5	25	0	0	0	0	0	2	4314.5	295	322	TRUE
iTRAQ Total	Isobaric Tag Samples	iTRAQ Sample 1	mascot_daemon_merge (F600897)	60S ribosomal protein L4	RL4_HUMAN	Sprot_071310.fas	47681.1	1	10	10	13	0.000518	0.26	AAAAAAALQAK	K	S	0.95	65.4	27.7	12.2	0	1	0	0	2	1564.96	354	364	TRUE
iTRAQ Total	Isobaric Tag Samples	iTRAQ Sample 1	mascot_daemon_merge (F600897)	60S ribosomal protein L4	RL4_HUMAN	Sprot_071310.fas	47681.1	1	10	10	13	0.000518	0.26	AAVGVK	K	K	0.821	28.2	29.7	0.229	1	0	0	0	2	1152.76	385	390	TRUE
iTRAQ Total	Isobaric Tag Samples	iTRAQ Sample 1	mascot_daemon_merge (F600897)	60S ribosomal protein L4	RL4_HUMAN	Sprot_071310.fas	47681.1	1	10	10	13	0.000518	0.26	APIRPDIVNFVHTNLR	K	K	0.95	14.2	29.8	8.31	0	0	1	0	2	2167.23	30	45	TRUE
iTRAQ Total	Isobaric Tag Samples	iTRAQ Sample 1	mascot_daemon_merge (F600897)	60S ribosomal protein L4	RL4_HUMAN	Sprot_071310.fas	47681.1	1	10	10	13	0.000518	0.26	EAVLLLK	K	K	0.95	31.8	25	1.59	1	0	0	0	2	1393.92	166	172	TRUE
iTRAQ Total	Isobaric Tag Samples	iTRAQ Sample 1	mascot_daemon_merge (F600897)	60S ribosomal protein L4	RL4_HUMAN	Sprot_071310.fas	47681.1	1	10	10	13	0.000518	0.26	IEEVPELPLVVEDK	R	V	0.95	15.5	29.4	2.85	0	1	0	0	2	2217.28	144	157	TRUE
iTRAQ Total	Isobaric Tag Samples	iTRAQ Sample 1	mascot_daemon_merge (F600897)	60S ribosomal protein L4	RL4_HUMAN	Sprot_071310.fas	47681.1	1	10	10	13	0.000518	0.26	LAPGGHVGR	K	F	0.95	17.4	25	1.96	0	0	1	0	2	1167.69	240	248	TRUE
iTRAQ Total	Isobaric Tag Samples	iTRAQ Sample 1	mascot_daemon_merge (F600897)	60S ribosomal protein L4	RL4_HUMAN	Sprot_071310.fas	47681.1	1	10	10	13	0.000518	0.26	MINTDLSR	K	I	0.95	18.1	25.3	2.96	0	1	0	0	2	1253.68	284	291	TRUE
iTRAQ Total	Isobaric Tag Samples	iTRAQ Sample 1	mascot_daemon_merge (F600897)	60S ribosomal protein L4	RL4_HUMAN	Sprot_071310.fas	47681.1	1	10	10	13	0.000518	0.26	NIPGITLLNVSK	R	L	0.95	18.6	26.1	3.33	0	1	0	0	2	1877.17	223	234	TRUE
iTRAQ Total	Isobaric Tag Samples	iTRAQ Sample 1	mascot_daemon_merge (F600897)	60S ribosomal protein L4	RL4_HUMAN	Sprot_071310.fas	47681.1	1	10	10	13	0.000518	0.26	NVTLPAVFK	K	A	0.95	34.4	26.5	7	0	2	0	0	2	1596.99	21	29	TRUE
iTRAQ Total	Isobaric Tag Samples	iTRAQ Sample 1	mascot_daemon_merge (F600897)	60S ribosomal protein L4	RL4_HUMAN	Sprot_071310.fas	47681.1	1	10	10	13	0.000518	0.26	YAICSALAASALPALVMSK	R	G	0.95	28	31	9.82	0	0	0	3	2	2854.6	122	140	TRUE
iTRAQ Total	Isobaric Tag Samples	iTRAQ Sample 1	mascot_daemon_merge (F600897)	Actin-related protein 2	ARP2_HUMAN	Sprot_071310.fas	44743.7	1	3	3	3	0.00012	0.0787	ILLTEPPMNPTK	K	N	0.95	20.4	29.1	1.6	0	1	0	0	2	1978.15	107	118	TRUE
iTRAQ Total	Isobaric Tag Samples	iTRAQ Sample 1	mascot_daemon_merge (F600897)	Actin-related protein 2	ARP2_HUMAN	Sprot_071310.fas	44743.7	1	3	3	3	0.00012	0.0787	KVVVCDNGTGFVK	R	C	0.95	22.1	30.2	11.7	0	0	1	0	2	2325.31	7	19	TRUE
iTRAQ Total	Isobaric Tag Samples	iTRAQ Sample 1	mascot_daemon_merge (F600897)	Actin-related protein 2	ARP2_HUMAN	Sprot_071310.fas	44743.7	1	3	3	3	0.00012	0.0787	QEYQEK	R	G	0.95	27.3	26.8	1.19	0	1	0	0	2	1432.79	376	381	TRUE
iTRAQ Total	Isobaric Tag Samples	iTRAQ Sample 1	mascot_daemon_merge (F600897)	Dihydropteridine reductase	DHPR_HUMAN	Sprot_071310.fas	25771.5	1	4	6	9	0.000359	0.234	AALDGTPGMIGYGMAK	K	G	0.95	58.8	29.5	7.96	0	3	0	0	2	2161.16	139	154	TRUE
iTRAQ Total	Isobaric Tag Samples	iTRAQ Sample 1	mascot_daemon_merge (F600897)	Dihydropteridine reductase	DHPR_HUMAN	Sprot_071310.fas	25771.5	1	4	6	9	0.000359	0.234	EGGLLTLAGAK	K	A	0.95	20	28.4	1.03	0	1	0	0	2	1638.01	128	138	TRUE
iTRAQ Total	Isobaric Tag Samples	iTRAQ Sample 1	mascot_daemon_merge (F600897)	Dihydropteridine reductase	DHPR_HUMAN	Sprot_071310.fas	25771.5	1	4	6	9	0.000359	0.234	GAVHQLCQSLAGK	K	N	0.95	75.9	28.9	7.57	0	2	1	0	2	1966.08	155	167	TRUE
iTRAQ Total	Isobaric Tag Samples	iTRAQ Sample 1	mascot_daemon_merge (F600897)	Dihydropteridine reductase	DHPR_HUMAN	Sprot_071310.fas	25771.5	1	4	6	9	0.000359	0.234	NRPSSGSLIQVVTTEGR	K	T	0.95	48.5	29.2	9.08	0	1	1	0	2	2105.16	220	236	TRUE
iTRAQ Total	Isobaric Tag Samples	iTRAQ Sample 1	mascot_daemon_merge (F600897)	ATPase ASNA1	ASNA_HUMAN	Sprot_071310.fas	38775.5	1	3	3	3	0.00012	0.106	LLNFPTIVER	R	G	0.95	17.6	25.4	1.7	0	1	0	0	2	1505.9	176	185	TRUE
iTRAQ Total	Isobaric Tag Samples	iTRAQ Sample 1	mascot_daemon_merge (F600897)	ATPase ASNA1	ASNA_HUMAN	Sprot_071310.fas	38775.5	1	3	3	3	0.00012	0.106	LPLLPHEVR	K	G	0.95	58.2	25	3.39	0	0	1	0	2	1377.85	318	326	TRUE
iTRAQ Total	Isobaric Tag Samples	iTRAQ Sample 1	mascot_daemon_merge (F600897)	ATPase ASNA1	ASNA_HUMAN	Sprot_071310.fas	38775.5	1	3	3	3	0.00012	0.106	VNTFSALLLEPYKPPSAQ	K	-	0.95	18	30.4	7.7	0	1	0	0	2	2584.45	331	348	TRUE
iTRAQ Total	Isobaric Tag Samples	iTRAQ Sample 1	mascot_daemon_merge (F600897)	Malate dehydrogenase, mitochondrial	MDHM_HUMAN	Sprot_071310.fas	35485.7	1	19	27	45	0.00179	0.672	AGAGSATLSMAYAGAR	K	F	0.95	37.6	29.2	5.1	0	1	0	0	2	2063.12	242	257	TRUE
iTRAQ Total	Isobaric Tag Samples	iTRAQ Sample 1	mascot_daemon_merge (F600897)	Malate dehydrogenase, mitochondrial	MDHM_HUMAN	Sprot_071310.fas	35485.7	1	19	27	45	0.00179	0.672	ANTFVAELK	R	G	0.95	33.9	27.8	3.66	0	1	1	0	2	1600.95	177	185	TRUE
iTRAQ Total	Isobaric Tag Samples	iTRAQ Sample 1	mascot_daemon_merge (F600897)	Malate dehydrogenase, mitochondrial	MDHM_HUMAN	Sprot_071310.fas	35485.7	1	19	27	45	0.00179	0.672	EGVVECSFVK	K	S	0.95	17.5	27.7	2.24	0	1	0	0	2	1750.93	270	279	TRUE
iTRAQ Total	Isobaric Tag Samples	iTRAQ Sample 1	mascot_daemon_merge (F600897)	Malate dehydrogenase, mitochondrial	MDHM_HUMAN	Sprot_071310.fas	35485.7	1	19	27	45	0.00179	0.672	FVFSLVDAMNGK	R	E	0.95	46.1	29.1	6.64	0	1	4	0	2	1937.07	258	269	TRUE
iTRAQ Total	Isobaric Tag Samples	iTRAQ Sample 1	mascot_daemon_merge (F600897)	Malate dehydrogenase, mitochondrial	MDHM_HUMAN	Sprot_071310.fas	35485.7	1	19	27	45	0.00179	0.672	GCDVVVIPAGVPR	K	K	0.842	13.2	28.7	2.6	0	1	0	0	2	1631.89	92	104	TRUE
iTRAQ Total	Isobaric Tag Samples	iTRAQ Sample 1	mascot_daemon_merge (F600897)	Malate dehydrogenase, mitochondrial	MDHM_HUMAN	Sprot_071310.fas	35485.7	1	19	27	45	0.00179	0.672	GLDPAR	K	V	0.95	11.9	25	2.28	0	1	0	0	2	932.547	186	191	TRUE
iTRAQ Total	Isobaric Tag Samples	iTRAQ Sample 1	mascot_daemon_merge (F600897)	Malate dehydrogenase, mitochondrial	MDHM_HUMAN	Sprot_071310.fas	35485.7	1	19	27	45	0.00179	0.672	GYLGPEQLPDCLK	K	G	0.95	24.1	30.3	6.89	0	2	1	0	2	2391.32	79	91	TRUE
iTRAQ Total	Isobaric Tag Samples	iTRAQ Sample 1	mascot_daemon_merge (F600897)	Malate dehydrogenase, mitochondrial	MDHM_HUMAN	Sprot_071310.fas	35485.7	1	19	27	45	0.00179	0.672	IFGVTTLDIVR	K	A	0.95	45.5	28.4	5.96	0	4	1	0	2	1537.93	166	176	TRUE
iTRAQ Total	Isobaric Tag Samples	iTRAQ Sample 1	mascot_daemon_merge (F600897)	Malate dehydrogenase, mitochondrial	MDHM_HUMAN	Sprot_071310.fas	35485.7	1	19	27	45	0.00179	0.672	IQEAGTEVVK	R	A	0.95	50.4	29.1	5.89	0	2	0	0	2	1682	230	239	TRUE
iTRAQ Total	Isobaric Tag Samples	iTRAQ Sample 1	mascot_daemon_merge (F600897)	Malate dehydrogenase, mitochondrial	MDHM_HUMAN	Sprot_071310.fas	35485.7	1	19	27	45	0.00179	0.672	KGEDFVK	K	T	0.863	5.63	27.9	2.89	0	0	1	0	2	1735.05	329	335	TRUE
iTRAQ Total	Isobaric Tag Samples	iTRAQ Sample 1	mascot_daemon_merge (F600897)	Malate dehydrogenase, mitochondrial	MDHM_HUMAN	Sprot_071310.fas	35485.7	1	19	27	45	0.00179	0.672	LTLYDIAHTPGVAADLSHIETK	R	A	0.95	96.2	31	17.9	0	0	1	1	2	2973.65	53	74	TRUE
iTRAQ Total	Isobaric Tag Samples	iTRAQ Sample 1	mascot_daemon_merge (F600897)	Malate dehydrogenase, mitochondrial	MDHM_HUMAN	Sprot_071310.fas	35485.7	1	19	27	45	0.00179	0.672	MISDAIPELK	K	A	0.95	18.1	29	2.16	0	1	0	0	2	1725.01	315	324	TRUE
iTRAQ Total	Isobaric Tag Samples	iTRAQ Sample 1	mascot_daemon_merge (F600897)	Malate dehydrogenase, mitochondrial	MDHM_HUMAN	Sprot_071310.fas	35485.7	1	19	27	45	0.00179	0.672	NSPLVSR	K	L	0.95	18.8	26.5	1.92	1	0	0	0	2	1076.64	46	52	TRUE
iTRAQ Total	Isobaric Tag Samples	iTRAQ Sample 1	mascot_daemon_merge (F600897)	Malate dehydrogenase, mitochondrial	MDHM_HUMAN	Sprot_071310.fas	35485.7	1	19	27	45	0.00179	0.672	SQETECTYFSTPLLLGK	K	K	0.95	24.2	31.1	9.11	0	3	2	0	2	2876.52	280	296	TRUE
iTRAQ Total	Isobaric Tag Samples	iTRAQ Sample 1	mascot_daemon_merge (F600897)	Malate dehydrogenase, mitochondrial	MDHM_HUMAN	Sprot_071310.fas	35485.7	1	19	27	45	0.00179	0.672	TIIPLISQCTPK	K	V	0.95	24.4	29.1	2.77	0	1	0	0	2	1968.15	204	215	TRUE
iTRAQ Total	Isobaric Tag Samples	iTRAQ Sample 1	mascot_daemon_merge (F600897)	Malate dehydrogenase, mitochondrial	MDHM_HUMAN	Sprot_071310.fas	35485.7	1	19	27	45	0.00179	0.672	VAVLGASGGIGQPLSLLLK	K	N	0.95	95.9	25	14.3	0	3	5	2	2	2401.5	27	45	TRUE
iTRAQ Total	Isobaric Tag Samples	iTRAQ Sample 1	mascot_daemon_merge (F600897)	Malate dehydrogenase, mitochondrial	MDHM_HUMAN	Sprot_071310.fas	35485.7	1	19	27	45	0.00179	0.672	VDFPQDQLTALTGR	K	I	0.95	47.7	28.5	7.59	0	1	0	0	2	1865.01	216	229	TRUE
iTRAQ Total	Isobaric Tag Samples	iTRAQ Sample 1	mascot_daemon_merge (F600897)	Malate dehydrogenase, mitochondrial	MDHM_HUMAN	Sprot_071310.fas	35485.7	1	19	27	45	0.00179	0.672	VNVPVIGGHAGK	R	T	0.95	54.2	26.2	4.72	0	1	0	0	2	1756.07	192	203	TRUE
iTRAQ Total	Isobaric Tag Samples	iTRAQ Sample 1	mascot_daemon_merge (F600897)	Malate dehydrogenase, mitochondrial	MDHM_HUMAN	Sprot_071310.fas	35485.7	1	19	27	45	0.00179	0.672	VSSFEEK	K	M	0.95	24.7	28.4	2.27	0	1	0	0	2	1433.81	308	314	TRUE
iTRAQ Total	Isobaric Tag Samples	iTRAQ Sample 1	mascot_daemon_merge (F600897)	Complement factor H	CFAH_HUMAN	Sprot_071310.fas	139078	1	5	5	6	0.000239	0.0593	CFEGFGIDGPAIAK	K	C	0.95	45.4	27.8	5.38	0	1	0	0	2	2079.09	959	972	TRUE
iTRAQ Total	Isobaric Tag Samples	iTRAQ Sample 1	mascot_daemon_merge (F600897)	Complement factor H	CFAH_HUMAN	Sprot_071310.fas	139078	1	5	5	6	0.000239	0.0593	DTSCVNPPTVQNAYIVSR	R	Q	0.95	33.1	26.6	9.62	0	0	1	0	2	2314.15	1045	1062	TRUE
iTRAQ Total	Isobaric Tag Samples	iTRAQ Sample 1	mascot_daemon_merge (F600897)	Complement factor H	CFAH_HUMAN	Sprot_071310.fas	139078	1	5	5	6	0.000239	0.0593	IDVHLVPDR	K	K	0.95	23.5	26	1.14	0	0	1	0	2	1367.8	574	582	TRUE
iTRAQ Total	Isobaric Tag Samples	iTRAQ Sample 1	mascot_daemon_merge (F600897)	Complement factor H	CFAH_HUMAN	Sprot_071310.fas	139078	1	5	5	6	0.000239	0.0593	SSIDIENGFISESQYTYALK	K	E	0.95	56.7	31.5	11.3	0	0	1	0	2	3178.69	451	470	TRUE
iTRAQ Total	Isobaric Tag Samples	iTRAQ Sample 1	mascot_daemon_merge (F600897)	Complement factor H	CFAH_HUMAN	Sprot_071310.fas	139078	1	5	5	6	0.000239	0.0593	SSNLIILEEHLK	K	N	0.95	41.8	28.5	9.66	0	0	2	0	2	2004.2	755	766	TRUE
iTRAQ Total	Isobaric Tag Samples	iTRAQ Sample 1	mascot_daemon_merge (F600897)	Proteasome subunit alpha type-1	PSA1_HUMAN	Sprot_071310.fas	29538	1	3	3	3	0.00012	0.11	ADEPMEH	K	-	0.95	39.3	25	1	0	1	0	0	2	1148.52	257	263	TRUE
iTRAQ Total	Isobaric Tag Samples	iTRAQ Sample 1	mascot_daemon_merge (F600897)	Proteasome subunit alpha type-1	PSA1_HUMAN	Sprot_071310.fas	29538	1	3	3	3	0.00012	0.11	AQPAQPADEPAEK	K	A	0.95	48.9	28.9	4.08	0	1	0	0	2	1960.06	244	256	TRUE
iTRAQ Total	Isobaric Tag Samples	iTRAQ Sample 1	mascot_daemon_merge (F600897)	Proteasome subunit alpha type-1	PSA1_HUMAN	Sprot_071310.fas	29538	1	3	3	3	0.00012	0.11	THAVLVALK	K	R	0.95	37.2	26.8	6.7	0	1	0	0	2	1560.01	42	50	TRUE
iTRAQ Total	Isobaric Tag Samples	iTRAQ Sample 1	mascot_daemon_merge (F600897)	Ras-related protein Rap-2a	RAP2A_HUMAN	Sprot_071310.fas	20597.4	0.998	2	2	2	7.97e-05	0.109	VPVILVGNK	K	V	0.95	22.6	25	4.46	0	1	0	0	2	1547.01	109	117	TRUE
iTRAQ Total	Isobaric Tag Samples	iTRAQ Sample 1	mascot_daemon_merge (F600897)	Ras-related protein Rap-2a	RAP2A_HUMAN	Sprot_071310.fas	20597.4	0.998	2	2	2	7.97e-05	0.109	VVVLGSGGVGK	K	S	0.95	44.5	25.5	4.89	0	1	0	0	2	1580	6	16	TRUE
iTRAQ Total	Isobaric Tag Samples	iTRAQ Sample 1	mascot_daemon_merge (F600897)	Nucleosome assembly protein 1-like 1	NP1L1_HUMAN	Sprot_071310.fas	45357	1	4	5	7	0.000279	0.146	FYEEVHDLER	K	K	0.95	41.2	25	8.74	0	2	2	0	2	1640.82	95	104	FALSE	NP1L4_HUMAN
iTRAQ Total	Isobaric Tag Samples	iTRAQ Sample 1	mascot_daemon_merge (F600897)	Nucleosome assembly protein 1-like 1	NP1L1_HUMAN	Sprot_071310.fas	45357	1	4	5	7	0.000279	0.146	KYAVLYQPLFDK	R	R	0.95	34.3	27.8	9.72	0	0	1	0	2	2397.43	105	116	TRUE
iTRAQ Total	Isobaric Tag Samples	iTRAQ Sample 1	mascot_daemon_merge (F600897)	Nucleosome assembly protein 1-like 1	NP1L1_HUMAN	Sprot_071310.fas	45357	1	4	5	7	0.000279	0.146	LDGLVETPTGYIESLPR	R	V	0.95	58.7	29.5	6.32	0	1	1	0	2	2164.18	56	72	TRUE
iTRAQ Total	Isobaric Tag Samples	iTRAQ Sample 1	mascot_daemon_merge (F600897)	Nucleosome assembly protein 1-like 1	NP1L1_HUMAN	Sprot_071310.fas	45357	1	4	5	7	0.000279	0.146	NVDLLSDMVQEHDEPILK	K	H	0.95	77.6	30.9	13.8	0	0	3	0	2	2703.45	177	194	TRUE
iTRAQ Total	Isobaric Tag Samples	iTRAQ Sample 1	mascot_daemon_merge (F600897)	Nucleosome assembly protein 1-like 1	NP1L1_HUMAN	Sprot_071310.fas	45357	1	4	5	7	0.000279	0.146	YAVLYQPLFDK	K	R	0.95	29.7	28.7	8.4	0	0	1	0	2	2269.34	106	116	TRUE
iTRAQ Total	Isobaric Tag Samples	iTRAQ Sample 1	mascot_daemon_merge (F600897)	60S ribosomal protein L13a	RL13A_HUMAN	Sprot_071310.fas	23559.9	0.997	2	2	2	7.97e-05	0.069	GMLPHK	R	T	0.945	12.6	26.2	2	0	0	1	0	2	1290.78	86	91	TRUE
iTRAQ Total	Isobaric Tag Samples	iTRAQ Sample 1	mascot_daemon_merge (F600897)	60S ribosomal protein L13a	RL13A_HUMAN	Sprot_071310.fas	23559.9	0.997	2	2	2	7.97e-05	0.069	MVVPAALK	R	V	0.943	15.8	26.3	1.14	0	1	0	0	2	1436.91	118	125	TRUE
iTRAQ Total	Isobaric Tag Samples	iTRAQ Sample 1	mascot_daemon_merge (F600897)	Phosphoglucomutase-1	PGM1_HUMAN	Sprot_071310.fas	61433	1	10	12	13	0.000518	0.226	AIGGIILTASHNPGGPNGDFGIK	K	F	0.95	13.5	31	4.29	0	0	2	0	2	2815.56	108	130	TRUE
iTRAQ Total	Isobaric Tag Samples	iTRAQ Sample 1	mascot_daemon_merge (F600897)	Phosphoglucomutase-1	PGM1_HUMAN	Sprot_071310.fas	61433	1	10	12	13	0.000518	0.226	DLEALMFDR	K	S	0.95	10.5	25	2.74	0	1	0	0	2	1413.74	444	452	TRUE
iTRAQ Total	Isobaric Tag Samples	iTRAQ Sample 1	mascot_daemon_merge (F600897)	Phosphoglucomutase-1	PGM1_HUMAN	Sprot_071310.fas	61433	1	10	12	13	0.000518	0.226	FFGNLMDASK	K	L	0.95	13.2	27.8	2.68	0	1	1	0	2	1738.93	361	370	TRUE
iTRAQ Total	Isobaric Tag Samples	iTRAQ Sample 1	mascot_daemon_merge (F600897)	Phosphoglucomutase-1	PGM1_HUMAN	Sprot_071310.fas	61433	1	10	12	13	0.000518	0.226	IALYETPTGWK	K	F	0.95	30.5	29.4	6.03	0	1	0	0	2	1887.08	350	360	TRUE
iTRAQ Total	Isobaric Tag Samples	iTRAQ Sample 1	mascot_daemon_merge (F600897)	Phosphoglucomutase-1	PGM1_HUMAN	Sprot_071310.fas	61433	1	10	12	13	0.000518	0.226	IDAMHGVVGPYVK	R	K	0.95	23.5	29	7.6	0	1	0	1	2	1994.14	222	234	TRUE
iTRAQ Total	Isobaric Tag Samples	iTRAQ Sample 1	mascot_daemon_merge (F600897)	Phosphoglucomutase-1	PGM1_HUMAN	Sprot_071310.fas	61433	1	10	12	13	0.000518	0.226	INQDPQVMLAPLISIALK	K	V	0.95	47.5	27.8	14.6	0	1	0	0	2	2573.52	528	545	TRUE
iTRAQ Total	Isobaric Tag Samples	iTRAQ Sample 1	mascot_daemon_merge (F600897)	Phosphoglucomutase-1	PGM1_HUMAN	Sprot_071310.fas	61433	1	10	12	13	0.000518	0.226	NFFTR	R	Y	0.937	14.1	25	1.72	1	0	0	0	2	988.552	423	427	TRUE
iTRAQ Total	Isobaric Tag Samples	iTRAQ Sample 1	mascot_daemon_merge (F600897)	Phosphoglucomutase-1	PGM1_HUMAN	Sprot_071310.fas	61433	1	10	12	13	0.000518	0.226	QFSANDKVYTVEK	K	A	0.95	16.1	30.3	5.26	0	0	1	0	2	2442.36	458	470	TRUE
iTRAQ Total	Isobaric Tag Samples	iTRAQ Sample 1	mascot_daemon_merge (F600897)	Phosphoglucomutase-1	PGM1_HUMAN	Sprot_071310.fas	61433	1	10	12	13	0.000518	0.226	SMPTSGALDR	R	V	0.95	18.1	25	2.55	0	1	0	0	2	1338.7	334	343	TRUE
iTRAQ Total	Isobaric Tag Samples	iTRAQ Sample 1	mascot_daemon_merge (F600897)	Phosphoglucomutase-1	PGM1_HUMAN	Sprot_071310.fas	61433	1	10	12	13	0.000518	0.226	TQAYQDQKPGTSGLR	K	K	0.932	15.8	30.2	1.54	0	1	0	0	2	2258.24	9	23	TRUE
iTRAQ Total	Isobaric Tag Samples	iTRAQ Sample 1	mascot_daemon_merge (F600897)	Asparaginyl-tRNA synthetase, cytoplasmic	SYNC_HUMAN	Sprot_071310.fas	62926.2	1	3	4	4	0.000159	0.0675	EGSDATGDGTK	R	E	0.95	37.6	25.6	5.29	0	1	0	0	2	1645.85	12	22	TRUE
iTRAQ Total	Isobaric Tag Samples	iTRAQ Sample 1	mascot_daemon_merge (F600897)	Asparaginyl-tRNA synthetase, cytoplasmic	SYNC_HUMAN	Sprot_071310.fas	62926.2	1	3	4	4	0.000159	0.0675	IFDSEEILAGYK	R	R	0.95	19	29.5	6.02	0	1	1	0	2	1993.11	479	490	TRUE
iTRAQ Total	Isobaric Tag Samples	iTRAQ Sample 1	mascot_daemon_merge (F600897)	Asparaginyl-tRNA synthetase, cytoplasmic	SYNC_HUMAN	Sprot_071310.fas	62926.2	1	3	4	4	0.000159	0.0675	LMTDTINEPILLCR	R	F	0.95	34.6	28.1	7.68	0	1	0	0	2	1982.04	426	439	TRUE
iTRAQ Total	Isobaric Tag Samples	iTRAQ Sample 1	mascot_daemon_merge (F600897)	UTP--glucose-1-phosphate uridylyltransferase	UGPA_HUMAN	Sprot_071310.fas	56924	1	3	3	3	0.00012	0.0827	GLPDNISSVLNK	R	L	0.95	30.9	28.7	3.89	0	1	0	0	2	1865.1	96	107	TRUE
iTRAQ Total	Isobaric Tag Samples	iTRAQ Sample 1	mascot_daemon_merge (F600897)	UTP--glucose-1-phosphate uridylyltransferase	UGPA_HUMAN	Sprot_071310.fas	56924	1	3	3	3	0.00012	0.0827	GTVIIIANHGDR	K	I	0.95	19.4	28.9	3.04	0	0	1	0	2	1569.9	474	485	TRUE
iTRAQ Total	Isobaric Tag Samples	iTRAQ Sample 1	mascot_daemon_merge (F600897)	UTP--glucose-1-phosphate uridylyltransferase	UGPA_HUMAN	Sprot_071310.fas	56924	1	3	3	3	0.00012	0.0827	NENTFLDLTVQQIEHLNK	R	T	0.95	92.7	30.8	15.6	0	0	1	0	2	2764.51	134	151	TRUE
iTRAQ Total	Isobaric Tag Samples	iTRAQ Sample 1	mascot_daemon_merge (F600897)	Transportin-1	TNPO1_HUMAN	Sprot_071310.fas	102341	0.998	2	2	2	7.97e-05	0.0356	FLQFFK	K	H	0.95	18.2	27.7	2.39	0	1	0	0	2	1437.87	187	192	TRUE
iTRAQ Total	Isobaric Tag Samples	iTRAQ Sample 1	mascot_daemon_merge (F600897)	Transportin-1	TNPO1_HUMAN	Sprot_071310.fas	102341	0.998	2	2	2	7.97e-05	0.0356	GDVEEDETIPDSEQDIRPR	K	F	0.95	27.8	25.8	6.36	0	0	1	0	2	2504.21	328	346	TRUE
iTRAQ Total	Isobaric Tag Samples	iTRAQ Sample 1	mascot_daemon_merge (F600897)	Transportin-1	TNPO1_HUMAN	Sprot_071310.fas	102341	0.998	2	2	2	7.97e-05	0.0356	LAAFYGV	R	-	0.95	19.9	25	1.52	1	0	0	0	2	1044.6	892	898	FALSE	ADDA_HUMAN
iTRAQ Total	Isobaric Tag Samples	iTRAQ Sample 1	mascot_daemon_merge (F600897)	Ig alpha-1 chain C region	IGHA1_HUMAN	Sprot_071310.fas	37635.8	1	6	9	13	0.000518	0.255	DASGVTFTWTPSSGK	R	S	0.95	49.8	29.3	6.02	0	1	0	0	2	2149.14	154	168	TRUE
iTRAQ Total	Isobaric Tag Samples	iTRAQ Sample 1	mascot_daemon_merge (F600897)	Ig alpha-1 chain C region	IGHA1_HUMAN	Sprot_071310.fas	37635.8	1	6	9	13	0.000518	0.255	NFPPSQDASGDLYTTSSQLTLPATQCLAGK	R	S	0.95	56.2	30.6	13.3	0	0	1	4	2	3765.89	52	81	TRUE
iTRAQ Total	Isobaric Tag Samples	iTRAQ Sample 1	mascot_daemon_merge (F600897)	Ig alpha-1 chain C region	IGHA1_HUMAN	Sprot_071310.fas	37635.8	1	6	9	13	0.000518	0.255	QEPSQGTTTFAVTSILR	R	V	0.95	40.3	29.2	11.6	0	1	2	0	2	2140.16	283	299	TRUE
iTRAQ Total	Isobaric Tag Samples	iTRAQ Sample 1	mascot_daemon_merge (F600897)	Ig alpha-1 chain C region	IGHA1_HUMAN	Sprot_071310.fas	37635.8	1	6	9	13	0.000518	0.255	SAVQGPPER	K	D	0.95	24.8	25.5	5.27	1	1	0	0	2	1244.69	169	177	TRUE
iTRAQ Total	Isobaric Tag Samples	iTRAQ Sample 1	mascot_daemon_merge (F600897)	Ig alpha-1 chain C region	IGHA1_HUMAN	Sprot_071310.fas	37635.8	1	6	9	13	0.000518	0.255	TFTCTAAYPESK	K	T	0.95	17.2	26.4	3.07	0	1	0	0	2	1973	201	212	TRUE
iTRAQ Total	Isobaric Tag Samples	iTRAQ Sample 1	mascot_daemon_merge (F600897)	Ig alpha-1 chain C region	IGHA1_HUMAN	Sprot_071310.fas	37635.8	1	6	9	13	0.000518	0.255	VAAEDWK	R	K	0.95	16.9	27.8	3.17	0	1	0	0	2	1426.82	300	306	TRUE
iTRAQ Total	Isobaric Tag Samples	iTRAQ Sample 1	mascot_daemon_merge (F600897)	NADH dehydrogenase [ubiquinone] iron-sulfur protein 3, mitochondrial	NDUS3_HUMAN	Sprot_071310.fas	30223.7	1	5	5	5	0.000199	0.201	ESAGADTRPTVRPR	R	N	0.95	16.3	28.6	4	0	1	0	0	2	1816.99	37	50	TRUE
iTRAQ Total	Isobaric Tag Samples	iTRAQ Sample 1	mascot_daemon_merge (F600897)	NADH dehydrogenase [ubiquinone] iron-sulfur protein 3, mitochondrial	NDUS3_HUMAN	Sprot_071310.fas	30223.7	1	5	5	5	0.000199	0.201	ILTDYGFEGHPFR	R	K	0.95	37.5	27.6	5.1	0	0	1	0	2	1855.97	187	199	TRUE
iTRAQ Total	Isobaric Tag Samples	iTRAQ Sample 1	mascot_daemon_merge (F600897)	NADH dehydrogenase [ubiquinone] iron-sulfur protein 3, mitochondrial	NDUS3_HUMAN	Sprot_071310.fas	30223.7	1	5	5	5	0.000199	0.201	NDVAHK	R	Q	0.95	27.2	27.3	0.444	0	0	1	0	2	1291.76	51	56	TRUE
iTRAQ Total	Isobaric Tag Samples	iTRAQ Sample 1	mascot_daemon_merge (F600897)	NADH dehydrogenase [ubiquinone] iron-sulfur protein 3, mitochondrial	NDUS3_HUMAN	Sprot_071310.fas	30223.7	1	5	5	5	0.000199	0.201	QPPESLK	R	L	0.902	11.3	25	1.32	0	1	0	0	2	1406.85	247	253	TRUE
iTRAQ Total	Isobaric Tag Samples	iTRAQ Sample 1	mascot_daemon_merge (F600897)	NADH dehydrogenase [ubiquinone] iron-sulfur protein 3, mitochondrial	NDUS3_HUMAN	Sprot_071310.fas	30223.7	1	5	5	5	0.000199	0.201	VVAEPVELAQEFR	R	K	0.95	45.9	29	6.85	0	1	0	0	2	1791	219	231	TRUE
iTRAQ Total	Isobaric Tag Samples	iTRAQ Sample 1	mascot_daemon_merge (F600897)	Amphiphysin	AMPH_HUMAN	Sprot_071310.fas	76239	1	12	13	13	0.000518	0.243	ATVPAGEGVSLEEAK	K	I	0.95	39.6	29.9	7.96	0	1	0	0	2	2066.16	497	511	TRUE
iTRAQ Total	Isobaric Tag Samples	iTRAQ Sample 1	mascot_daemon_merge (F600897)	Amphiphysin	AMPH_HUMAN	Sprot_071310.fas	76239	1	12	13	13	0.000518	0.243	EIAVLCHK	K	L	0.95	31.7	27.5	5.59	0	1	0	0	2	1566.9	219	226	TRUE
iTRAQ Total	Isobaric Tag Samples	iTRAQ Sample 1	mascot_daemon_merge (F600897)	Amphiphysin	AMPH_HUMAN	Sprot_071310.fas	76239	1	12	13	13	0.000518	0.243	GDVVLVVPSDSEADQDAGWLVGVK	R	E	0.95	18.2	31.4	6.72	0	0	0	1	2	3064.63	646	669	TRUE
iTRAQ Total	Isobaric Tag Samples	iTRAQ Sample 1	mascot_daemon_merge (F600897)	Amphiphysin	AMPH_HUMAN	Sprot_071310.fas	76239	1	12	13	13	0.000518	0.243	GMQEASMK	K	L	0.877	23.3	26.7	0.824	0	1	0	0	2	1489.8	69	76	TRUE
iTRAQ Total	Isobaric Tag Samples	iTRAQ Sample 1	mascot_daemon_merge (F600897)	Amphiphysin	AMPH_HUMAN	Sprot_071310.fas	76239	1	12	13	13	0.000518	0.243	GYLAAIK	R	G	0.95	22.6	25	1.31	0	1	0	0	2	1343.85	62	68	TRUE
iTRAQ Total	Isobaric Tag Samples	iTRAQ Sample 1	mascot_daemon_merge (F600897)	Amphiphysin	AMPH_HUMAN	Sprot_071310.fas	76239	1	12	13	13	0.000518	0.243	IGTETTEGAESAQPEAEELEATVPQEK	K	V	0.95	30.7	30.5	6.72	0	0	0	1	2	3453.72	512	538	TRUE
iTRAQ Total	Isobaric Tag Samples	iTRAQ Sample 1	mascot_daemon_merge (F600897)	Amphiphysin	AMPH_HUMAN	Sprot_071310.fas	76239	1	12	13	13	0.000518	0.243	KLVDYDSAR	R	H	0.95	16.4	29.1	2.96	0	1	0	0	2	1979.17	141	149	TRUE	BIN1_HUMAN
iTRAQ Total	Isobaric Tag Samples	iTRAQ Sample 1	mascot_daemon_merge (F600897)	Amphiphysin	AMPH_HUMAN	Sprot_071310.fas	76239	1	12	13	13	0.000518	0.243	LYEVMTK	K	L	0.95	20.6	26.8	4.1	0	1	0	0	2	1491.87	227	233	TRUE
iTRAQ Total	Isobaric Tag Samples	iTRAQ Sample 1	mascot_daemon_merge (F600897)	Amphiphysin	AMPH_HUMAN	Sprot_071310.fas	76239	1	12	13	13	0.000518	0.243	NVSSLEAK	K	F	0.95	24.9	28.2	3.82	0	1	0	0	2	1455.86	208	215	TRUE
iTRAQ Total	Isobaric Tag Samples	iTRAQ Sample 1	mascot_daemon_merge (F600897)	Amphiphysin	AMPH_HUMAN	Sprot_071310.fas	76239	1	12	13	13	0.000518	0.243	VETLHDFEAANSDELTLQR	K	G	0.95	64.1	28.7	8.3	0	1	1	0	2	2492.26	627	645	TRUE
iTRAQ Total	Isobaric Tag Samples	iTRAQ Sample 1	mascot_daemon_merge (F600897)	Amphiphysin	AMPH_HUMAN	Sprot_071310.fas	76239	1	12	13	13	0.000518	0.243	VGFYVNTFK	R	N	0.95	29.2	29.6	5	0	1	0	0	2	1682.97	199	207	TRUE
iTRAQ Total	Isobaric Tag Samples	iTRAQ Sample 1	mascot_daemon_merge (F600897)	Amphiphysin	AMPH_HUMAN	Sprot_071310.fas	76239	1	12	13	13	0.000518	0.243	VIPSVVIEPASNHEEEGENEITIGAEPK	K	E	0.95	17.6	31.7	4.34	0	0	0	1	2	3597.86	539	566	TRUE
iTRAQ Total	Isobaric Tag Samples	iTRAQ Sample 1	mascot_daemon_merge (F600897)	Putative pre-mRNA-splicing factor ATP-dependent RNA helicase DHX15	DHX15_HUMAN	Sprot_071310.fas	90917.2	0.998	2	2	2	7.97e-05	0.0302	EVDDLGPEVGDIK	R	I	0.95	25.1	28.7	3.37	0	1	0	0	2	1994.09	372	384	TRUE
iTRAQ Total	Isobaric Tag Samples	iTRAQ Sample 1	mascot_daemon_merge (F600897)	Putative pre-mRNA-splicing factor ATP-dependent RNA helicase DHX15	DHX15_HUMAN	Sprot_071310.fas	90917.2	0.998	2	2	2	7.97e-05	0.0302	VESLLVTAISK	R	A	0.95	55	25	6.15	0	1	0	0	2	1768.1	453	463	TRUE
iTRAQ Total	Isobaric Tag Samples	iTRAQ Sample 1	mascot_daemon_merge (F600897)	Carbonic anhydrase 2	CAH2_HUMAN	Sprot_071310.fas	29228.6	1	8	13	21	0.000837	0.427	AVQQPDGLAVLGIFLK	K	V	0.95	35.2	27.8	9.07	0	2	4	0	2	2278.36	133	148	TRUE
iTRAQ Total	Isobaric Tag Samples	iTRAQ Sample 1	mascot_daemon_merge (F600897)	Carbonic anhydrase 2	CAH2_HUMAN	Sprot_071310.fas	29228.6	1	8	13	21	0.000837	0.427	EPISVSSEQVLK	K	F	0.95	35	29.6	3.54	0	1	0	0	2	1924.12	213	224	TRUE
iTRAQ Total	Isobaric Tag Samples	iTRAQ Sample 1	mascot_daemon_merge (F600897)	Carbonic anhydrase 2	CAH2_HUMAN	Sprot_071310.fas	29228.6	1	8	13	21	0.000837	0.427	ILNNGHAFNVEFDDSQDK	R	A	0.95	72.3	28.2	16	0	2	2	0	2	2672.34	59	76	TRUE
iTRAQ Total	Isobaric Tag Samples	iTRAQ Sample 1	mascot_daemon_merge (F600897)	Carbonic anhydrase 2	CAH2_HUMAN	Sprot_071310.fas	29228.6	1	8	13	21	0.000837	0.427	KLNFNGEGEPEELMVDNWRPAQPLK	R	N	0.95	11.8	32.1	3.92	0	0	0	1	2	3827.01	227	251	TRUE
iTRAQ Total	Isobaric Tag Samples	iTRAQ Sample 1	mascot_daemon_merge (F600897)	Carbonic anhydrase 2	CAH2_HUMAN	Sprot_071310.fas	29228.6	1	8	13	21	0.000837	0.427	LNFNGEGEPEELMVDNWRPAQPLK	K	N	0.95	23.5	31.5	5.1	0	0	1	0	2	3392.74	228	251	TRUE
iTRAQ Total	Isobaric Tag Samples	iTRAQ Sample 1	mascot_daemon_merge (F600897)	Carbonic anhydrase 2	CAH2_HUMAN	Sprot_071310.fas	29228.6	1	8	13	21	0.000837	0.427	QSPVDIDTHTAK	R	Y	0.95	56.5	29.4	8.96	0	1	1	0	2	1920.07	28	39	TRUE
iTRAQ Total	Isobaric Tag Samples	iTRAQ Sample 1	mascot_daemon_merge (F600897)	Carbonic anhydrase 2	CAH2_HUMAN	Sprot_071310.fas	29228.6	1	8	13	21	0.000837	0.427	VVDVLDSIK	K	T	0.95	23.2	28.6	4.43	0	2	1	0	2	1595.98	159	167	TRUE
iTRAQ Total	Isobaric Tag Samples	iTRAQ Sample 1	mascot_daemon_merge (F600897)	Carbonic anhydrase 2	CAH2_HUMAN	Sprot_071310.fas	29228.6	1	8	13	21	0.000837	0.427	YDPSLKPLSVSYDQATSLR	K	I	0.95	8.53	31	5.42	0	1	2	0	2	3053.69	40	58	TRUE
iTRAQ Total	Isobaric Tag Samples	iTRAQ Sample 1	mascot_daemon_merge (F600897)	Bifunctional purine biosynthesis protein PURH	PUR9_HUMAN	Sprot_071310.fas	64598.5	1	7	7	7	0.000279	0.15	AFTHTAQYDEAISDYFR	K	K	0.95	38.5	25.3	11.7	0	0	1	0	2	2340.11	178	194	TRUE
iTRAQ Total	Isobaric Tag Samples	iTRAQ Sample 1	mascot_daemon_merge (F600897)	Bifunctional purine biosynthesis protein PURH	PUR9_HUMAN	Sprot_071310.fas	64598.5	1	7	7	7	0.000279	0.15	ALFEEVPELLTEAEK	K	K	0.95	21.3	30.1	5.68	0	0	1	0	2	2326.3	510	524	TRUE
iTRAQ Total	Isobaric Tag Samples	iTRAQ Sample 1	mascot_daemon_merge (F600897)	Bifunctional purine biosynthesis protein PURH	PUR9_HUMAN	Sprot_071310.fas	64598.5	1	7	7	7	0.000279	0.15	DTSLETR	K	R	0.881	6.52	25	2.85	0	1	0	0	2	1125.61	165	171	TRUE
iTRAQ Total	Isobaric Tag Samples	iTRAQ Sample 1	mascot_daemon_merge (F600897)	Bifunctional purine biosynthesis protein PURH	PUR9_HUMAN	Sprot_071310.fas	64598.5	1	7	7	7	0.000279	0.15	NLTALGLNLVASGGTAK	R	A	0.95	37	28.5	5.38	0	1	0	0	2	2208.32	23	39	TRUE
iTRAQ Total	Isobaric Tag Samples	iTRAQ Sample 1	mascot_daemon_merge (F600897)	Bifunctional purine biosynthesis protein PURH	PUR9_HUMAN	Sprot_071310.fas	64598.5	1	7	7	7	0.000279	0.15	TLHPAVHAGILAR	K	N	0.95	36.9	27.9	5.39	0	1	0	0	2	1660	67	79	TRUE
iTRAQ Total	Isobaric Tag Samples	iTRAQ Sample 1	mascot_daemon_merge (F600897)	Bifunctional purine biosynthesis protein PURH	PUR9_HUMAN	Sprot_071310.fas	64598.5	1	7	7	7	0.000279	0.15	TLTPISAAYAR	K	A	0.95	25.9	28	2.15	0	1	0	0	2	1772.05	295	305	TRUE
iTRAQ Total	Isobaric Tag Samples	iTRAQ Sample 1	mascot_daemon_merge (F600897)	Bifunctional purine biosynthesis protein PURH	PUR9_HUMAN	Sprot_071310.fas	64598.5	1	7	7	7	0.000279	0.15	VCMVYDLYK	K	T	0.95	19.9	27.2	4.19	0	0	1	0	2	1787.94	286	294	TRUE
iTRAQ Total	Isobaric Tag Samples	iTRAQ Sample 1	mascot_daemon_merge (F600897)	Citrate synthase, mitochondrial	CISY_HUMAN	Sprot_071310.fas	51695.7	1	7	9	12	0.000478	0.219	AALPSHVVTMLDNFPTNLHPMSQLSAAVTALNSESNFAR	R	A	0.95	42.7	31.7	9.62	0	0	0	1	2	4491.21	145	183	TRUE
iTRAQ Total	Isobaric Tag Samples	iTRAQ Sample 1	mascot_daemon_merge (F600897)	Citrate synthase, mitochondrial	CISY_HUMAN	Sprot_071310.fas	51695.7	1	7	9	12	0.000478	0.219	ALGFPLERPK	R	S	0.95	33.8	27.5	2.3	0	2	1	0	2	1736.07	441	450	TRUE
iTRAQ Total	Isobaric Tag Samples	iTRAQ Sample 1	mascot_daemon_merge (F600897)	Citrate synthase, mitochondrial	CISY_HUMAN	Sprot_071310.fas	51695.7	1	7	9	12	0.000478	0.219	DILADLIPK	K	E	0.95	29	26.7	1.62	0	2	0	0	2	1606	35	43	TRUE
iTRAQ Total	Isobaric Tag Samples	iTRAQ Sample 1	mascot_daemon_merge (F600897)	Citrate synthase, mitochondrial	CISY_HUMAN	Sprot_071310.fas	51695.7	1	7	9	12	0.000478	0.219	EVGKDVSDEK	K	L	0.95	22.2	29.4	4.77	0	1	0	0	2	2018.15	318	327	TRUE
iTRAQ Total	Isobaric Tag Samples	iTRAQ Sample 1	mascot_daemon_merge (F600897)	Citrate synthase, mitochondrial	CISY_HUMAN	Sprot_071310.fas	51695.7	1	7	9	12	0.000478	0.219	GLVYETSVLDPDEGIR	K	F	0.95	24.3	30.2	2.82	0	1	0	0	2	2371.3	77	92	TRUE
iTRAQ Total	Isobaric Tag Samples	iTRAQ Sample 1	mascot_daemon_merge (F600897)	Citrate synthase, mitochondrial	CISY_HUMAN	Sprot_071310.fas	51695.7	1	7	9	12	0.000478	0.219	LVAQLYK	K	I	0.95	22.6	25	1.16	0	2	0	0	2	1442.92	376	382	TRUE
iTRAQ Total	Isobaric Tag Samples	iTRAQ Sample 1	mascot_daemon_merge (F600897)	Citrate synthase, mitochondrial	CISY_HUMAN	Sprot_071310.fas	51695.7	1	7	9	12	0.000478	0.219	VVPGYGHAVLR	R	K	0.95	41.8	27.6	6.35	0	1	1	0	2	1471.87	341	351	TRUE
iTRAQ Total	Isobaric Tag Samples	iTRAQ Sample 1	mascot_daemon_merge (F600897)	Delta-aminolevulinic acid dehydratase	HEM2_HUMAN	Sprot_071310.fas	36277.3	1	4	4	5	0.000199	0.164	FASCFYGPFR	K	D	0.95	20.7	25	3.27	0	1	0	0	2	1544.73	200	209	TRUE
iTRAQ Total	Isobaric Tag Samples	iTRAQ Sample 1	mascot_daemon_merge (F600897)	Delta-aminolevulinic acid dehydratase	HEM2_HUMAN	Sprot_071310.fas	36277.3	1	4	4	5	0.000199	0.164	GSAADSEESPAIEAIHLLR	R	K	0.95	73.2	29.1	14.7	0	0	2	0	2	2270.19	91	109	TRUE
iTRAQ Total	Isobaric Tag Samples	iTRAQ Sample 1	mascot_daemon_merge (F600897)	Delta-aminolevulinic acid dehydratase	HEM2_HUMAN	Sprot_071310.fas	36277.3	1	4	4	5	0.000199	0.164	LAEVALAYAK	R	A	0.95	25.9	26.2	5.62	0	1	0	0	2	1657.02	150	159	TRUE
iTRAQ Total	Isobaric Tag Samples	iTRAQ Sample 1	mascot_daemon_merge (F600897)	Delta-aminolevulinic acid dehydratase	HEM2_HUMAN	Sprot_071310.fas	36277.3	1	4	4	5	0.000199	0.164	RLEEMLRPLVEEGLR	K	C	0.95	21.8	29.7	10.9	0	0	0	1	2	2144.22	60	74	TRUE
iTRAQ Total	Isobaric Tag Samples	iTRAQ Sample 1	mascot_daemon_merge (F600897)	RNA-binding protein FUS	FUS_HUMAN	Sprot_071310.fas	53408	1	4	4	5	0.000199	0.105	AAIDWFDGK	K	E	0.95	29.2	28.7	5.62	0	1	0	0	2	1630.91	349	357	TRUE
iTRAQ Total	Isobaric Tag Samples	iTRAQ Sample 1	mascot_daemon_merge (F600897)	RNA-binding protein FUS	FUS_HUMAN	Sprot_071310.fas	53408	1	4	4	5	0.000199	0.105	APKPDGPGGGPGGSHMGGNYGDDR	K	R	0.95	21.9	26.9	9.96	0	0	0	2	2	2861.39	449	472	TRUE
iTRAQ Total	Isobaric Tag Samples	iTRAQ Sample 1	mascot_daemon_merge (F600897)	RNA-binding protein FUS	FUS_HUMAN	Sprot_071310.fas	53408	1	4	4	5	0.000199	0.105	LKGEATVSFDDPPSAK	K	A	0.95	38.3	30.4	6.96	0	1	0	0	2	2574.45	333	348	TRUE
iTRAQ Total	Isobaric Tag Samples	iTRAQ Sample 1	mascot_daemon_merge (F600897)	RNA-binding protein FUS	FUS_HUMAN	Sprot_071310.fas	53408	1	4	4	5	0.000199	0.105	QIGIIK	K	T	0.845	24.5	25	-0.0792	1	0	0	0	2	1279.86	307	312	TRUE
iTRAQ Total	Isobaric Tag Samples	iTRAQ Sample 1	mascot_daemon_merge (F600897)	Ras GTPase-activating protein-binding protein 2	G3BP2_HUMAN	Sprot_071310.fas	54102.3	1	3	5	9	0.000359	0.0477	GDMEQNDSDNR	R	R	0.95	49.7	25	3.8	0	1	1	0	2	1601.67	312	322	TRUE
iTRAQ Total	Isobaric Tag Samples	iTRAQ Sample 1	mascot_daemon_merge (F600897)	Ras GTPase-activating protein-binding protein 2	G3BP2_HUMAN	Sprot_071310.fas	54102.3	1	3	5	9	0.000359	0.0477	GDMEQNDSDNRR	R	I	0.95	35.8	25	9.18	0	0	5	1	2	1757.77	312	323	TRUE
iTRAQ Total	Isobaric Tag Samples	iTRAQ Sample 1	mascot_daemon_merge (F600897)	Ras GTPase-activating protein-binding protein 2	G3BP2_HUMAN	Sprot_071310.fas	54102.3	1	3	5	9	0.000359	0.0477	TEELKPQVEEK	K	N	0.95	18.7	29	3.37	0	1	0	0	2	2242.31	206	216	TRUE
iTRAQ Total	Isobaric Tag Samples	iTRAQ Sample 1	mascot_daemon_merge (F600897)	Breast carcinoma-amplified sequence 1	BCAS1_HUMAN	Sprot_071310.fas	61690.6	0.999	2	2	3	0.00012	0.0274	QQSLGGFFK	R	G	0.95	24.1	28.3	4.89	0	1	0	0	2	1619.94	550	558	TRUE
iTRAQ Total	Isobaric Tag Samples	iTRAQ Sample 1	mascot_daemon_merge (F600897)	Breast carcinoma-amplified sequence 1	BCAS1_HUMAN	Sprot_071310.fas	61690.6	0.999	2	2	3	0.00012	0.0274	SAAEMNK	K	Q	0.95	13.2	26	2.37	0	2	0	0	2	1358.76	505	511	TRUE
iTRAQ Total	Isobaric Tag Samples	iTRAQ Sample 1	mascot_daemon_merge (F600897)	Voltage-dependent anion-selective channel protein 3	VDAC3_HUMAN	Sprot_071310.fas	30641.9	1	7	7	10	0.000398	0.318	ASGNLETK	K	Y	0.95	22.4	27.6	1.24	0	1	0	0	2	1427.83	54	61	TRUE
iTRAQ Total	Isobaric Tag Samples	iTRAQ Sample 1	mascot_daemon_merge (F600897)	Voltage-dependent anion-selective channel protein 3	VDAC3_HUMAN	Sprot_071310.fas	30641.9	1	7	7	10	0.000398	0.318	GYGFGMVK	K	I	0.95	26.7	26.5	2.01	0	2	0	0	2	1466.83	21	28	TRUE
iTRAQ Total	Isobaric Tag Samples	iTRAQ Sample 1	mascot_daemon_merge (F600897)	Voltage-dependent anion-selective channel protein 3	VDAC3_HUMAN	Sprot_071310.fas	30641.9	1	7	7	10	0.000398	0.318	LSQNNFALGYK	K	A	0.95	57.9	28.6	7.82	0	2	0	0	2	1863.06	164	174	TRUE
iTRAQ Total	Isobaric Tag Samples	iTRAQ Sample 1	mascot_daemon_merge (F600897)	Voltage-dependent anion-selective channel protein 3	VDAC3_HUMAN	Sprot_071310.fas	30641.9	1	7	7	10	0.000398	0.318	LTLDTIFVPNTGK	K	K	0.95	27.8	28.5	10.9	0	1	0	0	2	2028.18	97	109	TRUE
iTRAQ Total	Isobaric Tag Samples	iTRAQ Sample 1	mascot_daemon_merge (F600897)	Voltage-dependent anion-selective channel protein 3	VDAC3_HUMAN	Sprot_071310.fas	30641.9	1	7	7	10	0.000398	0.318	LTLSALIDGK	K	N	0.95	43.4	25.6	2.43	0	1	1	0	2	1639.03	257	266	FALSE	VDAC1_HUMAN
iTRAQ Total	Isobaric Tag Samples	iTRAQ Sample 1	mascot_daemon_merge (F600897)	Voltage-dependent anion-selective channel protein 3	VDAC3_HUMAN	Sprot_071310.fas	30641.9	1	7	7	10	0.000398	0.318	VCNYGLTFTQK	K	W	0.95	32.8	28.3	9.68	0	2	0	0	2	1928.02	64	74	TRUE
iTRAQ Total	Isobaric Tag Samples	iTRAQ Sample 1	mascot_daemon_merge (F600897)	Voltage-dependent anion-selective channel protein 3	VDAC3_HUMAN	Sprot_071310.fas	30641.9	1	7	7	10	0.000398	0.318	VGLGFELEA	K	-	0.95	60.6	25.7	3.6	1	0	0	0	2	1238.69	275	283	TRUE
iTRAQ Total	Isobaric Tag Samples	iTRAQ Sample 1	mascot_daemon_merge (F600897)	Voltage-dependent anion-selective channel protein 3	VDAC3_HUMAN	Sprot_071310.fas	30641.9	1	7	7	10	0.000398	0.318	VNNASLIGLGYTQTLRPGVK	K	L	0.95	40.7	28.7	6.8	0	0	1	0	2	2709.59	237	256	TRUE
iTRAQ Total	Isobaric Tag Samples	iTRAQ Sample 1	mascot_daemon_merge (F600897)	Secretogranin-1	SCG1_HUMAN	Sprot_071310.fas	78228.1	1	5	5	6	0.000239	0.099	CIIEVLSNALSK	R	S	0.95	21.4	29.6	4.16	0	0	1	0	2	1945.1	36	47	TRUE
iTRAQ Total	Isobaric Tag Samples	iTRAQ Sample 1	mascot_daemon_merge (F600897)	Secretogranin-1	SCG1_HUMAN	Sprot_071310.fas	78228.1	1	5	5	6	0.000239	0.099	DKETTENENTK	K	F	0.95	12.7	29.6	7.3	0	0	2	0	2	2221.21	70	80	TRUE
iTRAQ Total	Isobaric Tag Samples	iTRAQ Sample 1	mascot_daemon_merge (F600897)	Secretogranin-1	SCG1_HUMAN	Sprot_071310.fas	78228.1	1	5	5	6	0.000239	0.099	GEAGAPGEEDIQGPTK	R	A	0.95	48	28.6	7.11	0	1	0	0	2	2164.14	102	117	TRUE
iTRAQ Total	Isobaric Tag Samples	iTRAQ Sample 1	mascot_daemon_merge (F600897)	Secretogranin-1	SCG1_HUMAN	Sprot_071310.fas	78228.1	1	5	5	6	0.000239	0.099	NHNEGMVTR	R	C	0.95	20	25	1.92	0	0	1	0	2	1378.67	27	35	TRUE
iTRAQ Total	Isobaric Tag Samples	iTRAQ Sample 1	mascot_daemon_merge (F600897)	Secretogranin-1	SCG1_HUMAN	Sprot_071310.fas	78228.1	1	5	5	6	0.000239	0.099	SQEESEEGEEDATSEVDKR	R	R	0.95	34.8	25	10.4	0	0	1	0	2	2762.31	259	277	TRUE
iTRAQ Total	Isobaric Tag Samples	iTRAQ Sample 1	mascot_daemon_merge (F600897)	Ras GTPase-activating protein-binding protein 1	G3BP1_HUMAN	Sprot_071310.fas	52144.8	0.998	2	2	2	7.97e-05	0.0558	FMQTFVLAPEGSVANK	R	F	0.95	35.5	30.1	3.8	0	1	0	0	2	2347.29	108	123	TRUE
iTRAQ Total	Isobaric Tag Samples	iTRAQ Sample 1	mascot_daemon_merge (F600897)	Ras GTPase-activating protein-binding protein 1	G3BP1_HUMAN	Sprot_071310.fas	52144.8	0.998	2	2	2	7.97e-05	0.0558	TFSWASVTSK	R	N	0.95	23.8	28	3.21	0	1	0	0	2	1721.97	248	257	TRUE
iTRAQ Total	Isobaric Tag Samples	iTRAQ Sample 1	mascot_daemon_merge (F600897)	Phosphoglycerate kinase 1	PGK1_HUMAN	Sprot_071310.fas	44597.3	1	20	30	48	0.00191	0.439	AAVPSIK	K	F	0.938	15	26.1	1.59	0	1	0	0	2	1293.84	42	48	TRUE
iTRAQ Total	Isobaric Tag Samples	iTRAQ Sample 1	mascot_daemon_merge (F600897)	Phosphoglycerate kinase 1	PGK1_HUMAN	Sprot_071310.fas	44597.3	1	20	30	48	0.00191	0.439	ACANPAAGSVILLENLR	K	F	0.95	65	29.2	11.7	0	3	1	0	2	2062.11	107	123	TRUE
iTRAQ Total	Isobaric Tag Samples	iTRAQ Sample 1	mascot_daemon_merge (F600897)	Phosphoglycerate kinase 1	PGK1_HUMAN	Sprot_071310.fas	44597.3	1	20	30	48	0.00191	0.439	AGGFLMK	K	K	0.95	28.4	27.3	3	2	3	0	0	2	1331.8	185	191	TRUE
iTRAQ Total	Isobaric Tag Samples	iTRAQ Sample 1	mascot_daemon_merge (F600897)	Phosphoglycerate kinase 1	PGK1_HUMAN	Sprot_071310.fas	44597.3	1	20	30	48	0.00191	0.439	ALESPERPFLAILGGAK	K	V	0.95	16.9	29	4.77	0	2	1	0	2	2377.41	200	216	TRUE
iTRAQ Total	Isobaric Tag Samples	iTRAQ Sample 1	mascot_daemon_merge (F600897)	Phosphoglycerate kinase 1	PGK1_HUMAN	Sprot_071310.fas	44597.3	1	20	30	48	0.00191	0.439	DCVGPEVEK	K	A	0.95	33.6	26.3	4.64	0	1	0	0	2	1629.84	98	106	TRUE
iTRAQ Total	Isobaric Tag Samples	iTRAQ Sample 1	mascot_daemon_merge (F600897)	Phosphoglycerate kinase 1	PGK1_HUMAN	Sprot_071310.fas	44597.3	1	20	30	48	0.00191	0.439	DVLFLK	K	D	0.95	23.1	25	1.26	1	0	1	0	2	1342.86	92	97	TRUE
iTRAQ Total	Isobaric Tag Samples	iTRAQ Sample 1	mascot_daemon_merge (F600897)	Phosphoglycerate kinase 1	PGK1_HUMAN	Sprot_071310.fas	44597.3	1	20	30	48	0.00191	0.439	ELNYFAK	K	A	0.95	29.1	27.5	2.6	1	5	0	0	2	1492.86	193	199	TRUE
iTRAQ Total	Isobaric Tag Samples	iTRAQ Sample 1	mascot_daemon_merge (F600897)	Phosphoglycerate kinase 1	PGK1_HUMAN	Sprot_071310.fas	44597.3	1	20	30	48	0.00191	0.439	FCLDNGAK	K	S	0.95	36.7	25.5	1.01	0	1	0	0	2	1522.79	49	56	TRUE
iTRAQ Total	Isobaric Tag Samples	iTRAQ Sample 1	mascot_daemon_merge (F600897)	Phosphoglycerate kinase 1	PGK1_HUMAN	Sprot_071310.fas	44597.3	1	20	30	48	0.00191	0.439	FHVEEEGK	R	G	0.95	37.2	27.6	3.25	0	1	1	0	2	1582.87	124	131	TRUE
iTRAQ Total	Isobaric Tag Samples	iTRAQ Sample 1	mascot_daemon_merge (F600897)	Phosphoglycerate kinase 1	PGK1_HUMAN	Sprot_071310.fas	44597.3	1	20	30	48	0.00191	0.439	FHVEEEGKGK	R	D	0.95	12.9	29.3	2.8	0	0	0	1	2	2072.19	124	133	TRUE
iTRAQ Total	Isobaric Tag Samples	iTRAQ Sample 1	mascot_daemon_merge (F600897)	Phosphoglycerate kinase 1	PGK1_HUMAN	Sprot_071310.fas	44597.3	1	20	30	48	0.00191	0.439	IEAFR	K	A	0.842	24.4	25	0.367	1	0	0	0	2	939.557	147	151	TRUE
iTRAQ Total	Isobaric Tag Samples	iTRAQ Sample 1	mascot_daemon_merge (F600897)	Phosphoglycerate kinase 1	PGK1_HUMAN	Sprot_071310.fas	44597.3	1	20	30	48	0.00191	0.439	IQLINNMLDK	K	V	0.95	54.1	28.8	2.72	0	4	1	0	2	1810.07	221	230	TRUE
iTRAQ Total	Isobaric Tag Samples	iTRAQ Sample 1	mascot_daemon_merge (F600897)	Phosphoglycerate kinase 1	PGK1_HUMAN	Sprot_071310.fas	44597.3	1	20	30	48	0.00191	0.439	ITLPVDFVTADK	K	F	0.95	15.4	28.3	2.34	0	0	1	0	2	1927.14	280	291	TRUE
iTRAQ Total	Isobaric Tag Samples	iTRAQ Sample 1	mascot_daemon_merge (F600897)	Phosphoglycerate kinase 1	PGK1_HUMAN	Sprot_071310.fas	44597.3	1	20	30	48	0.00191	0.439	ITLPVDFVTADKFDENAK	K	T	0.95	33.9	30.4	6.82	0	1	3	1	2	2936.64	280	297	TRUE
iTRAQ Total	Isobaric Tag Samples	iTRAQ Sample 1	mascot_daemon_merge (F600897)	Phosphoglycerate kinase 1	PGK1_HUMAN	Sprot_071310.fas	44597.3	1	20	30	48	0.00191	0.439	KELNYFAK	K	A	0.811	21.6	27.2	1	0	1	0	0	2	1925.16	192	199	TRUE
iTRAQ Total	Isobaric Tag Samples	iTRAQ Sample 1	mascot_daemon_merge (F600897)	Phosphoglycerate kinase 1	PGK1_HUMAN	Sprot_071310.fas	44597.3	1	20	30	48	0.00191	0.439	LGDVYVNDAFGTAHR	K	A	0.95	79.2	27.3	10.7	0	1	1	0	2	1939	157	171	TRUE
iTRAQ Total	Isobaric Tag Samples	iTRAQ Sample 1	mascot_daemon_merge (F600897)	Phosphoglycerate kinase 1	PGK1_HUMAN	Sprot_071310.fas	44597.3	1	20	30	48	0.00191	0.439	NNQITNNQR	K	I	0.95	45.8	25	2.8	0	2	0	0	2	1406.73	31	39	TRUE
iTRAQ Total	Isobaric Tag Samples	iTRAQ Sample 1	mascot_daemon_merge (F600897)	Phosphoglycerate kinase 1	PGK1_HUMAN	Sprot_071310.fas	44597.3	1	20	30	48	0.00191	0.439	VDFNVPMKNNQITNNQR	R	I	0.95	35.1	29.9	3.21	0	0	3	0	2	2658.38	23	39	TRUE
iTRAQ Total	Isobaric Tag Samples	iTRAQ Sample 1	mascot_daemon_merge (F600897)	Phosphoglycerate kinase 1	PGK1_HUMAN	Sprot_071310.fas	44597.3	1	20	30	48	0.00191	0.439	VLNNMEIGTSLFDEEGAK	K	I	0.95	12.1	29.8	5.92	0	0	1	0	2	2575.35	247	264	TRUE
iTRAQ Total	Isobaric Tag Samples	iTRAQ Sample 1	mascot_daemon_merge (F600897)	Phosphoglycerate kinase 1	PGK1_HUMAN	Sprot_071310.fas	44597.3	1	20	30	48	0.00191	0.439	YSLEPVAVELK	K	S	0.95	14.9	28.3	11.2	0	0	1	0	2	2160.3	76	86	TRUE
iTRAQ Total	Isobaric Tag Samples	iTRAQ Sample 1	mascot_daemon_merge (F600897)	ATP synthase subunit alpha, mitochondrial	ATPA_HUMAN	Sprot_071310.fas	59734.1	1	18	20	27	0.00108	0.438	APGIIPR	K	I	0.95	15.9	25	1.36	0	1	0	0	2	1027.66	176	182	TRUE
iTRAQ Total	Isobaric Tag Samples	iTRAQ Sample 1	mascot_daemon_merge (F600897)	ATP synthase subunit alpha, mitochondrial	ATPA_HUMAN	Sprot_071310.fas	59734.1	1	18	20	27	0.00108	0.438	AVDSLVPIGR	K	G	0.848	11.3	27.8	2.64	0	1	0	0	2	1330.8	195	204	TRUE
iTRAQ Total	Isobaric Tag Samples	iTRAQ Sample 1	mascot_daemon_merge (F600897)	ATP synthase subunit alpha, mitochondrial	ATPA_HUMAN	Sprot_071310.fas	59734.1	1	18	20	27	0.00108	0.438	EAYPGDVFYLHSR	R	L	0.95	35.4	29.1	6.17	0	1	1	0	2	2162.15	335	347	TRUE
iTRAQ Total	Isobaric Tag Samples	iTRAQ Sample 1	mascot_daemon_merge (F600897)	ATP synthase subunit alpha, mitochondrial	ATPA_HUMAN	Sprot_071310.fas	59734.1	1	18	20	27	0.00108	0.438	ELIIGDR	R	Q	0.95	32.7	27.7	0.481	0	1	0	0	2	1119.67	208	214	TRUE
iTRAQ Total	Isobaric Tag Samples	iTRAQ Sample 1	mascot_daemon_merge (F600897)	ATP synthase subunit alpha, mitochondrial	ATPA_HUMAN	Sprot_071310.fas	59734.1	1	18	20	27	0.00108	0.438	EVAAFAQFGSDLDAATQQLLSR	R	G	0.95	65.7	30	13.8	0	1	0	0	2	2643.36	442	463	TRUE
iTRAQ Total	Isobaric Tag Samples	iTRAQ Sample 1	mascot_daemon_merge (F600897)	ATP synthase subunit alpha, mitochondrial	ATPA_HUMAN	Sprot_071310.fas	59734.1	1	18	20	27	0.00108	0.438	FENAFLSHVVSQHQALLGTIR	K	A	0.95	80.4	31	18.7	0	0	2	1	2	2671.46	507	527	TRUE
iTRAQ Total	Isobaric Tag Samples	iTRAQ Sample 1	mascot_daemon_merge (F600897)	ATP synthase subunit alpha, mitochondrial	ATPA_HUMAN	Sprot_071310.fas	59734.1	1	18	20	27	0.00108	0.438	GIRPAINVGLSVSR	K	V	0.95	31	26.9	3.11	0	1	0	0	2	1743.05	403	416	TRUE
iTRAQ Total	Isobaric Tag Samples	iTRAQ Sample 1	mascot_daemon_merge (F600897)	ATP synthase subunit alpha, mitochondrial	ATPA_HUMAN	Sprot_071310.fas	59734.1	1	18	20	27	0.00108	0.438	GMSLNLEPDNVGVVVFGNDK	K	L	0.95	30	30.4	8.82	0	2	0	0	2	2728.44	104	123	TRUE
iTRAQ Total	Isobaric Tag Samples	iTRAQ Sample 1	mascot_daemon_merge (F600897)	ATP synthase subunit alpha, mitochondrial	ATPA_HUMAN	Sprot_071310.fas	59734.1	1	18	20	27	0.00108	0.438	HALIIYDDLSK	K	Q	0.95	27.4	29.7	3.11	0	3	0	0	2	1896.11	306	316	TRUE
iTRAQ Total	Isobaric Tag Samples	iTRAQ Sample 1	mascot_daemon_merge (F600897)	ATP synthase subunit alpha, mitochondrial	ATPA_HUMAN	Sprot_071310.fas	59734.1	1	18	20	27	0.00108	0.438	ILGADTSVDLEETGR	R	V	0.95	87	28.4	8.92	0	1	0	0	2	1879.99	59	73	TRUE
iTRAQ Total	Isobaric Tag Samples	iTRAQ Sample 1	mascot_daemon_merge (F600897)	ATP synthase subunit alpha, mitochondrial	ATPA_HUMAN	Sprot_071310.fas	59734.1	1	18	20	27	0.00108	0.438	NVQAEEMVEFSSGLK	R	G	0.95	57.5	29.7	6.1	0	2	0	0	2	2276.21	89	103	TRUE
iTRAQ Total	Isobaric Tag Samples	iTRAQ Sample 1	mascot_daemon_merge (F600897)	ATP synthase subunit alpha, mitochondrial	ATPA_HUMAN	Sprot_071310.fas	59734.1	1	18	20	27	0.00108	0.438	QGQYSPMAIEEQVAVIYAGVR	K	G	0.95	33.1	31.2	3.8	0	0	1	0	2	2917.57	473	493	TRUE
iTRAQ Total	Isobaric Tag Samples	iTRAQ Sample 1	mascot_daemon_merge (F600897)	ATP synthase subunit alpha, mitochondrial	ATPA_HUMAN	Sprot_071310.fas	59734.1	1	18	20	27	0.00108	0.438	QMSLLLR	R	R	0.948	12.6	25.2	1.7	0	1	0	0	2	1164.71	323	329	TRUE
iTRAQ Total	Isobaric Tag Samples	iTRAQ Sample 1	mascot_daemon_merge (F600897)	ATP synthase subunit alpha, mitochondrial	ATPA_HUMAN	Sprot_071310.fas	59734.1	1	18	20	27	0.00108	0.438	STVAQLVK	R	R	0.851	7.37	25	2.82	0	0	1	0	2	1454.9	254	261	TRUE
iTRAQ Total	Isobaric Tag Samples	iTRAQ Sample 1	mascot_daemon_merge (F600897)	ATP synthase subunit alpha, mitochondrial	ATPA_HUMAN	Sprot_071310.fas	59734.1	1	18	20	27	0.00108	0.438	TGAIVDVPVGEELLGR	R	V	0.95	71	29.5	14	0	2	0	0	2	1929.1	134	149	TRUE
iTRAQ Total	Isobaric Tag Samples	iTRAQ Sample 1	mascot_daemon_merge (F600897)	ATP synthase subunit alpha, mitochondrial	ATPA_HUMAN	Sprot_071310.fas	59734.1	1	18	20	27	0.00108	0.438	TGTAEMSSILEER	K	I	0.95	31	25	1.49	0	1	0	0	2	1743.87	46	58	TRUE
iTRAQ Total	Isobaric Tag Samples	iTRAQ Sample 1	mascot_daemon_merge (F600897)	ATP synthase subunit alpha, mitochondrial	ATPA_HUMAN	Sprot_071310.fas	59734.1	1	18	20	27	0.00108	0.438	VLSIGDGIAR	R	V	0.927	16.3	27.7	1.09	0	1	0	0	2	1304.78	74	83	TRUE
iTRAQ Total	Isobaric Tag Samples	iTRAQ Sample 1	mascot_daemon_merge (F600897)	ATP synthase subunit alpha, mitochondrial	ATPA_HUMAN	Sprot_071310.fas	59734.1	1	18	20	27	0.00108	0.438	VVDALGNAIDGK	R	G	0.95	58.3	28.6	9.35	0	2	0	0	2	1780.04	150	161	TRUE
iTRAQ Total	Isobaric Tag Samples	iTRAQ Sample 1	mascot_daemon_merge (F600897)	Ras GTPase-activating-like protein IQGAP1	IQGA1_HUMAN	Sprot_071310.fas	189241	1	9	9	9	0.000359	0.0766	ATGLHFR	K	H	0.95	34.4	27.2	2.13	0	0	1	0	2	1105.64	105	111	TRUE
iTRAQ Total	Isobaric Tag Samples	iTRAQ Sample 1	mascot_daemon_merge (F600897)	Ras GTPase-activating-like protein IQGAP1	IQGA1_HUMAN	Sprot_071310.fas	189241	1	9	9	9	0.000359	0.0766	FLSAIVSSVDK	K	I	0.95	44.5	28.7	4.57	0	1	0	0	2	1774.06	1145	1155	TRUE
iTRAQ Total	Isobaric Tag Samples	iTRAQ Sample 1	mascot_daemon_merge (F600897)	Ras GTPase-activating-like protein IQGAP1	IQGA1_HUMAN	Sprot_071310.fas	189241	1	9	9	9	0.000359	0.0766	FQPGETLTEILETPATSEQEAEHQR	R	A	0.95	73.7	29.6	12.1	0	0	1	0	2	3146.54	1398	1422	TRUE
iTRAQ Total	Isobaric Tag Samples	iTRAQ Sample 1	mascot_daemon_merge (F600897)	Ras GTPase-activating-like protein IQGAP1	IQGA1_HUMAN	Sprot_071310.fas	189241	1	9	9	9	0.000359	0.0766	IIGNLLYYR	K	Y	0.95	21.7	27.8	3.52	0	1	0	0	2	1428.85	1186	1194	TRUE
iTRAQ Total	Isobaric Tag Samples	iTRAQ Sample 1	mascot_daemon_merge (F600897)	Ras GTPase-activating-like protein IQGAP1	IQGA1_HUMAN	Sprot_071310.fas	189241	1	9	9	9	0.000359	0.0766	ITLQDVVSHSK	K	K	0.95	24.4	28.2	3.6	0	0	1	0	2	1835.09	925	935	TRUE
iTRAQ Total	Isobaric Tag Samples	iTRAQ Sample 1	mascot_daemon_merge (F600897)	Ras GTPase-activating-like protein IQGAP1	IQGA1_HUMAN	Sprot_071310.fas	189241	1	9	9	9	0.000359	0.0766	LEGVLAEVAQHYQDTLIR	K	A	0.95	43.6	30.2	13	0	0	1	0	2	2360.28	568	585	TRUE
iTRAQ Total	Isobaric Tag Samples	iTRAQ Sample 1	mascot_daemon_merge (F600897)	Ras GTPase-activating-like protein IQGAP1	IQGA1_HUMAN	Sprot_071310.fas	189241	1	9	9	9	0.000359	0.0766	LIVDVIR	R	F	0.878	21.5	25	0.0757	0	1	0	0	2	1131.74	1391	1397	TRUE
iTRAQ Total	Isobaric Tag Samples	iTRAQ Sample 1	mascot_daemon_merge (F600897)	Ras GTPase-activating-like protein IQGAP1	IQGA1_HUMAN	Sprot_071310.fas	189241	1	9	9	9	0.000359	0.0766	QSGQTDPLQKEELQSGVDAANSAAQQYQR	R	R	0.95	11.4	31.3	8.03	0	0	0	1	2	3756.89	359	387	TRUE
iTRAQ Total	Isobaric Tag Samples	iTRAQ Sample 1	mascot_daemon_merge (F600897)	Ras GTPase-activating-like protein IQGAP1	IQGA1_HUMAN	Sprot_071310.fas	189241	1	9	9	9	0.000359	0.0766	YQELINDIAR	K	D	0.95	14.3	29.4	3.82	0	0	1	0	2	1843.05	1478	1487	TRUE
iTRAQ Total	Isobaric Tag Samples	iTRAQ Sample 1	mascot_daemon_merge (F600897)	PEST proteolytic signal-containing nuclear protein	PCNP_HUMAN	Sprot_071310.fas	18907.4	0.998	2	2	2	7.97e-05	0.174	AGAAGGPEEEAEKPVK	R	T	0.95	21.8	30.2	6.92	0	0	1	0	2	2452.38	17	32	TRUE
iTRAQ Total	Isobaric Tag Samples	iTRAQ Sample 1	mascot_daemon_merge (F600897)	PEST proteolytic signal-containing nuclear protein	PCNP_HUMAN	Sprot_071310.fas	18907.4	0.998	2	2	2	7.97e-05	0.174	SAEEEAADLPTKPTK	R	I	0.95	47.4	30.4	8.52	0	1	0	0	2	2499.41	53	67	TRUE
iTRAQ Total	Isobaric Tag Samples	iTRAQ Sample 1	mascot_daemon_merge (F600897)	SH3 domain-binding glutamic acid-rich-like protein	SH3L1_HUMAN	Sprot_071310.fas	12756.5	1	3	3	3	0.00012	0.342	ENVPENSRPATGYPLPPQIFNESQYR	R	G	0.95	11.1	30.3	4.28	0	0	1	0	2	3308.65	51	76	TRUE
iTRAQ Total	Isobaric Tag Samples	iTRAQ Sample 1	mascot_daemon_merge (F600897)	SH3 domain-binding glutamic acid-rich-like protein	SH3L1_HUMAN	Sprot_071310.fas	12756.5	1	3	3	3	0.00012	0.342	KQQDVLGFLEANK	K	I	0.95	27.4	28.7	5.16	0	1	0	0	2	2402.42	19	31	TRUE
iTRAQ Total	Isobaric Tag Samples	iTRAQ Sample 1	mascot_daemon_merge (F600897)	SH3 domain-binding glutamic acid-rich-like protein	SH3L1_HUMAN	Sprot_071310.fas	12756.5	1	3	3	3	0.00012	0.342	QQDVLGFLEANK	K	I	0.95	47	29.6	13.3	0	1	0	0	2	1971.1	20	31	TRUE
iTRAQ Total	Isobaric Tag Samples	iTRAQ Sample 1	mascot_daemon_merge (F600897)	Probable saccharopine dehydrogenase	SCPDH_HUMAN	Sprot_071310.fas	47134.6	0.998	2	2	3	0.00012	0.1	GPEAGYVATPIAMVQAAMTLLSDASHLPK	K	A	0.95	36.2	31.3	8.66	0	0	0	2	2	3869.1	366	394	TRUE
iTRAQ Total	Isobaric Tag Samples	iTRAQ Sample 1	mascot_daemon_merge (F600897)	Probable saccharopine dehydrogenase	SCPDH_HUMAN	Sprot_071310.fas	47134.6	0.998	2	2	3	0.00012	0.1	NVSNLKPVPLIGPK	R	L	0.95	52.9	25	7.09	0	1	0	0	2	2388.51	215	228	TRUE
iTRAQ Total	Isobaric Tag Samples	iTRAQ Sample 1	mascot_daemon_merge (F600897)	Quinone oxidoreductase	QOR_HUMAN	Sprot_071310.fas	35189.3	0.996	2	2	2	7.97e-05	0.0608	ALIHSACVK	R	A	0.848	11.2	28.2	2.64	0	1	0	0	2	1595.92	139	147	TRUE
iTRAQ Total	Isobaric Tag Samples	iTRAQ Sample 1	mascot_daemon_merge (F600897)	Quinone oxidoreductase	QOR_HUMAN	Sprot_071310.fas	35189.3	0.996	2	2	2	7.97e-05	0.0608	VFEFGGPEVLK	R	L	0.95	37.4	29.3	5.92	0	1	0	0	2	1830.06	13	23	TRUE
iTRAQ Total	Isobaric Tag Samples	iTRAQ Sample 1	mascot_daemon_merge (F600897)	Succinyl-CoA ligase [ADP-forming] subunit beta, mitochondrial	SUCB1_HUMAN	Sprot_071310.fas	50300.1	1	5	5	6	0.000239	0.132	EQALQLAQK	K	M	0.935	0	0	4.57	0	1	0	0	2	1637.97	217	225	TRUE
iTRAQ Total	Isobaric Tag Samples	iTRAQ Sample 1	mascot_daemon_merge (F600897)	Succinyl-CoA ligase [ADP-forming] subunit beta, mitochondrial	SUCB1_HUMAN	Sprot_071310.fas	50300.1	1	5	5	6	0.000239	0.132	LHGGTPANFLDVGGGATVHQVTEAFK	K	L	0.95	39	31.4	12.6	0	0	1	0	2	3232.72	337	362	TRUE
iTRAQ Total	Isobaric Tag Samples	iTRAQ Sample 1	mascot_daemon_merge (F600897)	Succinyl-CoA ligase [ADP-forming] subunit beta, mitochondrial	SUCB1_HUMAN	Sprot_071310.fas	50300.1	1	5	5	6	0.000239	0.132	LSEIVTLAK	K	Q	0.95	49.2	25	3.06	0	1	0	0	2	1582	443	451	TRUE
iTRAQ Total	Isobaric Tag Samples	iTRAQ Sample 1	mascot_daemon_merge (F600897)	Succinyl-CoA ligase [ADP-forming] subunit beta, mitochondrial	SUCB1_HUMAN	Sprot_071310.fas	50300.1	1	5	5	6	0.000239	0.132	LYSLFLK	K	Y	0.95	19.6	25	4.02	0	2	0	0	2	1491.94	243	249	TRUE
iTRAQ Total	Isobaric Tag Samples	iTRAQ Sample 1	mascot_daemon_merge (F600897)	Succinyl-CoA ligase [ADP-forming] subunit beta, mitochondrial	SUCB1_HUMAN	Sprot_071310.fas	50300.1	1	5	5	6	0.000239	0.132	SPDEAYAIAK	K	K	0.855	10.6	29.4	2.68	0	1	0	0	2	1977.14	79	88	TRUE
iTRAQ Total	Isobaric Tag Samples	iTRAQ Sample 1	mascot_daemon_merge (F600897)	Band 4.1-like protein 1	E41L1_HUMAN	Sprot_071310.fas	98487.3	1	7	7	7	0.000279	0.111	APESDTGDEDQDQER	R	D	0.95	37.2	25	7.3	0	0	1	0	2	1996.85	575	589	TRUE
iTRAQ Total	Isobaric Tag Samples	iTRAQ Sample 1	mascot_daemon_merge (F600897)	Band 4.1-like protein 1	E41L1_HUMAN	Sprot_071310.fas	98487.3	1	7	7	7	0.000279	0.111	DVLTSTYGATAETLSTSTTTHVTK	K	T	0.95	0	0	4.38	0	0	0	1	2	3397.85	790	813	TRUE
iTRAQ Total	Isobaric Tag Samples	iTRAQ Sample 1	mascot_daemon_merge (F600897)	Band 4.1-like protein 1	E41L1_HUMAN	Sprot_071310.fas	98487.3	1	7	7	7	0.000279	0.111	ELKPEQETTPR	K	H	0.94	18	28.7	1.6	0	1	0	0	2	1936.1	481	491	TRUE
iTRAQ Total	Isobaric Tag Samples	iTRAQ Sample 1	mascot_daemon_merge (F600897)	Band 4.1-like protein 1	E41L1_HUMAN	Sprot_071310.fas	98487.3	1	7	7	7	0.000279	0.111	GMTPGEAEIHFLENAK	R	K	0.852	2.95	29.6	3.68	0	0	1	0	2	2352.25	263	278	TRUE
iTRAQ Total	Isobaric Tag Samples	iTRAQ Sample 1	mascot_daemon_merge (F600897)	Band 4.1-like protein 1	E41L1_HUMAN	Sprot_071310.fas	98487.3	1	7	7	7	0.000279	0.111	KIEPEAVLQTR	K	V	0.95	12	28.3	3.82	0	1	0	0	2	1892.14	710	720	TRUE
iTRAQ Total	Isobaric Tag Samples	iTRAQ Sample 1	mascot_daemon_merge (F600897)	Band 4.1-like protein 1	E41L1_HUMAN	Sprot_071310.fas	98487.3	1	7	7	7	0.000279	0.111	LQHPDMLVTK	K	A	0.941	28.7	28.6	-0.146	0	1	0	0	2	1806.04	851	860	TRUE
iTRAQ Total	Isobaric Tag Samples	iTRAQ Sample 1	mascot_daemon_merge (F600897)	Band 4.1-like protein 1	E41L1_HUMAN	Sprot_071310.fas	98487.3	1	7	7	7	0.000279	0.111	SSPWNFAFTVK	R	F	0.95	39.3	29	4.92	0	1	0	0	2	1892.05	164	174	TRUE
iTRAQ Total	Isobaric Tag Samples	iTRAQ Sample 1	mascot_daemon_merge (F600897)	Amyloid-like protein 1	APLP1_HUMAN	Sprot_071310.fas	72158	0.998	2	2	2	7.97e-05	0.0354	GSTEQDAASPEKEK	K	M	0.95	16.5	30.1	7.07	0	0	1	0	2	2389.3	526	539	TRUE
iTRAQ Total	Isobaric Tag Samples	iTRAQ Sample 1	mascot_daemon_merge (F600897)	Amyloid-like protein 1	APLP1_HUMAN	Sprot_071310.fas	72158	0.998	2	2	2	7.97e-05	0.0354	MDQCESSTR	R	R	0.95	16.1	25	1.39	0	1	0	0	2	1423.58	164	172	TRUE
iTRAQ Total	Isobaric Tag Samples	iTRAQ Sample 1	mascot_daemon_merge (F600897)	Thymosin beta-4-like protein 3	TMSL3_HUMAN,TYB4_HUMAN	Sprot_071310.fas	5044.9	1	3	3	4	0.000159	0.455	ETIEQEK	K	Q	0.95	34.8	28.6	2.07	0	2	0	0	2	1484.84	33	39	TRUE
iTRAQ Total	Isobaric Tag Samples	iTRAQ Sample 1	mascot_daemon_merge (F600897)	Thymosin beta-4-like protein 3	TMSL3_HUMAN,TYB4_HUMAN	Sprot_071310.fas	5044.9	1	3	3	4	0.000159	0.455	KTETQEKNPLPSK	K	E	0.942	7.78	27	2.89	0	0	0	1	2	2716.63	20	32	TRUE
iTRAQ Total	Isobaric Tag Samples	iTRAQ Sample 1	mascot_daemon_merge (F600897)	Thymosin beta-4-like protein 3	TMSL3_HUMAN,TYB4_HUMAN	Sprot_071310.fas	5044.9	1	3	3	4	0.000159	0.455	NPLPSK	K	E	0.931	15	25	1.66	1	0	0	0	2	1263.79	27	32	TRUE
iTRAQ Total	Isobaric Tag Samples	iTRAQ Sample 1	mascot_daemon_merge (F600897)	Myosin-9	MYH9_HUMAN	Sprot_071310.fas	226520	1	36	41	43	0.00171	0.23	ADGAEAKPAE	K	-	0.95	14.6	28	2.28	0	1	0	0	2	1566.86	1951	1960	TRUE
iTRAQ Total	Isobaric Tag Samples	iTRAQ Sample 1	mascot_daemon_merge (F600897)	Myosin-9	MYH9_HUMAN	Sprot_071310.fas	226520	1	36	41	43	0.00171	0.23	ALEEAMEQK	R	A	0.95	23.6	28.2	3.33	0	1	0	0	2	1656.91	1484	1492	TRUE
iTRAQ Total	Isobaric Tag Samples	iTRAQ Sample 1	mascot_daemon_merge (F600897)	Myosin-9	MYH9_HUMAN	Sprot_071310.fas	226520	1	36	41	43	0.00171	0.23	ALEQQVEEMK	R	T	0.95	58.4	28.2	3.66	0	1	0	0	2	1828.99	1529	1538	TRUE
iTRAQ Total	Isobaric Tag Samples	iTRAQ Sample 1	mascot_daemon_merge (F600897)	Myosin-9	MYH9_HUMAN	Sprot_071310.fas	226520	1	36	41	43	0.00171	0.23	DFSALESQLQDTQELLQEENR	K	Q	0.95	79.3	27.8	10.3	0	1	0	0	2	2797.38	1302	1322	TRUE
iTRAQ Total	Isobaric Tag Samples	iTRAQ Sample 1	mascot_daemon_merge (F600897)	Myosin-9	MYH9_HUMAN	Sprot_071310.fas	226520	1	36	41	43	0.00171	0.23	DVLLQVDDERR	K	N	0.95	32.4	29	4.09	0	0	1	0	2	1661.91	1846	1856	TRUE
iTRAQ Total	Isobaric Tag Samples	iTRAQ Sample 1	mascot_daemon_merge (F600897)	Myosin-9	MYH9_HUMAN	Sprot_071310.fas	226520	1	36	41	43	0.00171	0.23	EQLEEEEEAKHNLEK	R	Q	0.95	17.3	30.8	6.12	0	0	0	1	2	2767.49	1343	1357	TRUE
iTRAQ Total	Isobaric Tag Samples	iTRAQ Sample 1	mascot_daemon_merge (F600897)	Myosin-9	MYH9_HUMAN	Sprot_071310.fas	226520	1	36	41	43	0.00171	0.23	FDQLLAEEK	K	T	0.95	39.2	29.5	6.09	0	1	0	0	2	1700.97	1446	1454	TRUE	MYH10_HUMAN
iTRAQ Total	Isobaric Tag Samples	iTRAQ Sample 1	mascot_daemon_merge (F600897)	Myosin-9	MYH9_HUMAN	Sprot_071310.fas	226520	1	36	41	43	0.00171	0.23	GALALEEK	K	R	0.95	37.4	29.8	2.48	0	1	0	0	2	1438.87	1717	1724	TRUE
iTRAQ Total	Isobaric Tag Samples	iTRAQ Sample 1	mascot_daemon_merge (F600897)	Myosin-9	MYH9_HUMAN	Sprot_071310.fas	226520	1	36	41	43	0.00171	0.23	HSQAVEELAEQLEQTK	K	R	0.95	84.3	30.2	21.2	0	2	0	0	2	2449.3	1194	1209	TRUE
iTRAQ Total	Isobaric Tag Samples	iTRAQ Sample 1	mascot_daemon_merge (F600897)	Myosin-9	MYH9_HUMAN	Sprot_071310.fas	226520	1	36	41	43	0.00171	0.23	IAQLEEQLDNETK	K	E	0.95	47	29.8	7.7	0	1	0	0	2	2139.18	1816	1828	TRUE
iTRAQ Total	Isobaric Tag Samples	iTRAQ Sample 1	mascot_daemon_merge (F600897)	Myosin-9	MYH9_HUMAN	Sprot_071310.fas	226520	1	36	41	43	0.00171	0.23	IIGLDQVAGMSETALPGAFK	R	T	0.95	25.4	30.5	3.1	0	1	0	0	2	2626.47	618	637	TRUE
iTRAQ Total	Isobaric Tag Samples	iTRAQ Sample 1	mascot_daemon_merge (F600897)	Myosin-9	MYH9_HUMAN	Sprot_071310.fas	226520	1	36	41	43	0.00171	0.23	KANLQIDQINTDLNLER	K	S	0.95	25.9	30.3	2.8	0	0	1	0	2	2606.47	1754	1770	TRUE
iTRAQ Total	Isobaric Tag Samples	iTRAQ Sample 1	mascot_daemon_merge (F600897)	Myosin-9	MYH9_HUMAN	Sprot_071310.fas	226520	1	36	41	43	0.00171	0.23	KFDQLLAEEK	K	T	0.95	19.5	29	8.47	0	1	0	0	2	2133.27	1445	1454	TRUE	MYH10_HUMAN
iTRAQ Total	Isobaric Tag Samples	iTRAQ Sample 1	mascot_daemon_merge (F600897)	Myosin-9	MYH9_HUMAN	Sprot_071310.fas	226520	1	36	41	43	0.00171	0.23	KLEGDSTDLSDQIAELQAQIAELK	R	M	0.95	53.5	30.8	10.9	0	0	1	1	2	3527.96	1052	1075	TRUE
iTRAQ Total	Isobaric Tag Samples	iTRAQ Sample 1	mascot_daemon_merge (F600897)	Myosin-9	MYH9_HUMAN	Sprot_071310.fas	226520	1	36	41	43	0.00171	0.23	KQELEEICHDLEAR	K	V	0.95	34.5	28.9	3.57	0	0	0	1	2	2367.23	910	923	TRUE
iTRAQ Total	Isobaric Tag Samples	iTRAQ Sample 1	mascot_daemon_merge (F600897)	Myosin-9	MYH9_HUMAN	Sprot_071310.fas	226520	1	36	41	43	0.00171	0.23	LDPHLVLDQLR	K	C	0.95	20.8	27.4	2.18	0	0	1	0	2	1622.95	683	693	TRUE	MYH10_HUMAN
iTRAQ Total	Isobaric Tag Samples	iTRAQ Sample 1	mascot_daemon_merge (F600897)	Myosin-9	MYH9_HUMAN	Sprot_071310.fas	226520	1	36	41	43	0.00171	0.23	LKDVLLQVDDERR	K	N	0.95	16.5	29.1	4.82	0	0	0	1	2	2207.3	1844	1856	TRUE
iTRAQ Total	Isobaric Tag Samples	iTRAQ Sample 1	mascot_daemon_merge (F600897)	Myosin-9	MYH9_HUMAN	Sprot_071310.fas	226520	1	36	41	43	0.00171	0.23	LQQELDDLLVDLDHQR	R	Q	0.95	68.9	29.4	11.3	0	0	1	0	2	2254.2	1418	1433	TRUE
iTRAQ Total	Isobaric Tag Samples	iTRAQ Sample 1	mascot_daemon_merge (F600897)	Myosin-9	MYH9_HUMAN	Sprot_071310.fas	226520	1	36	41	43	0.00171	0.23	LQVELDNVTGLLSQSDSK	K	S	0.95	74.9	30.5	9.8	0	1	0	0	2	2554.42	1278	1295	TRUE
iTRAQ Total	Isobaric Tag Samples	iTRAQ Sample 1	mascot_daemon_merge (F600897)	Myosin-9	MYH9_HUMAN	Sprot_071310.fas	226520	1	36	41	43	0.00171	0.23	NCAAYLK	R	L	0.862	10.1	26.7	2.72	0	1	0	0	2	1436.79	815	821	TRUE	MYH10_HUMAN
iTRAQ Total	Isobaric Tag Samples	iTRAQ Sample 1	mascot_daemon_merge (F600897)	Myosin-9	MYH9_HUMAN	Sprot_071310.fas	226520	1	36	41	43	0.00171	0.23	NRDEAIK	K	Q	0.845	8.37	28.3	2.62	0	1	0	0	2	1453.86	1632	1638	TRUE
iTRAQ Total	Isobaric Tag Samples	iTRAQ Sample 1	mascot_daemon_merge (F600897)	Myosin-9	MYH9_HUMAN	Sprot_071310.fas	226520	1	36	41	43	0.00171	0.23	NTDQASMPDNTAAQK	R	V	0.95	57.3	26.8	8.28	0	1	0	0	2	2200.11	359	373	TRUE
iTRAQ Total	Isobaric Tag Samples	iTRAQ Sample 1	mascot_daemon_merge (F600897)	Myosin-9	MYH9_HUMAN	Sprot_071310.fas	226520	1	36	41	43	0.00171	0.23	QIATLHAQVADMK	K	K	0.95	37.4	29.2	7.92	0	1	1	0	2	2050.16	1358	1370	TRUE
iTRAQ Total	Isobaric Tag Samples	iTRAQ Sample 1	mascot_daemon_merge (F600897)	Myosin-9	MYH9_HUMAN	Sprot_071310.fas	226520	1	36	41	43	0.00171	0.23	QLLQANPILEAFGNAK	R	T	0.95	48.4	28.7	10.5	0	1	0	0	2	2336.34	210	225	TRUE
iTRAQ Total	Isobaric Tag Samples	iTRAQ Sample 1	mascot_daemon_merge (F600897)	Myosin-9	MYH9_HUMAN	Sprot_071310.fas	226520	1	36	41	43	0.00171	0.23	QSACNLEK	R	K	0.95	33.2	26	2.41	0	1	0	0	2	1546.82	1434	1441	TRUE
iTRAQ Total	Isobaric Tag Samples	iTRAQ Sample 1	mascot_daemon_merge (F600897)	Myosin-9	MYH9_HUMAN	Sprot_071310.fas	226520	1	36	41	43	0.00171	0.23	SMEAEMIQLQEELAAAER	K	A	0.95	72	26.8	11.7	0	1	1	0	2	2353.17	1677	1694	TRUE
iTRAQ Total	Isobaric Tag Samples	iTRAQ Sample 1	mascot_daemon_merge (F600897)	Myosin-9	MYH9_HUMAN	Sprot_071310.fas	226520	1	36	41	43	0.00171	0.23	TDLLLEPYNK	K	Y	0.935	6.86	28.1	3.44	0	0	1	0	2	2118.26	290	299	TRUE
iTRAQ Total	Isobaric Tag Samples	iTRAQ Sample 1	mascot_daemon_merge (F600897)	Myosin-9	MYH9_HUMAN	Sprot_071310.fas	226520	1	36	41	43	0.00171	0.23	TLEEEAK	K	T	0.95	28	28.8	2.74	0	1	0	0	2	1427.82	1175	1181	TRUE
iTRAQ Total	Isobaric Tag Samples	iTRAQ Sample 1	mascot_daemon_merge (F600897)	Myosin-9	MYH9_HUMAN	Sprot_071310.fas	226520	1	36	41	43	0.00171	0.23	TQLEELEDELQATEDAK	K	L	0.95	73.5	29.5	7.54	0	1	0	0	2	2570.33	1539	1555	TRUE	MYH10_HUMAN
iTRAQ Total	Isobaric Tag Samples	iTRAQ Sample 1	mascot_daemon_merge (F600897)	Myosin-9	MYH9_HUMAN	Sprot_071310.fas	226520	1	36	41	43	0.00171	0.23	TVGQLYK	R	E	0.95	20	27.5	2.92	0	1	0	0	2	1721.07	645	651	TRUE	MYH10_HUMAN
iTRAQ Total	Isobaric Tag Samples	iTRAQ Sample 1	mascot_daemon_merge (F600897)	Myosin-9	MYH9_HUMAN	Sprot_071310.fas	226520	1	36	41	43	0.00171	0.23	VEDMAELTCLNEASVLHNLK	K	E	0.95	76.1	30.1	14.2	0	0	2	0	2	2883.49	83	102	TRUE	MYH10_HUMAN
iTRAQ Total	Isobaric Tag Samples	iTRAQ Sample 1	mascot_daemon_merge (F600897)	Myosin-9	MYH9_HUMAN	Sprot_071310.fas	226520	1	36	41	43	0.00171	0.23	VIQYLAYVASSHK	K	S	0.95	31.4	28.6	5.92	0	0	0	1	2	2391.42	187	199	TRUE
iTRAQ Total	Isobaric Tag Samples	iTRAQ Sample 1	mascot_daemon_merge (F600897)	Myosin-9	MYH9_HUMAN	Sprot_071310.fas	226520	1	36	41	43	0.00171	0.23	VISGVLQLGNIVFKK	R	E	0.95	11.9	25	2.34	0	0	0	1	2	2527.61	342	356	TRUE
iTRAQ Total	Isobaric Tag Samples	iTRAQ Sample 1	mascot_daemon_merge (F600897)	Myosin-9	MYH9_HUMAN	Sprot_071310.fas	226520	1	36	41	43	0.00171	0.23	VMQEQGTHPK	K	F	0.95	31.8	28.2	1.52	0	1	1	0	2	1778.97	546	555	TRUE
iTRAQ Total	Isobaric Tag Samples	iTRAQ Sample 1	mascot_daemon_merge (F600897)	Myosin-9	MYH9_HUMAN	Sprot_071310.fas	226520	1	36	41	43	0.00171	0.23	VNKDDIQK	K	M	0.95	13.8	27.7	4.57	0	1	0	0	2	1872.13	67	74	TRUE
iTRAQ Total	Isobaric Tag Samples	iTRAQ Sample 1	mascot_daemon_merge (F600897)	Myosin-9	MYH9_HUMAN	Sprot_071310.fas	226520	1	36	41	43	0.00171	0.23	VSHLLGINVTDFTR	K	G	0.924	10.7	28.9	3.32	0	1	1	0	2	1876.06	374	387	TRUE
iTRAQ Total	Isobaric Tag Samples	iTRAQ Sample 1	mascot_daemon_merge (F600897)	OCIA domain-containing protein 2	OCAD2_HUMAN	Sprot_071310.fas	16935.9	0.998	2	2	2	7.97e-05	0.143	FHFFEDQLR	K	G	0.95	14	26.2	1.85	0	0	1	0	2	1542.8	110	118	TRUE
iTRAQ Total	Isobaric Tag Samples	iTRAQ Sample 1	mascot_daemon_merge (F600897)	OCIA domain-containing protein 2	OCAD2_HUMAN	Sprot_071310.fas	16935.9	0.998	2	2	2	7.97e-05	0.143	VALAGLLGFGLGK	K	V	0.95	20.6	25	4.57	0	0	1	0	2	1824.16	87	99	TRUE
iTRAQ Total	Isobaric Tag Samples	iTRAQ Sample 1	mascot_daemon_merge (F600897)	Neural cell adhesion molecule 1	NCAM1_HUMAN	Sprot_071310.fas	94556.3	1	17	20	25	0.000996	0.223	AAHFVFR	K	T	0.95	11.6	25	2.74	0	1	0	0	2	1151.66	695	701	TRUE
iTRAQ Total	Isobaric Tag Samples	iTRAQ Sample 1	mascot_daemon_merge (F600897)	Neural cell adhesion molecule 1	NCAM1_HUMAN	Sprot_071310.fas	94556.3	1	17	20	25	0.000996	0.223	AGEQDATIHLK	K	V	0.95	43.8	28.6	4.82	0	1	1	0	2	1791.02	293	303	TRUE
iTRAQ Total	Isobaric Tag Samples	iTRAQ Sample 1	mascot_daemon_merge (F600897)	Neural cell adhesion molecule 1	NCAM1_HUMAN	Sprot_071310.fas	94556.3	1	17	20	25	0.000996	0.223	AVGEEVWHSK	R	W	0.95	24.6	28.4	3.74	0	0	1	0	2	1749.97	549	558	TRUE
iTRAQ Total	Isobaric Tag Samples	iTRAQ Sample 1	mascot_daemon_merge (F600897)	Neural cell adhesion molecule 1	NCAM1_HUMAN	Sprot_071310.fas	94556.3	1	17	20	25	0.000996	0.223	CVVTGEDGSESEATVNVK	K	I	0.95	56.3	27.3	5.47	0	1	0	0	2	2478.23	96	113	TRUE
iTRAQ Total	Isobaric Tag Samples	iTRAQ Sample 1	mascot_daemon_merge (F600897)	Neural cell adhesion molecule 1	NCAM1_HUMAN	Sprot_071310.fas	94556.3	1	17	20	25	0.000996	0.223	DESKEPIVEVR	K	T	0.95	25.1	29.1	4.24	0	1	0	0	2	1909.09	782	792	TRUE
iTRAQ Total	Isobaric Tag Samples	iTRAQ Sample 1	mascot_daemon_merge (F600897)	Neural cell adhesion molecule 1	NCAM1_HUMAN	Sprot_071310.fas	94556.3	1	17	20	25	0.000996	0.223	DIQVIVNVPPTIQAR	K	Q	0.95	59.8	28.6	6.74	0	1	0	0	2	1967.16	203	217	TRUE
iTRAQ Total	Isobaric Tag Samples	iTRAQ Sample 1	mascot_daemon_merge (F600897)	Neural cell adhesion molecule 1	NCAM1_HUMAN	Sprot_071310.fas	94556.3	1	17	20	25	0.000996	0.223	DKDISWFSPNGEK	K	L	0.95	42.2	30	10.8	0	1	0	0	2	2436.32	49	61	TRUE
iTRAQ Total	Isobaric Tag Samples	iTRAQ Sample 1	mascot_daemon_merge (F600897)	Neural cell adhesion molecule 1	NCAM1_HUMAN	Sprot_071310.fas	94556.3	1	17	20	25	0.000996	0.223	FFLCQVAGDAK	K	D	0.95	65	27.7	5.34	0	3	2	0	2	1852.99	38	48	TRUE
iTRAQ Total	Isobaric Tag Samples	iTRAQ Sample 1	mascot_daemon_merge (F600897)	Neural cell adhesion molecule 1	NCAM1_HUMAN	Sprot_071310.fas	94556.3	1	17	20	25	0.000996	0.223	GKDMEEGK	K	A	0.95	5.49	28.5	3.82	0	0	1	0	2	1806.02	769	776	TRUE
iTRAQ Total	Isobaric Tag Samples	iTRAQ Sample 1	mascot_daemon_merge (F600897)	Neural cell adhesion molecule 1	NCAM1_HUMAN	Sprot_071310.fas	94556.3	1	17	20	25	0.000996	0.223	GLGEISAASEFK	K	T	0.95	73.5	29	12.2	0	2	0	0	2	1817.03	593	604	TRUE
iTRAQ Total	Isobaric Tag Samples	iTRAQ Sample 1	mascot_daemon_merge (F600897)	Neural cell adhesion molecule 1	NCAM1_HUMAN	Sprot_071310.fas	94556.3	1	17	20	25	0.000996	0.223	KVDKNDEAEYICIAENK	K	A	0.95	33.6	31.5	15	0	0	1	0	2	3245.75	276	292	TRUE
iTRAQ Total	Isobaric Tag Samples	iTRAQ Sample 1	mascot_daemon_merge (F600897)	Neural cell adhesion molecule 1	NCAM1_HUMAN	Sprot_071310.fas	94556.3	1	17	20	25	0.000996	0.223	LAALNGK	R	G	0.919	31.7	27.9	0.108	1	0	0	0	2	1295.81	586	592	TRUE
iTRAQ Total	Isobaric Tag Samples	iTRAQ Sample 1	mascot_daemon_merge (F600897)	Neural cell adhesion molecule 1	NCAM1_HUMAN	Sprot_071310.fas	94556.3	1	17	20	25	0.000996	0.223	LEGQMGEDGNSIK	K	V	0.95	22	27.7	3.59	0	1	0	0	2	1986.04	617	629	TRUE
iTRAQ Total	Isobaric Tag Samples	iTRAQ Sample 1	mascot_daemon_merge (F600897)	Neural cell adhesion molecule 1	NCAM1_HUMAN	Sprot_071310.fas	94556.3	1	17	20	25	0.000996	0.223	LTPNQQR	K	I	0.95	13.5	27	2.32	0	1	0	0	2	1160.67	62	68	TRUE
iTRAQ Total	Isobaric Tag Samples	iTRAQ Sample 1	mascot_daemon_merge (F600897)	Neural cell adhesion molecule 1	NCAM1_HUMAN	Sprot_071310.fas	94556.3	1	17	20	25	0.000996	0.223	QETLDGHMVVR	K	S	0.95	18.7	26.9	5.24	0	0	1	0	2	1605.82	362	372	TRUE
iTRAQ Total	Isobaric Tag Samples	iTRAQ Sample 1	mascot_daemon_merge (F600897)	Neural cell adhesion molecule 1	NCAM1_HUMAN	Sprot_071310.fas	94556.3	1	17	20	25	0.000996	0.223	TPNHDGGK	R	H	0.95	28.4	28	2.85	0	2	1	0	2	1433.8	798	805	TRUE
iTRAQ Total	Isobaric Tag Samples	iTRAQ Sample 1	mascot_daemon_merge (F600897)	Neural cell adhesion molecule 1	NCAM1_HUMAN	Sprot_071310.fas	94556.3	1	17	20	25	0.000996	0.223	TQPVQGEPSAPK	K	L	0.95	44.6	28.9	2.8	0	1	0	0	2	1847.05	605	616	TRUE
iTRAQ Total	Isobaric Tag Samples	iTRAQ Sample 1	mascot_daemon_merge (F600897)	Actin-related protein 2/3 complex subunit 5	ARPC5_HUMAN	Sprot_071310.fas	16302.6	0.998	2	2	2	7.97e-05	0.311	ALAAGGVGSIVR	K	V	0.95	26	26.5	1.64	0	1	0	0	2	1374.84	132	143	TRUE
iTRAQ Total	Isobaric Tag Samples	iTRAQ Sample 1	mascot_daemon_merge (F600897)	Actin-related protein 2/3 complex subunit 5	ARPC5_HUMAN	Sprot_071310.fas	16302.6	0.998	2	2	2	7.97e-05	0.311	KVDVDEYDENKFVDEEDGGDGQAGPDEGEVDSCLR	R	Q	0.95	21.4	27	0	0	0	0	0	2	4791.18	13	47	TRUE
iTRAQ Total	Isobaric Tag Samples	iTRAQ Sample 1	mascot_daemon_merge (F600897)	Sorbin and SH3 domain-containing protein 1	SRBS1_HUMAN	Sprot_071310.fas	142483	0.998	2	2	2	7.97e-05	0.0232	ETPSSSPASPQETR	R	Q	0.95	55.9	25	5.17	0	1	0	0	2	1777.89	81	94	TRUE
iTRAQ Total	Isobaric Tag Samples	iTRAQ Sample 1	mascot_daemon_merge (F600897)	Sorbin and SH3 domain-containing protein 1	SRBS1_HUMAN	Sprot_071310.fas	142483	0.998	2	2	2	7.97e-05	0.0232	KLTPVQVLEYGEAIAK	K	F	0.95	13.3	26.1	5.59	0	0	1	0	2	2671.62	860	875	TRUE
iTRAQ Total	Isobaric Tag Samples	iTRAQ Sample 1	mascot_daemon_merge (F600897)	40S ribosomal protein SA	RSSA_HUMAN	Sprot_071310.fas	32836.1	1	5	5	5	0.000199	0.302	ADHQPLTEASYVNLPTIALCNTDSPLR	R	Y	0.95	73.1	30.3	15.1	0	0	1	0	2	3290.63	129	155	TRUE
iTRAQ Total	Isobaric Tag Samples	iTRAQ Sample 1	mascot_daemon_merge (F600897)	40S ribosomal protein SA	RSSA_HUMAN	Sprot_071310.fas	32836.1	1	5	5	5	0.000199	0.302	DPEEIEKEEQAAAEK	R	A	0.95	22.6	30.6	5.54	0	0	1	0	2	2628.41	206	220	TRUE
iTRAQ Total	Isobaric Tag Samples	iTRAQ Sample 1	mascot_daemon_merge (F600897)	40S ribosomal protein SA	RSSA_HUMAN	Sprot_071310.fas	32836.1	1	5	5	5	0.000199	0.302	FAAATGATPIAGR	K	F	0.95	22.9	27	1.82	0	1	0	0	2	1507.85	90	102	TRUE
iTRAQ Total	Isobaric Tag Samples	iTRAQ Sample 1	mascot_daemon_merge (F600897)	40S ribosomal protein SA	RSSA_HUMAN	Sprot_071310.fas	32836.1	1	5	5	5	0.000199	0.302	FLAAGTHLGGTNLDFQMEQYIYK	K	R	0.95	48.5	31.3	13.7	0	0	1	0	2	3242.67	18	40	TRUE
iTRAQ Total	Isobaric Tag Samples	iTRAQ Sample 1	mascot_daemon_merge (F600897)	40S ribosomal protein SA	RSSA_HUMAN	Sprot_071310.fas	32836.1	1	5	5	5	0.000199	0.302	KSDGIYIINLK	R	R	0.95	26	26.7	8.15	0	0	1	0	2	2176.35	42	52	TRUE
iTRAQ Total	Isobaric Tag Samples	iTRAQ Sample 1	mascot_daemon_merge (F600897)	Ubiquitin-conjugating enzyme E2 variant 1	UB2V1_HUMAN	Sprot_071310.fas	16477.1	1	5	6	9	0.000359	0.34	AISVLAK	R	W	0.931	27.3	27.9	1	0	1	0	0	2	1309.87	104	110	TRUE
iTRAQ Total	Isobaric Tag Samples	iTRAQ Sample 1	mascot_daemon_merge (F600897)	Ubiquitin-conjugating enzyme E2 variant 1	UB2V1_HUMAN	Sprot_071310.fas	16477.1	1	5	6	9	0.000359	0.34	INMNGVNSSNGVVDPR	K	A	0.95	15.1	25	3.55	0	0	1	0	2	1995.96	88	103	TRUE
iTRAQ Total	Isobaric Tag Samples	iTRAQ Sample 1	mascot_daemon_merge (F600897)	Ubiquitin-conjugating enzyme E2 variant 1	UB2V1_HUMAN	Sprot_071310.fas	16477.1	1	5	6	9	0.000359	0.34	LLEELEEGQK	R	G	0.95	42.8	28.6	3.08	0	3	1	0	2	1796.03	17	26	TRUE
iTRAQ Total	Isobaric Tag Samples	iTRAQ Sample 1	mascot_daemon_merge (F600897)	Ubiquitin-conjugating enzyme E2 variant 1	UB2V1_HUMAN	Sprot_071310.fas	16477.1	1	5	6	9	0.000359	0.34	VVLQELR	K	R	0.95	23.4	27.6	2.82	0	2	0	0	2	1160.73	119	125	TRUE
iTRAQ Total	Isobaric Tag Samples	iTRAQ Sample 1	mascot_daemon_merge (F600897)	Ubiquitin-conjugating enzyme E2 variant 1	UB2V1_HUMAN	Sprot_071310.fas	16477.1	1	5	6	9	0.000359	0.34	WTGMIIGPPR	R	T	0.95	20.2	28.5	5.38	0	1	0	0	2	1431.81	48	57	TRUE
iTRAQ Total	Isobaric Tag Samples	iTRAQ Sample 1	mascot_daemon_merge (F600897)	Protein KIAA1045	K1045_HUMAN	Sprot_071310.fas	45173.3	1	3	4	4	0.000159	0.125	FTPPAFIRPTR	R	K	0.95	11.1	26.7	2.85	0	0	1	0	2	1606.94	99	109	TRUE
iTRAQ Total	Isobaric Tag Samples	iTRAQ Sample 1	mascot_daemon_merge (F600897)	Protein KIAA1045	K1045_HUMAN	Sprot_071310.fas	45173.3	1	3	4	4	0.000159	0.125	GTVEGSVQEVQEEKEAEAGTSVVQEESSAGR	R	A	0.95	48.4	30.6	16.5	0	0	1	1	2	3816.87	46	76	TRUE
iTRAQ Total	Isobaric Tag Samples	iTRAQ Sample 1	mascot_daemon_merge (F600897)	Protein KIAA1045	K1045_HUMAN	Sprot_071310.fas	45173.3	1	3	4	4	0.000159	0.125	QTVEQVQK	R	V	0.95	26.1	29.4	2.28	0	1	0	0	2	1567.93	9	16	TRUE
iTRAQ Total	Isobaric Tag Samples	iTRAQ Sample 1	mascot_daemon_merge (F600897)	Dihydropyrimidinase-related protein 1	DPYL1_HUMAN	Sprot_071310.fas	62166.7	1	13	16	19	0.000757	0.451	AALVGGTTMIIDHVVPEPGSSLLTSFEK	R	W	0.95	42	31.6	10.7	0	0	1	1	2	3493.91	95	122	TRUE
iTRAQ Total	Isobaric Tag Samples	iTRAQ Sample 1	mascot_daemon_merge (F600897)	Dihydropyrimidinase-related protein 1	DPYL1_HUMAN	Sprot_071310.fas	62166.7	1	13	16	19	0.000757	0.451	DNFTLIPEGVNGIEER	K	M	0.95	66.4	28	13	0	1	0	0	2	2108.08	346	361	TRUE
iTRAQ Total	Isobaric Tag Samples	iTRAQ Sample 1	mascot_daemon_merge (F600897)	Dihydropyrimidinase-related protein 1	DPYL1_HUMAN	Sprot_071310.fas	62166.7	1	13	16	19	0.000757	0.451	DVYQMSDSQLYEAFTFLK	K	G	0.95	45.4	30.9	3.85	0	0	1	0	2	3113.63	172	189	TRUE
iTRAQ Total	Isobaric Tag Samples	iTRAQ Sample 1	mascot_daemon_merge (F600897)	Dihydropyrimidinase-related protein 1	DPYL1_HUMAN	Sprot_071310.fas	62166.7	1	13	16	19	0.000757	0.451	GLGAVILVHAENGDLIAQEQK	K	R	0.95	24	30.3	14.2	0	1	1	0	2	2786.54	190	210	TRUE
iTRAQ Total	Isobaric Tag Samples	iTRAQ Sample 1	mascot_daemon_merge (F600897)	Dihydropyrimidinase-related protein 1	DPYL1_HUMAN	Sprot_071310.fas	62166.7	1	13	16	19	0.000757	0.451	GMYDGPVYEVPATPK	R	Y	0.95	56.3	29.1	5.92	0	2	0	0	2	2232.18	497	511	TRUE
iTRAQ Total	Isobaric Tag Samples	iTRAQ Sample 1	mascot_daemon_merge (F600897)	Dihydropyrimidinase-related protein 1	DPYL1_HUMAN	Sprot_071310.fas	62166.7	1	13	16	19	0.000757	0.451	GSPLVVISQGK	H	I	0.95	25.6	27.4	5.04	0	3	0	0	1	1693.05	441	451	FALSE	DPYL2_HUMAN
iTRAQ Total	Isobaric Tag Samples	iTRAQ Sample 1	mascot_daemon_merge (F600897)	Dihydropyrimidinase-related protein 1	DPYL1_HUMAN	Sprot_071310.fas	62166.7	1	13	16	19	0.000757	0.451	IAVGSDADVVIWDPDKLK	R	T	0.95	40.3	29.6	9.52	0	0	1	0	2	2853.65	401	418	TRUE
iTRAQ Total	Isobaric Tag Samples	iTRAQ Sample 1	mascot_daemon_merge (F600897)	Dihydropyrimidinase-related protein 1	DPYL1_HUMAN	Sprot_071310.fas	62166.7	1	13	16	19	0.000757	0.451	IFNLYPR	K	K	0.95	32.2	29	1.7	0	3	1	0	2	1226.72	391	397	FALSE	DPYL3_HUMAN
iTRAQ Total	Isobaric Tag Samples	iTRAQ Sample 1	mascot_daemon_merge (F600897)	Dihydropyrimidinase-related protein 1	DPYL1_HUMAN	Sprot_071310.fas	62166.7	1	13	16	19	0.000757	0.451	IINDDQSLYADVYLEDGLIK	R	Q	0.95	16.9	31.1	2.22	0	0	1	0	2	3210.76	24	43	TRUE
iTRAQ Total	Isobaric Tag Samples	iTRAQ Sample 1	mascot_daemon_merge (F600897)	Dihydropyrimidinase-related protein 1	DPYL1_HUMAN	Sprot_071310.fas	62166.7	1	13	16	19	0.000757	0.451	INCPVYITK	R	V	0.95	19.2	29.4	6.25	0	1	0	0	2	2009.17	246	254	TRUE
iTRAQ Total	Isobaric Tag Samples	iTRAQ Sample 1	mascot_daemon_merge (F600897)	Dihydropyrimidinase-related protein 1	DPYL1_HUMAN	Sprot_071310.fas	62166.7	1	13	16	19	0.000757	0.451	MDENQFVAVTSTNAAK	K	I	0.95	42.8	29.6	14.2	0	2	2	0	2	2335.21	375	390	FALSE	DPYL2_HUMAN,DPYL3_HUMAN
iTRAQ Total	Isobaric Tag Samples	iTRAQ Sample 1	mascot_daemon_merge (F600897)	Dihydropyrimidinase-related protein 1	DPYL1_HUMAN	Sprot_071310.fas	62166.7	1	13	16	19	0.000757	0.451	MVIPGGIDVNTYLQKPSQGMTAADDFFQGTR	R	A	0.95	45	32.3	12.7	0	0	1	2	2	4287.22	64	94	TRUE
iTRAQ Total	Isobaric Tag Samples	iTRAQ Sample 1	mascot_daemon_merge (F600897)	Dihydropyrimidinase-related protein 1	DPYL1_HUMAN	Sprot_071310.fas	62166.7	1	13	16	19	0.000757	0.451	QIGENLIVPGGVK	K	T	0.95	30.1	28.5	6.55	0	3	0	0	2	1933.16	44	56	FALSE	DPYL2_HUMAN
iTRAQ Total	Isobaric Tag Samples	iTRAQ Sample 1	mascot_daemon_merge (F600897)	Dihydropyrimidinase-related protein 1	DPYL1_HUMAN	Sprot_071310.fas	62166.7	1	13	16	19	0.000757	0.451	SAADIIALAR	K	K	0.95	47.6	27.7	7.15	0	1	0	0	2	1304.78	259	268	TRUE
iTRAQ Total	Isobaric Tag Samples	iTRAQ Sample 1	mascot_daemon_merge (F600897)	Dihydropyrimidinase-related protein 1	DPYL1_HUMAN	Sprot_071310.fas	62166.7	1	13	16	19	0.000757	0.451	SIPHITSDR	K	L	0.95	16.8	27.2	3.7	0	0	1	0	2	1329.74	8	16	TRUE
iTRAQ Total	Isobaric Tag Samples	iTRAQ Sample 1	mascot_daemon_merge (F600897)	Dihydropyrimidinase-related protein 1	DPYL1_HUMAN	Sprot_071310.fas	62166.7	1	13	16	19	0.000757	0.451	TIEANGR	K	M	0.95	28.6	25.8	2.4	0	1	0	0	2	1065.58	57	63	TRUE
iTRAQ Total	Isobaric Tag Samples	iTRAQ Sample 1	mascot_daemon_merge (F600897)	Dihydropyrimidinase-related protein 1	DPYL1_HUMAN	Sprot_071310.fas	62166.7	1	13	16	19	0.000757	0.451	YATPAPSAK	K	S	0.95	16.9	28	3	0	2	0	0	2	1818.09	512	520	TRUE
iTRAQ Total	Isobaric Tag Samples	iTRAQ Sample 1	mascot_daemon_merge (F600897)	Heat shock protein 105 kDa	HS105_HUMAN	Sprot_071310.fas	96847.8	1	9	11	14	0.000558	0.134	AFNDPFIQK	R	E	0.95	29.4	28.9	3.19	0	1	0	0	2	1687.96	74	82	TRUE
iTRAQ Total	Isobaric Tag Samples	iTRAQ Sample 1	mascot_daemon_merge (F600897)	Heat shock protein 105 kDa	HS105_HUMAN	Sprot_071310.fas	96847.8	1	9	11	14	0.000558	0.134	CTPSVISFGSK	R	N	0.949	17.9	27.9	1.21	0	1	0	0	2	1779.96	34	44	TRUE
iTRAQ Total	Isobaric Tag Samples	iTRAQ Sample 1	mascot_daemon_merge (F600897)	Heat shock protein 105 kDa	HS105_HUMAN	Sprot_071310.fas	96847.8	1	9	11	14	0.000558	0.134	ELNNTCEPVVTQPKPK	K	I	0.95	51.8	30.6	8	0	0	1	0	2	2755.53	791	806	TRUE
iTRAQ Total	Isobaric Tag Samples	iTRAQ Sample 1	mascot_daemon_merge (F600897)	Heat shock protein 105 kDa	HS105_HUMAN	Sprot_071310.fas	96847.8	1	9	11	14	0.000558	0.134	FICEQDHQNFLR	K	L	0.95	25.3	25	4.44	0	0	1	0	2	1899.92	656	667	TRUE
iTRAQ Total	Isobaric Tag Samples	iTRAQ Sample 1	mascot_daemon_merge (F600897)	Heat shock protein 105 kDa	HS105_HUMAN	Sprot_071310.fas	96847.8	1	9	11	14	0.000558	0.134	IEVPLYSLLEQTHLK	K	V	0.95	58.4	28.8	12.9	0	0	1	0	2	2391.41	317	331	TRUE
iTRAQ Total	Isobaric Tag Samples	iTRAQ Sample 1	mascot_daemon_merge (F600897)	Heat shock protein 105 kDa	HS105_HUMAN	Sprot_071310.fas	96847.8	1	9	11	14	0.000558	0.134	KVDQPPEAK	K	K	0.95	27.9	27.6	8.02	0	1	1	0	2	1924.16	577	585	TRUE
iTRAQ Total	Isobaric Tag Samples	iTRAQ Sample 1	mascot_daemon_merge (F600897)	Heat shock protein 105 kDa	HS105_HUMAN	Sprot_071310.fas	96847.8	1	9	11	14	0.000558	0.134	LVEHFCAEFK	K	T	0.95	31.2	28.2	7.07	0	0	3	2	2	1876.99	240	249	TRUE
iTRAQ Total	Isobaric Tag Samples	iTRAQ Sample 1	mascot_daemon_merge (F600897)	Heat shock protein 105 kDa	HS105_HUMAN	Sprot_071310.fas	96847.8	1	9	11	14	0.000558	0.134	NQQITHANNTVSNFK	K	R	0.95	26.2	29.9	8.41	0	0	1	0	2	2326.23	54	68	TRUE
iTRAQ Total	Isobaric Tag Samples	iTRAQ Sample 1	mascot_daemon_merge (F600897)	Heat shock protein 105 kDa	HS105_HUMAN	Sprot_071310.fas	96847.8	1	9	11	14	0.000558	0.134	VVNVELPIEANLVWQLGK	K	D	0.797	6.2	28.8	2.6	0	0	1	0	2	2629.55	591	608	TRUE
iTRAQ Total	Isobaric Tag Samples	iTRAQ Sample 1	mascot_daemon_merge (F600897)	cAMP-dependent protein kinase type II-beta regulatory subunit	KAP3_HUMAN	Sprot_071310.fas	46284.7	0.998	2	3	3	0.00012	0.134	GQYFGELALVTNKPR	R	A	0.95	16.9	29.4	11.6	0	0	1	0	2	2302.3	347	361	FALSE	KAP2_HUMAN
iTRAQ Total	Isobaric Tag Samples	iTRAQ Sample 1	mascot_daemon_merge (F600897)	cAMP-dependent protein kinase type II-beta regulatory subunit	KAP3_HUMAN	Sprot_071310.fas	46284.7	0.998	2	3	3	0.00012	0.134	HQPADLLEFALQHFTR	R	L	0.95	35.9	29.7	12.3	0	0	1	1	2	2227.19	23	38	TRUE
iTRAQ Total	Isobaric Tag Samples	iTRAQ Sample 1	mascot_daemon_merge (F600897)	cAMP-dependent protein kinase type II-beta regulatory subunit	KAP3_HUMAN	Sprot_071310.fas	46284.7	0.998	2	3	3	0.00012	0.134	LQEACKDILLFK	R	N	0.95	10.6	29.1	6.51	0	0	1	1	2	2379.39	145	156	FALSE	KAP2_HUMAN
iTRAQ Total	Isobaric Tag Samples	iTRAQ Sample 1	mascot_daemon_merge (F600897)	cAMP-dependent protein kinase type II-beta regulatory subunit	KAP3_HUMAN	Sprot_071310.fas	46284.7	0.998	2	3	3	0.00012	0.134	MYESFIESLPFLK	K	S	0.95	13.2	30.2	5.72	0	0	0	1	2	2532.42	266	278	TRUE
iTRAQ Total	Isobaric Tag Samples	iTRAQ Sample 1	mascot_daemon_merge (F600897)	Toll-interacting protein	TOLIP_HUMAN	Sprot_071310.fas	30263.4	0.997	2	2	2	7.97e-05	0.113	ITPTQQQR	R	Q	0.931	13.6	28	1.52	0	1	0	0	2	1275.73	24	31	TRUE
iTRAQ Total	Isobaric Tag Samples	iTRAQ Sample 1	mascot_daemon_merge (F600897)	Toll-interacting protein	TOLIP_HUMAN	Sprot_071310.fas	30263.4	0.997	2	2	2	7.97e-05	0.113	QVQLDAQAAQQLQYGGAVGTVGR	R	L	0.95	61.8	31.1	12.9	0	0	1	0	2	2967.61	32	54	TRUE
iTRAQ Total	Isobaric Tag Samples	iTRAQ Sample 1	mascot_daemon_merge (F600897)	Apolipoprotein E	APOE_HUMAN	Sprot_071310.fas	36135.5	1	5	5	6	0.000239	0.196	AATVGSLAGQPLQER	R	A	0.95	47.6	29.3	5.31	0	1	0	0	2	1802.01	210	224	TRUE
iTRAQ Total	Isobaric Tag Samples	iTRAQ Sample 1	mascot_daemon_merge (F600897)	Apolipoprotein E	APOE_HUMAN	Sprot_071310.fas	36135.5	1	5	5	6	0.000239	0.196	AKLEEQAQQIR	R	L	0.95	22.8	29	4.09	0	2	0	0	2	1922.13	259	269	TRUE
iTRAQ Total	Isobaric Tag Samples	iTRAQ Sample 1	mascot_daemon_merge (F600897)	Apolipoprotein E	APOE_HUMAN	Sprot_071310.fas	36135.5	1	5	5	6	0.000239	0.196	GEVQAMLGQSTEELR	R	V	0.95	40.6	27.6	6.03	0	1	0	0	2	1952.01	138	152	TRUE
iTRAQ Total	Isobaric Tag Samples	iTRAQ Sample 1	mascot_daemon_merge (F600897)	Apolipoprotein E	APOE_HUMAN	Sprot_071310.fas	36135.5	1	5	5	6	0.000239	0.196	LASHLR	R	K	0.95	23.4	26.8	0.745	0	0	1	0	2	1000.62	155	160	TRUE
iTRAQ Total	Isobaric Tag Samples	iTRAQ Sample 1	mascot_daemon_merge (F600897)	Apolipoprotein E	APOE_HUMAN	Sprot_071310.fas	36135.5	1	5	5	6	0.000239	0.196	SELEEQLTPVAEETR	K	A	0.839	4.09	27.8	2.77	0	0	1	0	2	2036.03	94	108	TRUE
iTRAQ Total	Isobaric Tag Samples	iTRAQ Sample 1	mascot_daemon_merge (F600897)	Cysteine-rich protein 2	CRIP2_HUMAN	Sprot_071310.fas	22474.5	1	4	6	11	0.000438	0.351	ASSVTTFTGEPNTCPR	R	C	0.95	29.5	25	3.27	0	1	0	0	2	2017.96	113	128	TRUE
iTRAQ Total	Isobaric Tag Samples	iTRAQ Sample 1	mascot_daemon_merge (F600897)	Cysteine-rich protein 2	CRIP2_HUMAN	Sprot_071310.fas	22474.5	1	4	6	11	0.000438	0.351	GVNIGGAGSYIYEKPLAEGPQVTGPIEVPAAR	K	A	0.95	52.4	30.7	17.5	0	0	4	2	2	4124.28	66	97	TRUE
iTRAQ Total	Isobaric Tag Samples	iTRAQ Sample 1	mascot_daemon_merge (F600897)	Cysteine-rich protein 2	CRIP2_HUMAN	Sprot_071310.fas	22474.5	1	4	6	11	0.000438	0.351	GVNTGAVGSYIYDRDPEGK	K	V	0.95	1.47	29.9	5.96	0	0	2	0	2	2607.35	187	205	TRUE
iTRAQ Total	Isobaric Tag Samples	iTRAQ Sample 1	mascot_daemon_merge (F600897)	Cysteine-rich protein 2	CRIP2_HUMAN	Sprot_071310.fas	22474.5	1	4	6	11	0.000438	0.351	VSSLGK	K	D	0.936	18	26.6	1.49	1	0	0	0	2	1198.76	18	23	TRUE
iTRAQ Total	Isobaric Tag Samples	iTRAQ Sample 1	mascot_daemon_merge (F600897)	Moesin	MOES_HUMAN	Sprot_071310.fas	67803.8	1	20	23	33	0.00131	0.307	APDFVFYAPR	K	L	0.812	12.3	28.8	2.66	0	0	1	0	2	1791.01	264	273	TRUE	EZRI_HUMAN,RADI_HUMAN
iTRAQ Total	Isobaric Tag Samples	iTRAQ Sample 1	mascot_daemon_merge (F600897)	Moesin	MOES_HUMAN	Sprot_071310.fas	67803.8	1	20	23	33	0.00131	0.307	AQQELEEQTR	K	R	0.95	41.2	26	3.96	0	1	0	0	2	1535.8	361	370	TRUE
iTRAQ Total	Isobaric Tag Samples	iTRAQ Sample 1	mascot_daemon_merge (F600897)	Moesin	MOES_HUMAN	Sprot_071310.fas	67803.8	1	20	23	33	0.00131	0.307	EALLQASR	K	D	0.95	19.9	28	2.37	0	1	0	0	2	1191.7	401	408	TRUE
iTRAQ Total	Isobaric Tag Samples	iTRAQ Sample 1	mascot_daemon_merge (F600897)	Moesin	MOES_HUMAN	Sprot_071310.fas	67803.8	1	20	23	33	0.00131	0.307	FVIKPIDK	K	K	0.95	20	25	1.92	0	2	0	0	2	1872.21	255	262	TRUE	EZRI_HUMAN,RADI_HUMAN
iTRAQ Total	Isobaric Tag Samples	iTRAQ Sample 1	mascot_daemon_merge (F600897)	Moesin	MOES_HUMAN	Sprot_071310.fas	67803.8	1	20	23	33	0.00131	0.307	FYPEDVSEELIQDITQR	K	L	0.95	30.5	28.5	8.89	0	1	0	0	2	2387.19	84	100	TRUE
iTRAQ Total	Isobaric Tag Samples	iTRAQ Sample 1	mascot_daemon_merge (F600897)	Moesin	MOES_HUMAN	Sprot_071310.fas	67803.8	1	20	23	33	0.00131	0.307	GFSTWLK	K	L	0.95	13.1	26.8	1.82	0	1	0	0	2	1446.86	54	60	TRUE
iTRAQ Total	Isobaric Tag Samples	iTRAQ Sample 1	mascot_daemon_merge (F600897)	Moesin	MOES_HUMAN	Sprot_071310.fas	67803.8	1	20	23	33	0.00131	0.307	IDEFESM	R	-	0.95	45.8	25	0.319	1	0	0	0	2	1174.56	571	577	TRUE
iTRAQ Total	Isobaric Tag Samples	iTRAQ Sample 1	mascot_daemon_merge (F600897)	Moesin	MOES_HUMAN	Sprot_071310.fas	67803.8	1	20	23	33	0.00131	0.307	ILALCMGNHELYMR	R	R	0.95	50.5	26.1	7.64	0	0	6	0	2	2030.98	280	293	TRUE	RADI_HUMAN
iTRAQ Total	Isobaric Tag Samples	iTRAQ Sample 1	mascot_daemon_merge (F600897)	Moesin	MOES_HUMAN	Sprot_071310.fas	67803.8	1	20	23	33	0.00131	0.307	KAPDFVFYAPR	K	L	0.95	6.46	29.4	4.82	0	0	0	1	2	2223.31	263	273	TRUE	EZRI_HUMAN,RADI_HUMAN
iTRAQ Total	Isobaric Tag Samples	iTRAQ Sample 1	mascot_daemon_merge (F600897)	Moesin	MOES_HUMAN	Sprot_071310.fas	67803.8	1	20	23	33	0.00131	0.307	KAQQELEEQTR	K	R	0.95	24	29.3	6.92	0	1	1	0	2	1968.1	360	370	TRUE
iTRAQ Total	Isobaric Tag Samples	iTRAQ Sample 1	mascot_daemon_merge (F600897)	Moesin	MOES_HUMAN	Sprot_071310.fas	67803.8	1	20	23	33	0.00131	0.307	KPDTIEVQQMK	R	A	0.796	11.7	29.2	2.38	0	1	0	0	2	2229.3	296	306	TRUE	EZRI_HUMAN,RADI_HUMAN
iTRAQ Total	Isobaric Tag Samples	iTRAQ Sample 1	mascot_daemon_merge (F600897)	Moesin	MOES_HUMAN	Sprot_071310.fas	67803.8	1	20	23	33	0.00131	0.307	KTQEQLALEMAELTAR	K	I	0.95	69.2	30.2	1.23	0	1	0	0	2	2456.36	412	427	TRUE
iTRAQ Total	Isobaric Tag Samples	iTRAQ Sample 1	mascot_daemon_merge (F600897)	Moesin	MOES_HUMAN	Sprot_071310.fas	67803.8	1	20	23	33	0.00131	0.307	LFFLQVK	R	E	0.95	31.6	28.4	5.92	0	3	1	0	2	1502.96	101	107	TRUE	EZRI_HUMAN,RADI_HUMAN
iTRAQ Total	Isobaric Tag Samples	iTRAQ Sample 1	mascot_daemon_merge (F600897)	Moesin	MOES_HUMAN	Sprot_071310.fas	67803.8	1	20	23	33	0.00131	0.307	NISFNDK	R	K	0.95	34.2	28.5	2.68	0	1	0	0	2	1445.82	247	253	TRUE	EZRI_HUMAN,RADI_HUMAN
iTRAQ Total	Isobaric Tag Samples	iTRAQ Sample 1	mascot_daemon_merge (F600897)	Moesin	MOES_HUMAN	Sprot_071310.fas	67803.8	1	20	23	33	0.00131	0.307	NISFNDKK	R	F	0.95	20.9	28.6	1.19	0	1	0	0	2	1879.11	247	254	TRUE	EZRI_HUMAN,RADI_HUMAN
iTRAQ Total	Isobaric Tag Samples	iTRAQ Sample 1	mascot_daemon_merge (F600897)	Moesin	MOES_HUMAN	Sprot_071310.fas	67803.8	1	20	23	33	0.00131	0.307	RKPDTIEVQQMK	R	A	0.95	11.1	28.6	8.05	0	1	2	0	2	2385.41	295	306	TRUE	EZRI_HUMAN,RADI_HUMAN
iTRAQ Total	Isobaric Tag Samples	iTRAQ Sample 1	mascot_daemon_merge (F600897)	Moesin	MOES_HUMAN	Sprot_071310.fas	67803.8	1	20	23	33	0.00131	0.307	SGYLAGDK	K	L	0.95	26.3	27.5	1.26	0	1	0	0	2	1418.81	144	151	TRUE
iTRAQ Total	Isobaric Tag Samples	iTRAQ Sample 1	mascot_daemon_merge (F600897)	Moesin	MOES_HUMAN	Sprot_071310.fas	67803.8	1	20	23	33	0.00131	0.307	TAMSTPHVAEPAENEQDEQDENGAEASADLR	K	A	0.95	82.9	25	10.1	0	0	1	0	2	3617.61	465	495	TRUE
iTRAQ Total	Isobaric Tag Samples	iTRAQ Sample 1	mascot_daemon_merge (F600897)	Moesin	MOES_HUMAN	Sprot_071310.fas	67803.8	1	20	23	33	0.00131	0.307	TANDMIHAENMR	K	L	0.95	26.8	25	4.3	0	0	2	0	2	1738.82	539	550	TRUE
iTRAQ Total	Isobaric Tag Samples	iTRAQ Sample 1	mascot_daemon_merge (F600897)	Moesin	MOES_HUMAN	Sprot_071310.fas	67803.8	1	20	23	33	0.00131	0.307	TQEQLALEMAELTAR	K	I	0.95	49.8	28.4	6.96	0	1	0	0	2	2008.07	413	427	TRUE
iTRAQ Total	Isobaric Tag Samples	iTRAQ Sample 1	mascot_daemon_merge (F600897)	Eukaryotic translation initiation factor 4 gamma 1	IF4G1_HUMAN	Sprot_071310.fas	175476	1	5	5	5	0.000199	0.0432	EMDEAATAEER	K	G	0.95	48.3	25	3.23	0	1	0	0	2	1571.72	867	877	TRUE
iTRAQ Total	Isobaric Tag Samples	iTRAQ Sample 1	mascot_daemon_merge (F600897)	Eukaryotic translation initiation factor 4 gamma 1	IF4G1_HUMAN	Sprot_071310.fas	175476	1	5	5	5	0.000199	0.0432	FIGELFK	K	L	0.863	21.5	25.5	0.432	0	1	0	0	2	1461.89	901	907	TRUE
iTRAQ Total	Isobaric Tag Samples	iTRAQ Sample 1	mascot_daemon_merge (F600897)	Eukaryotic translation initiation factor 4 gamma 1	IF4G1_HUMAN	Sprot_071310.fas	175476	1	5	5	5	0.000199	0.0432	FMLQDVLDLR	R	G	0.95	24	27.2	2.74	0	1	0	0	2	1553.87	977	986	TRUE
iTRAQ Total	Isobaric Tag Samples	iTRAQ Sample 1	mascot_daemon_merge (F600897)	Eukaryotic translation initiation factor 4 gamma 1	IF4G1_HUMAN	Sprot_071310.fas	175476	1	5	5	5	0.000199	0.0432	TASTPTPPQTGGGLEPQANGETPQVAVIVRPDDR	R	S	0.95	34.2	31.3	11.4	0	0	1	0	2	3762.91	202	235	TRUE
iTRAQ Total	Isobaric Tag Samples	iTRAQ Sample 1	mascot_daemon_merge (F600897)	Eukaryotic translation initiation factor 4 gamma 1	IF4G1_HUMAN	Sprot_071310.fas	175476	1	5	5	5	0.000199	0.0432	TIDQIHK	K	E	0.866	18.3	25.9	0.921	0	0	1	0	2	1462.88	1001	1007	TRUE
iTRAQ Total	Isobaric Tag Samples	iTRAQ Sample 1	mascot_daemon_merge (F600897)	Protein disulfide-isomerase A4	PDIA4_HUMAN	Sprot_071310.fas	72916	1	7	7	8	0.000319	0.138	DLGLSESGEDVNAAILDESGKK	K	F	0.95	65.8	31.4	15	0	0	1	0	2	3160.7	464	485	TRUE
iTRAQ Total	Isobaric Tag Samples	iTRAQ Sample 1	mascot_daemon_merge (F600897)	Protein disulfide-isomerase A4	PDIA4_HUMAN	Sprot_071310.fas	72916	1	7	7	8	0.000319	0.138	FDVSGYPTLK	R	I	0.95	21.1	29	5.89	0	1	0	0	2	2039.19	247	256	TRUE
iTRAQ Total	Isobaric Tag Samples	iTRAQ Sample 1	mascot_daemon_merge (F600897)	Protein disulfide-isomerase A4	PDIA4_HUMAN	Sprot_071310.fas	72916	1	7	7	8	0.000319	0.138	KVSNDAK	R	R	0.95	19	28	1.59	0	1	0	0	2	1675.02	401	407	TRUE
iTRAQ Total	Isobaric Tag Samples	iTRAQ Sample 1	mascot_daemon_merge (F600897)	Protein disulfide-isomerase A4	PDIA4_HUMAN	Sprot_071310.fas	72916	1	7	7	8	0.000319	0.138	MDATANDVPSDR	K	Y	0.95	39.3	25	-0.0414	0	1	0	0	2	1611.76	583	594	TRUE
iTRAQ Total	Isobaric Tag Samples	iTRAQ Sample 1	mascot_daemon_merge (F600897)	Protein disulfide-isomerase A4	PDIA4_HUMAN	Sprot_071310.fas	72916	1	7	7	8	0.000319	0.138	SHMMDVQGSTQDSAIK	R	D	0.95	76.2	26.9	14.7	0	0	1	0	2	2375.18	371	386	TRUE
iTRAQ Total	Isobaric Tag Samples	iTRAQ Sample 1	mascot_daemon_merge (F600897)	Protein disulfide-isomerase A4	PDIA4_HUMAN	Sprot_071310.fas	72916	1	7	7	8	0.000319	0.138	VSQGQLVVMQPEK	K	F	0.95	29.7	29.5	8.14	0	2	0	0	2	2052.16	350	362	TRUE
iTRAQ Total	Isobaric Tag Samples	iTRAQ Sample 1	mascot_daemon_merge (F600897)	Protein disulfide-isomerase A4	PDIA4_HUMAN	Sprot_071310.fas	72916	1	7	7	8	0.000319	0.138	YALPLVGHR	K	K	0.95	17.5	26.2	2.55	0	0	0	1	2	1634	392	400	TRUE
iTRAQ Total	Isobaric Tag Samples	iTRAQ Sample 1	mascot_daemon_merge (F600897)	Perilipin-3	PLIN3_HUMAN	Sprot_071310.fas	47027.6	0.999	2	2	2	7.97e-05	0.0783	GLDKLEENLPILQQPTEK	R	V	0.95	37.2	28.7	7.46	0	0	1	0	2	2977.73	99	116	TRUE
iTRAQ Total	Isobaric Tag Samples	iTRAQ Sample 1	mascot_daemon_merge (F600897)	Perilipin-3	PLIN3_HUMAN	Sprot_071310.fas	47027.6	0.999	2	2	2	7.97e-05	0.0783	TLTAAAVSGAQPILSK	R	L	0.95	15.7	28.1	1.62	0	0	1	0	2	2136.29	69	84	TRUE
iTRAQ Total	Isobaric Tag Samples	iTRAQ Sample 1	mascot_daemon_merge (F600897)	General vesicular transport factor p115	USO1_HUMAN	Sprot_071310.fas	107880	1	3	3	3	0.00012	0.0416	CQNEQLQTAVTQQVSQIQQHK	K	D	0.95	68.8	31.2	21.4	0	0	1	0	2	3094.59	678	698	TRUE
iTRAQ Total	Isobaric Tag Samples	iTRAQ Sample 1	mascot_daemon_merge (F600897)	General vesicular transport factor p115	USO1_HUMAN	Sprot_071310.fas	107880	1	3	3	3	0.00012	0.0416	LLTSLLK	K	Q	0.95	21	25	3.62	0	1	0	0	2	1395.94	145	151	TRUE
iTRAQ Total	Isobaric Tag Samples	iTRAQ Sample 1	mascot_daemon_merge (F600897)	General vesicular transport factor p115	USO1_HUMAN	Sprot_071310.fas	107880	1	3	3	3	0.00012	0.0416	NDGVLLLQALTR	R	S	0.95	14.2	27.3	3.3	0	1	0	0	2	1616.96	184	195	TRUE
iTRAQ Total	Isobaric Tag Samples	iTRAQ Sample 1	mascot_daemon_merge (F600897)	Heterogeneous nuclear ribonucleoprotein Q	HNRPQ_HUMAN	Sprot_071310.fas	69585.5	1	11	12	14	0.000558	0.244	DLFEDELVPLFEK	R	A	0.95	37.3	30.1	2.8	0	1	0	0	2	2202.22	172	184	TRUE
iTRAQ Total	Isobaric Tag Samples	iTRAQ Sample 1	mascot_daemon_merge (F600897)	Heterogeneous nuclear ribonucleoprotein Q	HNRPQ_HUMAN	Sprot_071310.fas	69585.5	1	11	12	14	0.000558	0.244	DSDLSHVQNK	K	S	0.95	52.7	28.5	6.48	0	1	0	0	2	1750.95	82	91	TRUE
iTRAQ Total	Isobaric Tag Samples	iTRAQ Sample 1	mascot_daemon_merge (F600897)	Heterogeneous nuclear ribonucleoprotein Q	HNRPQ_HUMAN	Sprot_071310.fas	69585.5	1	11	12	14	0.000558	0.244	EFNEDGALAVLQQFK	K	D	0.927	3.88	30	4.32	0	0	1	0	2	2317.27	67	81	TRUE
iTRAQ Total	Isobaric Tag Samples	iTRAQ Sample 1	mascot_daemon_merge (F600897)	Heterogeneous nuclear ribonucleoprotein Q	HNRPQ_HUMAN	Sprot_071310.fas	69585.5	1	11	12	14	0.000558	0.244	GYAFVTFCTK	R	E	0.95	16.9	29.7	5.36	0	0	2	0	2	2095.15	204	213	TRUE
iTRAQ Total	Isobaric Tag Samples	iTRAQ Sample 1	mascot_daemon_merge (F600897)	Heterogeneous nuclear ribonucleoprotein Q	HNRPQ_HUMAN	Sprot_071310.fas	69585.5	1	11	12	14	0.000558	0.244	LDEIYVAGLVAHSDLDER	K	A	0.95	71.3	29.7	13.3	0	0	1	0	2	2319.21	43	60	TRUE
iTRAQ Total	Isobaric Tag Samples	iTRAQ Sample 1	mascot_daemon_merge (F600897)	Heterogeneous nuclear ribonucleoprotein Q	HNRPQ_HUMAN	Sprot_071310.fas	69585.5	1	11	12	14	0.000558	0.244	LFVGSIPK	R	S	0.95	46.8	25.4	4.11	1	1	0	0	2	1468.94	245	252	TRUE	HNRPR_HUMAN
iTRAQ Total	Isobaric Tag Samples	iTRAQ Sample 1	mascot_daemon_merge (F600897)	Heterogeneous nuclear ribonucleoprotein Q	HNRPQ_HUMAN	Sprot_071310.fas	69585.5	1	11	12	14	0.000558	0.244	LKDYAFIHFDER	K	D	0.906	18.2	29.6	0	0	0	0	1	2	2162.19	370	381	TRUE
iTRAQ Total	Isobaric Tag Samples	iTRAQ Sample 1	mascot_daemon_merge (F600897)	Heterogeneous nuclear ribonucleoprotein Q	HNRPQ_HUMAN	Sprot_071310.fas	69585.5	1	11	12	14	0.000558	0.244	NLANTVTEEILEK	R	A	0.95	39.8	29.7	12.2	0	1	0	0	2	2083.17	344	356	TRUE
iTRAQ Total	Isobaric Tag Samples	iTRAQ Sample 1	mascot_daemon_merge (F600897)	Heterogeneous nuclear ribonucleoprotein Q	HNRPQ_HUMAN	Sprot_071310.fas	69585.5	1	11	12	14	0.000558	0.244	TKEQILEEFSK	K	V	0.95	23.9	29.6	2.06	0	0	2	0	2	2264.33	255	265	TRUE
iTRAQ Total	Isobaric Tag Samples	iTRAQ Sample 1	mascot_daemon_merge (F600897)	Heterogeneous nuclear ribonucleoprotein Q	HNRPQ_HUMAN	Sprot_071310.fas	69585.5	1	11	12	14	0.000558	0.244	VTEGLTDVILYHQPDDK	K	K	0.95	21.9	31	4.23	0	0	0	1	2	2855.59	266	282	TRUE
iTRAQ Total	Isobaric Tag Samples	iTRAQ Sample 1	mascot_daemon_merge (F600897)	Heterogeneous nuclear ribonucleoprotein Q	HNRPQ_HUMAN	Sprot_071310.fas	69585.5	1	11	12	14	0.000558	0.244	YGGPPPDSVYSGQQPSVGTEIFVGK	K	I	0.95	27.4	31.8	12.4	0	0	1	0	2	3479.85	144	168	TRUE
iTRAQ Total	Isobaric Tag Samples	iTRAQ Sample 1	mascot_daemon_merge (F600897)	Spliceosome RNA helicase BAT1	UAP56_HUMAN	Sprot_071310.fas	48974	1	5	6	8	0.000319	0.114	DFLLKPELLR	R	A	0.95	32.5	25.9	3.72	0	1	0	0	2	1852.15	49	58	TRUE
iTRAQ Total	Isobaric Tag Samples	iTRAQ Sample 1	mascot_daemon_merge (F600897)	Spliceosome RNA helicase BAT1	UAP56_HUMAN	Sprot_071310.fas	48974	1	5	6	8	0.000319	0.114	HFILDECDK	K	M	0.95	4.25	26.3	4.19	0	1	0	0	2	1773.91	192	200	TRUE
iTRAQ Total	Isobaric Tag Samples	iTRAQ Sample 1	mascot_daemon_merge (F600897)	Spliceosome RNA helicase BAT1	UAP56_HUMAN	Sprot_071310.fas	48974	1	5	6	8	0.000319	0.114	KDEEVLK	K	K	0.931	13.4	27.3	1.52	0	1	0	0	2	1773.09	156	162	TRUE
iTRAQ Total	Isobaric Tag Samples	iTRAQ Sample 1	mascot_daemon_merge (F600897)	Spliceosome RNA helicase BAT1	UAP56_HUMAN	Sprot_071310.fas	48974	1	5	6	8	0.000319	0.114	LTLHGLQQYYVK	K	L	0.95	20.1	28.4	4.7	0	0	1	0	2	2375.42	257	268	TRUE
iTRAQ Total	Isobaric Tag Samples	iTRAQ Sample 1	mascot_daemon_merge (F600897)	Spliceosome RNA helicase BAT1	UAP56_HUMAN	Sprot_071310.fas	48974	1	5	6	8	0.000319	0.114	VAVFFGGLSIK	K	K	0.95	38.5	26.9	6.59	0	1	3	0	2	1746.08	145	155	TRUE
iTRAQ Total	Isobaric Tag Samples	iTRAQ Sample 1	mascot_daemon_merge (F600897)	UPF0317 protein C14orf159, mitochondrial	CN159_HUMAN	Sprot_071310.fas	66418.8	0.998	2	2	2	7.97e-05	0.0487	KIPGISSTGVGDGGNELGMGK	K	V	0.95	18.1	30.6	5.02	0	0	1	0	2	2902.61	469	489	TRUE
iTRAQ Total	Isobaric Tag Samples	iTRAQ Sample 1	mascot_daemon_merge (F600897)	UPF0317 protein C14orf159, mitochondrial	CN159_HUMAN	Sprot_071310.fas	66418.8	0.998	2	2	2	7.97e-05	0.0487	LVDVTTAQV	K	-	0.95	56.6	28.4	1.85	1	0	0	0	2	1249.73	608	616	TRUE
iTRAQ Total	Isobaric Tag Samples	iTRAQ Sample 1	mascot_daemon_merge (F600897)	Gamma-enolase	ENOG_HUMAN	Sprot_071310.fas	47251.7	1	11	14	31	0.00124	0.551	AAVPSGASTGIYEALELR	R	D	0.95	84.5	29.5	9.25	0	2	3	0	2	2109.15	33	50	FALSE	ENOA_HUMAN
iTRAQ Total	Isobaric Tag Samples	iTRAQ Sample 1	mascot_daemon_merge (F600897)	Gamma-enolase	ENOG_HUMAN	Sprot_071310.fas	47251.7	1	11	14	31	0.00124	0.551	AGYTEK	K	I	0.842	12.7	27.9	2.6	0	1	0	0	2	1276.74	234	239	TRUE
iTRAQ Total	Isobaric Tag Samples	iTRAQ Sample 1	mascot_daemon_merge (F600897)	Gamma-enolase	ENOG_HUMAN	Sprot_071310.fas	47251.7	1	11	14	31	0.00124	0.551	AVDHINSTIAPALISSGLSVVEQEK	K	L	0.95	31.8	31.1	12.3	0	0	1	5	2	3188.75	65	89	TRUE
iTRAQ Total	Isobaric Tag Samples	iTRAQ Sample 1	mascot_daemon_merge (F600897)	Gamma-enolase	ENOG_HUMAN	Sprot_071310.fas	47251.7	1	11	14	31	0.00124	0.551	DATNVGDEGGFAPNILENSEALELVK	K	E	0.95	101	31.2	17.7	0	0	2	0	2	3311.71	203	228	TRUE
iTRAQ Total	Isobaric Tag Samples	iTRAQ Sample 1	mascot_daemon_merge (F600897)	Gamma-enolase	ENOG_HUMAN	Sprot_071310.fas	47251.7	1	11	14	31	0.00124	0.551	EILDSR	R	G	0.866	27	26.6	0.886	1	0	0	0	2	1036.59	10	15	TRUE
iTRAQ Total	Isobaric Tag Samples	iTRAQ Sample 1	mascot_daemon_merge (F600897)	Gamma-enolase	ENOG_HUMAN	Sprot_071310.fas	47251.7	1	11	14	31	0.00124	0.551	FGANAILGVSLAVCK	K	A	0.95	57.2	29.8	7.24	0	2	11	0	2	2117.21	106	120	FALSE	ENOA_HUMAN
iTRAQ Total	Isobaric Tag Samples	iTRAQ Sample 1	mascot_daemon_merge (F600897)	Gamma-enolase	ENOG_HUMAN	Sprot_071310.fas	47251.7	1	11	14	31	0.00124	0.551	HIAQLAGNSDLILPVPAFNVINGGSHAGNK	R	L	0.95	82.8	31.1	14.7	0	0	4	3	2	3634.98	133	162	TRUE
iTRAQ Total	Isobaric Tag Samples	iTRAQ Sample 1	mascot_daemon_merge (F600897)	Gamma-enolase	ENOG_HUMAN	Sprot_071310.fas	47251.7	1	11	14	31	0.00124	0.551	IVIGMDVAASEFYR	K	D	0.95	58.2	29.9	1	0	1	0	0	2	2195.2	240	253	TRUE
iTRAQ Total	Isobaric Tag Samples	iTRAQ Sample 1	mascot_daemon_merge (F600897)	Gamma-enolase	ENOG_HUMAN	Sprot_071310.fas	47251.7	1	11	14	31	0.00124	0.551	LAMQEFMILPVGAESFR	K	D	0.95	68.1	29.1	6.16	0	4	0	0	2	2259.18	163	179	TRUE
iTRAQ Total	Isobaric Tag Samples	iTRAQ Sample 1	mascot_daemon_merge (F600897)	Gamma-enolase	ENOG_HUMAN	Sprot_071310.fas	47251.7	1	11	14	31	0.00124	0.551	LAQENGWGVMVSHR	K	S	0.95	31.6	26.3	4.62	0	0	1	0	2	1904.96	359	372	TRUE
iTRAQ Total	Isobaric Tag Samples	iTRAQ Sample 1	mascot_daemon_merge (F600897)	Gamma-enolase	ENOG_HUMAN	Sprot_071310.fas	47251.7	1	11	14	31	0.00124	0.551	LDNLMLELDGTENK	K	S	0.95	34.1	29.8	2.37	0	2	0	0	2	2213.2	90	103	TRUE
iTRAQ Total	Isobaric Tag Samples	iTRAQ Sample 1	mascot_daemon_merge (F600897)	Gamma-enolase	ENOG_HUMAN	Sprot_071310.fas	47251.7	1	11	14	31	0.00124	0.551	LGAEVYHTLK	R	G	0.95	21.9	28.1	5.8	0	2	0	0	2	2043.24	184	193	TRUE
iTRAQ Total	Isobaric Tag Samples	iTRAQ Sample 1	mascot_daemon_merge (F600897)	Gamma-enolase	ENOG_HUMAN	Sprot_071310.fas	47251.7	1	11	14	31	0.00124	0.551	SGETEDTFIADLVVGLCTGQIK	R	T	0.95	33.8	30.7	7	0	0	2	0	2	2950.54	373	394	FALSE	ENOA_HUMAN
iTRAQ Total	Isobaric Tag Samples	iTRAQ Sample 1	mascot_daemon_merge (F600897)	Gamma-enolase	ENOG_HUMAN	Sprot_071310.fas	47251.7	1	11	14	31	0.00124	0.551	YDLDFK	K	S	0.95	25.3	26.8	1.89	1	0	0	0	2	1408.79	257	262	FALSE	ENOA_HUMAN
iTRAQ Total	Isobaric Tag Samples	iTRAQ Sample 1	mascot_daemon_merge (F600897)	Gamma-enolase	ENOG_HUMAN	Sprot_071310.fas	47251.7	1	11	14	31	0.00124	0.551	YITGDQLGALYQDFVR	R	D	0.95	52.8	30.3	6.08	0	2	2	0	2	2467.34	270	285	TRUE
iTRAQ Total	Isobaric Tag Samples	iTRAQ Sample 1	mascot_daemon_merge (F600897)	Clathrin heavy chain 1	CLH1_HUMAN	Sprot_071310.fas	191601	1	42	56	82	0.00327	0.344	AFMTADLPNELIELLEK	K	I	0.95	33.4	30.4	9.21	0	1	0	0	2	2556.41	994	1010	TRUE
iTRAQ Total	Isobaric Tag Samples	iTRAQ Sample 1	mascot_daemon_merge (F600897)	Clathrin heavy chain 1	CLH1_HUMAN	Sprot_071310.fas	191601	1	42	56	82	0.00327	0.344	AHIAQLCEK	R	A	0.95	40.9	27.5	4.89	0	1	1	0	2	1666.92	611	619	TRUE
iTRAQ Total	Isobaric Tag Samples	iTRAQ Sample 1	mascot_daemon_merge (F600897)	Clathrin heavy chain 1	CLH1_HUMAN	Sprot_071310.fas	191601	1	42	56	82	0.00327	0.344	AHMGMFTELAILYSK	R	F	0.95	24.3	30.2	12	0	0	2	0	2	2336.26	1312	1326	TRUE
iTRAQ Total	Isobaric Tag Samples	iTRAQ Sample 1	mascot_daemon_merge (F600897)	Clathrin heavy chain 1	CLH1_HUMAN	Sprot_071310.fas	191601	1	42	56	82	0.00327	0.344	ALEHFTDLYDIK	R	R	0.95	49	29.6	6.96	0	2	2	0	2	2073.15	626	637	TRUE
iTRAQ Total	Isobaric Tag Samples	iTRAQ Sample 1	mascot_daemon_merge (F600897)	Clathrin heavy chain 1	CLH1_HUMAN	Sprot_071310.fas	191601	1	42	56	82	0.00327	0.344	CNEPAVWSQLAK	R	A	0.95	45.8	28.6	6.55	0	2	0	0	2	2000.06	1102	1113	TRUE
iTRAQ Total	Isobaric Tag Samples	iTRAQ Sample 1	mascot_daemon_merge (F600897)	Clathrin heavy chain 1	CLH1_HUMAN	Sprot_071310.fas	191601	1	42	56	82	0.00327	0.344	EAIDSYIK	K	A	0.95	16.2	28.7	2.74	0	1	0	0	2	1851.1	1123	1130	TRUE
iTRAQ Total	Isobaric Tag Samples	iTRAQ Sample 1	mascot_daemon_merge (F600897)	Clathrin heavy chain 1	CLH1_HUMAN	Sprot_071310.fas	191601	1	42	56	82	0.00327	0.344	ESYVETELIFALAK	R	T	0.95	13.3	29.6	5.57	0	0	0	1	2	2525.46	1166	1179	TRUE
iTRAQ Total	Isobaric Tag Samples	iTRAQ Sample 1	mascot_daemon_merge (F600897)	Clathrin heavy chain 1	CLH1_HUMAN	Sprot_071310.fas	191601	1	42	56	82	0.00327	0.344	FQEHLQLQNLGINPANIGFSTLTMESDK	R	F	0.95	58.5	32	12.6	0	0	1	2	2	3753.97	9	36	TRUE
iTRAQ Total	Isobaric Tag Samples	iTRAQ Sample 1	mascot_daemon_merge (F600897)	Clathrin heavy chain 1	CLH1_HUMAN	Sprot_071310.fas	191601	1	42	56	82	0.00327	0.344	GQFSTDELVAEVEK	R	R	0.95	34.5	29.8	2.43	0	1	0	0	2	2160.17	838	851	TRUE
iTRAQ Total	Isobaric Tag Samples	iTRAQ Sample 1	mascot_daemon_merge (F600897)	Clathrin heavy chain 1	CLH1_HUMAN	Sprot_071310.fas	191601	1	42	56	82	0.00327	0.344	GQFSTDELVAEVEKR	R	N	0.95	21.1	30.3	4.8	0	0	1	0	2	2316.27	838	852	TRUE
iTRAQ Total	Isobaric Tag Samples	iTRAQ Sample 1	mascot_daemon_merge (F600897)	Clathrin heavy chain 1	CLH1_HUMAN	Sprot_071310.fas	191601	1	42	56	82	0.00327	0.344	HDVVFLITK	K	Y	0.95	12.8	28.3	2.15	0	2	1	0	2	1680.03	270	278	TRUE
iTRAQ Total	Isobaric Tag Samples	iTRAQ Sample 1	mascot_daemon_merge (F600897)	Clathrin heavy chain 1	CLH1_HUMAN	Sprot_071310.fas	191601	1	42	56	82	0.00327	0.344	HELIEFR	K	R	0.95	28.9	27.4	3.68	0	0	1	0	2	1247.71	1502	1508	TRUE
iTRAQ Total	Isobaric Tag Samples	iTRAQ Sample 1	mascot_daemon_merge (F600897)	Clathrin heavy chain 1	CLH1_HUMAN	Sprot_071310.fas	191601	1	42	56	82	0.00327	0.344	IAAYLFK	R	G	0.95	22.5	25.1	2.47	0	4	1	0	2	1433.9	1510	1516	TRUE
iTRAQ Total	Isobaric Tag Samples	iTRAQ Sample 1	mascot_daemon_merge (F600897)	Clathrin heavy chain 1	CLH1_HUMAN	Sprot_071310.fas	191601	1	42	56	82	0.00327	0.344	IHEGCEEPATHNALAK	R	I	0.95	25.5	27.2	5.19	0	1	1	1	2	2375.2	866	881	TRUE
iTRAQ Total	Isobaric Tag Samples	iTRAQ Sample 1	mascot_daemon_merge (F600897)	Clathrin heavy chain 1	CLH1_HUMAN	Sprot_071310.fas	191601	1	42	56	82	0.00327	0.344	ISGETIFVTAPHEATAGIIGVNR	R	K	0.95	16.3	30.9	16.2	0	1	1	0	2	2658.44	298	320	TRUE
iTRAQ Total	Isobaric Tag Samples	iTRAQ Sample 1	mascot_daemon_merge (F600897)	Clathrin heavy chain 1	CLH1_HUMAN	Sprot_071310.fas	191601	1	42	56	82	0.00327	0.344	IVLDNSVFSEHR	K	N	0.95	34.8	27.8	4.52	0	0	1	0	2	1719.93	1011	1022	TRUE
iTRAQ Total	Isobaric Tag Samples	iTRAQ Sample 1	mascot_daemon_merge (F600897)	Clathrin heavy chain 1	CLH1_HUMAN	Sprot_071310.fas	191601	1	42	56	82	0.00327	0.344	KAVDVFFPPEAQNDFPVAMQISEK	K	H	0.95	29.1	31.8	11.1	0	0	0	1	2	3620.94	246	269	TRUE
iTRAQ Total	Isobaric Tag Samples	iTRAQ Sample 1	mascot_daemon_merge (F600897)	Clathrin heavy chain 1	CLH1_HUMAN	Sprot_071310.fas	191601	1	42	56	82	0.00327	0.344	KFNALFAQGNYSEAAK	R	V	0.95	32.4	30.7	15	0	0	2	1	2	2672.48	367	382	TRUE
iTRAQ Total	Isobaric Tag Samples	iTRAQ Sample 1	mascot_daemon_merge (F600897)	Clathrin heavy chain 1	CLH1_HUMAN	Sprot_071310.fas	191601	1	42	56	82	0.00327	0.344	LAELEEFINGPNNAHIQQVGDR	R	C	0.95	79.6	29.5	12.6	0	0	5	0	2	2770.4	1183	1204	TRUE
iTRAQ Total	Isobaric Tag Samples	iTRAQ Sample 1	mascot_daemon_merge (F600897)	Clathrin heavy chain 1	CLH1_HUMAN	Sprot_071310.fas	191601	1	42	56	82	0.00327	0.344	LASTLVHLGEYQAAVDGAR	R	K	0.95	56.4	30	13.1	0	0	2	1	2	2275.24	1227	1245	TRUE
iTRAQ Total	Isobaric Tag Samples	iTRAQ Sample 1	mascot_daemon_merge (F600897)	Clathrin heavy chain 1	CLH1_HUMAN	Sprot_071310.fas	191601	1	42	56	82	0.00327	0.344	LEKHELIEFR	R	R	0.95	23.5	29	3.32	0	1	0	0	2	1922.13	1499	1508	TRUE
iTRAQ Total	Isobaric Tag Samples	iTRAQ Sample 1	mascot_daemon_merge (F600897)	Clathrin heavy chain 1	CLH1_HUMAN	Sprot_071310.fas	191601	1	42	56	82	0.00327	0.344	LHIIEVGTPPTGNQPFPK	K	K	0.95	57.3	30	12.5	0	1	1	0	2	2553.47	228	245	TRUE
iTRAQ Total	Isobaric Tag Samples	iTRAQ Sample 1	mascot_daemon_merge (F600897)	Clathrin heavy chain 1	CLH1_HUMAN	Sprot_071310.fas	191601	1	42	56	82	0.00327	0.344	LLEMNLMHAPQVADAILGNQMFTHYDR	R	A	0.95	48.3	30	12.8	0	0	0	4	2	3464.71	584	610	TRUE
iTRAQ Total	Isobaric Tag Samples	iTRAQ Sample 1	mascot_daemon_merge (F600897)	Clathrin heavy chain 1	CLH1_HUMAN	Sprot_071310.fas	191601	1	42	56	82	0.00327	0.344	LLLPWLEAR	K	I	0.95	21.6	26.1	3.28	0	1	0	0	2	1414.87	857	865	TRUE
iTRAQ Total	Isobaric Tag Samples	iTRAQ Sample 1	mascot_daemon_merge (F600897)	Clathrin heavy chain 1	CLH1_HUMAN	Sprot_071310.fas	191601	1	42	56	82	0.00327	0.344	LLYNNVSNFGR	K	L	0.95	28.9	28.9	5	0	3	0	0	2	1906.06	1216	1226	TRUE
iTRAQ Total	Isobaric Tag Samples	iTRAQ Sample 1	mascot_daemon_merge (F600897)	Clathrin heavy chain 1	CLH1_HUMAN	Sprot_071310.fas	191601	1	42	56	82	0.00327	0.344	LTDQLPLIIVCDR	K	F	0.95	14.8	28.5	4.39	0	1	0	0	2	1850.01	768	780	TRUE
iTRAQ Total	Isobaric Tag Samples	iTRAQ Sample 1	mascot_daemon_merge (F600897)	Clathrin heavy chain 1	CLH1_HUMAN	Sprot_071310.fas	191601	1	42	56	82	0.00327	0.344	NLQNLLILTAIK	R	A	0.95	56.4	25	6.4	0	2	2	0	2	1962.26	1023	1034	TRUE
iTRAQ Total	Isobaric Tag Samples	iTRAQ Sample 1	mascot_daemon_merge (F600897)	Clathrin heavy chain 1	CLH1_HUMAN	Sprot_071310.fas	191601	1	42	56	82	0.00327	0.344	NNLAGAEELFAR	R	K	0.95	28.5	27.2	7.42	0	1	0	0	2	1608.87	355	366	TRUE
iTRAQ Total	Isobaric Tag Samples	iTRAQ Sample 1	mascot_daemon_merge (F600897)	Clathrin heavy chain 1	CLH1_HUMAN	Sprot_071310.fas	191601	1	42	56	82	0.00327	0.344	NNRPSEGPLQTR	K	L	0.95	21	28	7.02	0	1	0	0	2	1672.9	572	583	TRUE
iTRAQ Total	Isobaric Tag Samples	iTRAQ Sample 1	mascot_daemon_merge (F600897)	Clathrin heavy chain 1	CLH1_HUMAN	Sprot_071310.fas	191601	1	42	56	82	0.00327	0.344	RPISADSAIMNPASK	R	V	0.95	33.9	30.1	7.72	0	1	1	0	2	2182.21	64	78	TRUE
iTRAQ Total	Isobaric Tag Samples	iTRAQ Sample 1	mascot_daemon_merge (F600897)	Clathrin heavy chain 1	CLH1_HUMAN	Sprot_071310.fas	191601	1	42	56	82	0.00327	0.344	RPLIDQVVQTALSETQDPEEVSVTVK	R	A	0.95	27.3	31.2	11.9	0	0	1	0	2	3490.91	968	993	TRUE
iTRAQ Total	Isobaric Tag Samples	iTRAQ Sample 1	mascot_daemon_merge (F600897)	Clathrin heavy chain 1	CLH1_HUMAN	Sprot_071310.fas	191601	1	42	56	82	0.00327	0.344	SVDPTLALSVYLR	K	A	0.95	59	28.1	5.42	0	1	0	0	2	2042.21	469	481	TRUE
iTRAQ Total	Isobaric Tag Samples	iTRAQ Sample 1	mascot_daemon_merge (F600897)	Clathrin heavy chain 1	CLH1_HUMAN	Sprot_071310.fas	191601	1	42	56	82	0.00327	0.344	SVNESLNNLFITEEDYQALR	K	T	0.95	38.9	31.1	10.8	0	0	2	0	2	2964.54	1462	1481	TRUE
iTRAQ Total	Isobaric Tag Samples	iTRAQ Sample 1	mascot_daemon_merge (F600897)	Clathrin heavy chain 1	CLH1_HUMAN	Sprot_071310.fas	191601	1	42	56	82	0.00327	0.344	SVQNHNNK	R	S	0.95	30.4	27.9	5.09	0	2	2	0	2	1549.85	1454	1461	TRUE
iTRAQ Total	Isobaric Tag Samples	iTRAQ Sample 1	mascot_daemon_merge (F600897)	Clathrin heavy chain 1	CLH1_HUMAN	Sprot_071310.fas	191601	1	42	56	82	0.00327	0.344	TLQIFNIEMK	K	S	0.95	45.1	28.9	1.23	0	1	0	0	2	1845.08	87	96	TRUE
iTRAQ Total	Isobaric Tag Samples	iTRAQ Sample 1	mascot_daemon_merge (F600897)	Clathrin heavy chain 1	CLH1_HUMAN	Sprot_071310.fas	191601	1	42	56	82	0.00327	0.344	TSIDAYDNFDNISLAQR	R	L	0.95	27.6	29.2	6.74	0	1	0	0	2	2551.33	1482	1498	TRUE
iTRAQ Total	Isobaric Tag Samples	iTRAQ Sample 1	mascot_daemon_merge (F600897)	Clathrin heavy chain 1	CLH1_HUMAN	Sprot_071310.fas	191601	1	42	56	82	0.00327	0.344	VANVELYYR	K	A	0.95	17.3	28.6	2.39	0	1	0	0	2	2039.21	1398	1406	TRUE
iTRAQ Total	Isobaric Tag Samples	iTRAQ Sample 1	mascot_daemon_merge (F600897)	Clathrin heavy chain 1	CLH1_HUMAN	Sprot_071310.fas	191601	1	42	56	82	0.00327	0.344	VDKLDASESLR	K	K	0.95	24.3	29.2	3.68	0	1	0	0	2	1841.06	1610	1620	TRUE
iTRAQ Total	Isobaric Tag Samples	iTRAQ Sample 1	mascot_daemon_merge (F600897)	Clathrin heavy chain 1	CLH1_HUMAN	Sprot_071310.fas	191601	1	42	56	82	0.00327	0.344	VIQCFAETGQVQK	K	I	0.95	52.9	29.2	11.3	0	1	0	0	2	2105.14	488	500	TRUE
iTRAQ Total	Isobaric Tag Samples	iTRAQ Sample 1	mascot_daemon_merge (F600897)	Clathrin heavy chain 1	CLH1_HUMAN	Sprot_071310.fas	191601	1	42	56	82	0.00327	0.344	VMEYINR	R	L	0.95	12.3	25	2.48	0	1	0	0	2	1228.67	1040	1046	TRUE
iTRAQ Total	Isobaric Tag Samples	iTRAQ Sample 1	mascot_daemon_merge (F600897)	Clathrin heavy chain 1	CLH1_HUMAN	Sprot_071310.fas	191601	1	42	56	82	0.00327	0.344	VVGAMQLYSVDR	R	K	0.95	18.7	29.2	2.03	0	2	0	0	2	1946.1	177	188	TRUE
iTRAQ Total	Isobaric Tag Samples	iTRAQ Sample 1	mascot_daemon_merge (F600897)	Clathrin heavy chain 1	CLH1_HUMAN	Sprot_071310.fas	191601	1	42	56	82	0.00327	0.344	WLLLTGISAQQNR	K	V	0.95	30	28.8	2.28	0	1	0	0	2	1804.04	164	176	TRUE
iTRAQ Total	Isobaric Tag Samples	iTRAQ Sample 1	mascot_daemon_merge (F600897)	Synaptophysin	SYPH_HUMAN	Sprot_071310.fas	33827.2	1	3	4	4	0.000159	0.0671	APPGAPEK	R	Q	0.95	29.1	27	2.77	0	1	0	0	2	1374.82	235	242	TRUE
iTRAQ Total	Isobaric Tag Samples	iTRAQ Sample 1	mascot_daemon_merge (F600897)	Synaptophysin	SYPH_HUMAN	Sprot_071310.fas	33827.2	1	3	4	4	0.000159	0.0671	GLSDVK	K	M	0.95	20.5	30.8	1.77	1	1	0	0	2	1226.76	163	168	TRUE
iTRAQ Total	Isobaric Tag Samples	iTRAQ Sample 1	mascot_daemon_merge (F600897)	Synaptophysin	SYPH_HUMAN	Sprot_071310.fas	33827.2	1	3	4	4	0.000159	0.0671	QTGNTCK	R	E	0.95	17.5	25.8	1.08	0	1	0	0	2	1405.74	185	191	TRUE
iTRAQ Total	Isobaric Tag Samples	iTRAQ Sample 1	mascot_daemon_merge (F600897)	Polypyrimidine tract-binding protein 1	PTBP1_HUMAN	Sprot_071310.fas	57204.5	1	6	6	7	0.000279	0.0979	EGQEDQGLTK	R	D	0.95	30.6	28.1	2.85	0	1	0	0	2	1712.93	419	428	TRUE
iTRAQ Total	Isobaric Tag Samples	iTRAQ Sample 1	mascot_daemon_merge (F600897)	Polypyrimidine tract-binding protein 1	PTBP1_HUMAN	Sprot_071310.fas	57204.5	1	6	6	7	0.000279	0.0979	HQNVQLPR	K	E	0.95	14.3	25.4	2.66	0	0	1	0	2	1295.75	411	418	TRUE
iTRAQ Total	Isobaric Tag Samples	iTRAQ Sample 1	mascot_daemon_merge (F600897)	Polypyrimidine tract-binding protein 1	PTBP1_HUMAN	Sprot_071310.fas	57204.5	1	6	6	7	0.000279	0.0979	IITFTK	K	N	0.845	20.4	25	0.824	0	1	0	0	2	1330.86	213	218	TRUE
iTRAQ Total	Isobaric Tag Samples	iTRAQ Sample 1	mascot_daemon_merge (F600897)	Polypyrimidine tract-binding protein 1	PTBP1_HUMAN	Sprot_071310.fas	57204.5	1	6	6	7	0.000279	0.0979	TDSSPNQAR	K	A	0.95	27.8	25	6.92	0	2	0	0	2	1279.65	138	146	TRUE
iTRAQ Total	Isobaric Tag Samples	iTRAQ Sample 1	mascot_daemon_merge (F600897)	Polypyrimidine tract-binding protein 1	PTBP1_HUMAN	Sprot_071310.fas	57204.5	1	6	6	7	0.000279	0.0979	VLFSSNGGVVK	K	G	0.95	22.8	28.3	1.72	0	1	0	0	2	1716.02	472	482	TRUE
iTRAQ Total	Isobaric Tag Samples	iTRAQ Sample 1	mascot_daemon_merge (F600897)	Polypyrimidine tract-binding protein 1	PTBP1_HUMAN	Sprot_071310.fas	57204.5	1	6	6	7	0.000279	0.0979	VTNLLMLK	K	G	0.866	21.1	25	-0.0792	0	1	0	0	2	1555.97	85	92	TRUE
iTRAQ Total	Isobaric Tag Samples	iTRAQ Sample 1	mascot_daemon_merge (F600897)	Ankyrin-2	ANK2_HUMAN	Sprot_071310.fas	430230	1	23	26	28	0.00112	0.0854	ATFSPIVTLEPR	K	R	0.95	19.9	27.2	2.52	0	1	0	0	2	1634.94	1181	1192	TRUE
iTRAQ Total	Isobaric Tag Samples	iTRAQ Sample 1	mascot_daemon_merge (F600897)	Ankyrin-2	ANK2_HUMAN	Sprot_071310.fas	430230	1	23	26	28	0.00112	0.0854	DSAVMDDSVVIPSHQVSTLAK	R	E	0.95	53.9	30.8	16.7	0	0	1	1	2	2808.49	918	938	TRUE
iTRAQ Total	Isobaric Tag Samples	iTRAQ Sample 1	mascot_daemon_merge (F600897)	Ankyrin-2	ANK2_HUMAN	Sprot_071310.fas	430230	1	23	26	28	0.00112	0.0854	ELDFTEEQIHQIR	R	I	0.95	72.2	28	9.42	0	0	1	0	2	1962.02	3557	3569	TRUE
iTRAQ Total	Isobaric Tag Samples	iTRAQ Sample 1	mascot_daemon_merge (F600897)	Ankyrin-2	ANK2_HUMAN	Sprot_071310.fas	430230	1	23	26	28	0.00112	0.0854	GGIDINTCNQNGLNALHLAAK	K	E	0.95	39.7	30.1	9.07	0	0	1	0	2	2794.43	53	73	TRUE
iTRAQ Total	Isobaric Tag Samples	iTRAQ Sample 1	mascot_daemon_merge (F600897)	Ankyrin-2	ANK2_HUMAN	Sprot_071310.fas	430230	1	23	26	28	0.00112	0.0854	HGADQDAHTK	K	L	0.95	21.8	27.2	5.85	0	0	0	1	2	1687.9	717	726	TRUE
iTRAQ Total	Isobaric Tag Samples	iTRAQ Sample 1	mascot_daemon_merge (F600897)	Ankyrin-2	ANK2_HUMAN	Sprot_071310.fas	430230	1	23	26	28	0.00112	0.0854	IENPNSLQDQSHALLK	R	Y	0.95	50.9	30.2	10.7	0	0	1	0	2	2415.35	3570	3585	TRUE
iTRAQ Total	Isobaric Tag Samples	iTRAQ Sample 1	mascot_daemon_merge (F600897)	Ankyrin-2	ANK2_HUMAN	Sprot_071310.fas	430230	1	23	26	28	0.00112	0.0854	IKQDSNLIGPEGGVLSSTVVPQVQAVFPEGALTK	R	R	0.95	39.5	27.5	12.5	0	0	0	1	2	4392.48	1124	1157	TRUE
iTRAQ Total	Isobaric Tag Samples	iTRAQ Sample 1	mascot_daemon_merge (F600897)	Ankyrin-2	ANK2_HUMAN	Sprot_071310.fas	430230	1	23	26	28	0.00112	0.0854	IPEPVQSVPEEESHR	K	E	0.95	47.4	27.9	5.8	0	1	1	0	2	2038.04	2059	2073	TRUE
iTRAQ Total	Isobaric Tag Samples	iTRAQ Sample 1	mascot_daemon_merge (F600897)	Ankyrin-2	ANK2_HUMAN	Sprot_071310.fas	430230	1	23	26	28	0.00112	0.0854	LAYIADHLGFSWTELAR	R	E	0.95	26.9	30.7	5.7	0	0	0	1	2	2571.42	3540	3556	TRUE
iTRAQ Total	Isobaric Tag Samples	iTRAQ Sample 1	mascot_daemon_merge (F600897)	Ankyrin-2	ANK2_HUMAN	Sprot_071310.fas	430230	1	23	26	28	0.00112	0.0854	LPALHIAAR	R	K	0.863	17.3	25	0.824	0	0	1	0	2	1265.8	193	201	TRUE
iTRAQ Total	Isobaric Tag Samples	iTRAQ Sample 1	mascot_daemon_merge (F600897)	Ankyrin-2	ANK2_HUMAN	Sprot_071310.fas	430230	1	23	26	28	0.00112	0.0854	LPVTGTAESK	R	R	0.95	34.4	29.4	2.48	0	1	0	0	2	1610.96	2023	2032	TRUE
iTRAQ Total	Isobaric Tag Samples	iTRAQ Sample 1	mascot_daemon_merge (F600897)	Ankyrin-2	ANK2_HUMAN	Sprot_071310.fas	430230	1	23	26	28	0.00112	0.0854	MDIVHLMETNTEPLQER	R	I	0.95	25.5	27.2	10.6	0	0	1	0	2	2393.16	3610	3626	TRUE
iTRAQ Total	Isobaric Tag Samples	iTRAQ Sample 1	mascot_daemon_merge (F600897)	Ankyrin-2	ANK2_HUMAN	Sprot_071310.fas	430230	1	23	26	28	0.00112	0.0854	MQDLPEESSLEYQQEYFVTTPGTETSETQK	K	A	0.95	34	30.4	13.1	0	0	1	2	2	4425.16	3724	3753	TRUE
iTRAQ Total	Isobaric Tag Samples	iTRAQ Sample 1	mascot_daemon_merge (F600897)	Ankyrin-2	ANK2_HUMAN	Sprot_071310.fas	430230	1	23	26	28	0.00112	0.0854	MVNFLLK	K	Q	0.95	17.2	26.7	1.8	0	1	0	0	2	1472.91	743	749	TRUE
iTRAQ Total	Isobaric Tag Samples	iTRAQ Sample 1	mascot_daemon_merge (F600897)	Ankyrin-2	ANK2_HUMAN	Sprot_071310.fas	430230	1	23	26	28	0.00112	0.0854	NGITPLHVASK	R	R	0.95	39.5	28.2	8.11	0	1	0	0	2	1746.04	265	275	TRUE
iTRAQ Total	Isobaric Tag Samples	iTRAQ Sample 1	mascot_daemon_merge (F600897)	Ankyrin-2	ANK2_HUMAN	Sprot_071310.fas	430230	1	23	26	28	0.00112	0.0854	QGANVNAK	K	T	0.95	21.1	26.1	1.46	0	1	0	0	2	1409.83	750	757	TRUE
iTRAQ Total	Isobaric Tag Samples	iTRAQ Sample 1	mascot_daemon_merge (F600897)	Ankyrin-2	ANK2_HUMAN	Sprot_071310.fas	430230	1	23	26	28	0.00112	0.0854	QKEEQAVSK	K	E	0.95	25.3	28.9	5.42	0	1	0	0	2	1959.16	3660	3668	TRUE
iTRAQ Total	Isobaric Tag Samples	iTRAQ Sample 1	mascot_daemon_merge (F600897)	Ankyrin-2	ANK2_HUMAN	Sprot_071310.fas	430230	1	23	26	28	0.00112	0.0854	QSQGTTPDTTPAR	R	T	0.95	49.4	25.8	7.42	0	1	0	0	2	1663.86	3041	3053	TRUE
iTRAQ Total	Isobaric Tag Samples	iTRAQ Sample 1	mascot_daemon_merge (F600897)	Ankyrin-2	ANK2_HUMAN	Sprot_071310.fas	430230	1	23	26	28	0.00112	0.0854	SDTEQSEDNNE	K	-	0.95	40.7	25	2.32	0	1	0	0	2	1571.66	3914	3924	TRUE
iTRAQ Total	Isobaric Tag Samples	iTRAQ Sample 1	mascot_daemon_merge (F600897)	Ankyrin-2	ANK2_HUMAN	Sprot_071310.fas	430230	1	23	26	28	0.00112	0.0854	TEGDSSATALFPQTHK	K	E	0.95	53.9	29.4	11.4	0	0	1	0	2	2298.22	3698	3713	TRUE
iTRAQ Total	Isobaric Tag Samples	iTRAQ Sample 1	mascot_daemon_merge (F600897)	Ankyrin-2	ANK2_HUMAN	Sprot_071310.fas	430230	1	23	26	28	0.00112	0.0854	TLEQQENFAEVAR	K	S	0.95	20.8	27.4	3.4	0	1	0	0	2	1838.96	1324	1336	TRUE
iTRAQ Total	Isobaric Tag Samples	iTRAQ Sample 1	mascot_daemon_merge (F600897)	Ankyrin-2	ANK2_HUMAN	Sprot_071310.fas	430230	1	23	26	28	0.00112	0.0854	VALLLLEK	K	G	0.95	39.8	25	3.96	0	2	0	0	2	1507.01	611	618	TRUE
iTRAQ Total	Isobaric Tag Samples	iTRAQ Sample 1	mascot_daemon_merge (F600897)	Ankyrin-2	ANK2_HUMAN	Sprot_071310.fas	430230	1	23	26	28	0.00112	0.0854	VGLQAQPMHSELVK	R	K	0.95	26.1	29.5	8.42	0	0	1	0	2	2145.23	1161	1174	TRUE
iTRAQ Total	Isobaric Tag Samples	iTRAQ Sample 1	mascot_daemon_merge (F600897)	Prothrombin	THRB_HUMAN	Sprot_071310.fas	70018.8	1	5	5	8	0.000319	0.0965	ETWTANVGK	K	G	0.95	17.5	28.8	2.29	0	1	0	0	2	1613.91	509	517	TRUE
iTRAQ Total	Isobaric Tag Samples	iTRAQ Sample 1	mascot_daemon_merge (F600897)	Prothrombin	THRB_HUMAN	Sprot_071310.fas	70018.8	1	5	5	8	0.000319	0.0965	GQPSVLQVVNLPIVERPVCK	K	D	0.95	33.7	29.9	10.7	0	0	1	0	2	2830.61	518	537	TRUE
iTRAQ Total	Isobaric Tag Samples	iTRAQ Sample 1	mascot_daemon_merge (F600897)	Prothrombin	THRB_HUMAN	Sprot_071310.fas	70018.8	1	5	5	8	0.000319	0.0965	HQDFNSAVQLVENFCR	K	N	0.95	63.1	25	15.6	0	0	3	0	2	2257.08	248	263	TRUE
iTRAQ Total	Isobaric Tag Samples	iTRAQ Sample 1	mascot_daemon_merge (F600897)	Prothrombin	THRB_HUMAN	Sprot_071310.fas	70018.8	1	5	5	8	0.000319	0.0965	VIDQFGE	K	-	0.95	49	26	1.36	2	0	0	0	2	1111.59	616	622	TRUE
iTRAQ Total	Isobaric Tag Samples	iTRAQ Sample 1	mascot_daemon_merge (F600897)	Prothrombin	THRB_HUMAN	Sprot_071310.fas	70018.8	1	5	5	8	0.000319	0.0965	VTGWGNLK	R	E	0.944	18.7	29.2	1.4	0	1	0	0	2	1482.89	501	508	TRUE
iTRAQ Total	Isobaric Tag Samples	iTRAQ Sample 1	mascot_daemon_merge (F600897)	Myelin basic protein	MBP_HUMAN	Sprot_071310.fas	33099.7	1	10	14	32	0.00127	0.316	ASDYK	R	S	0.95	16.2	28	2.07	1	0	0	0	2	1191.68	265	269	TRUE
iTRAQ Total	Isobaric Tag Samples	iTRAQ Sample 1	mascot_daemon_merge (F600897)	Myelin basic protein	MBP_HUMAN	Sprot_071310.fas	33099.7	1	10	14	32	0.00127	0.316	DTGILDSIGR	R	F	0.95	14.3	27.5	4.21	0	2	0	0	2	1350.75	168	177	TRUE
iTRAQ Total	Isobaric Tag Samples	iTRAQ Sample 1	mascot_daemon_merge (F600897)	Myelin basic protein	MBP_HUMAN	Sprot_071310.fas	33099.7	1	10	14	32	0.00127	0.316	FFGGDR	R	G	0.95	37.1	25	0.854	1	0	0	0	2	1002.53	178	183	TRUE
iTRAQ Total	Isobaric Tag Samples	iTRAQ Sample 1	mascot_daemon_merge (F600897)	Myelin basic protein	MBP_HUMAN	Sprot_071310.fas	33099.7	1	10	14	32	0.00127	0.316	FSWGAEGQRPGFGYGGR	R	A	0.95	15.4	29.2	3.31	0	1	0	0	2	2438.25	248	264	TRUE
iTRAQ Total	Isobaric Tag Samples	iTRAQ Sample 1	mascot_daemon_merge (F600897)	Myelin basic protein	MBP_HUMAN	Sprot_071310.fas	33099.7	1	10	14	32	0.00127	0.316	GVDAQGTLSK	K	I	0.95	38.2	29.2	6.39	0	1	0	0	2	1583.92	277	286	TRUE
iTRAQ Total	Isobaric Tag Samples	iTRAQ Sample 1	mascot_daemon_merge (F600897)	Myelin basic protein	MBP_HUMAN	Sprot_071310.fas	33099.7	1	10	14	32	0.00127	0.316	NIVTPRTPPPSQGK	K	G	0.881	9.57	29.2	2.85	0	1	0	0	2	2101.22	226	239	TRUE
iTRAQ Total	Isobaric Tag Samples	iTRAQ Sample 1	mascot_daemon_merge (F600897)	Myelin basic protein	MBP_HUMAN	Sprot_071310.fas	33099.7	1	10	14	32	0.00127	0.316	TAHYGSLPQK	R	S	0.95	32.7	29.2	6.59	0	1	3	0	2	1709.98	200	209	TRUE
iTRAQ Total	Isobaric Tag Samples	iTRAQ Sample 1	mascot_daemon_merge (F600897)	Myelin basic protein	MBP_HUMAN	Sprot_071310.fas	33099.7	1	10	14	32	0.00127	0.316	TPPPSQGK	R	G	0.95	22.9	27.5	3.77	0	2	0	0	2	1419.84	232	239	TRUE
iTRAQ Total	Isobaric Tag Samples	iTRAQ Sample 1	mascot_daemon_merge (F600897)	Myelin basic protein	MBP_HUMAN	Sprot_071310.fas	33099.7	1	10	14	32	0.00127	0.316	TQDENPVVHFFK	R	N	0.95	39.4	29.7	10.2	0	6	6	0	2	2069.13	214	225	TRUE
iTRAQ Total	Isobaric Tag Samples	iTRAQ Sample 1	mascot_daemon_merge (F600897)	Myelin basic protein	MBP_HUMAN	Sprot_071310.fas	33099.7	1	10	14	32	0.00127	0.316	YLATASTMDHAR	K	H	0.95	31.3	25	5.39	0	2	4	1	2	1656.83	148	159	TRUE
iTRAQ Total	Isobaric Tag Samples	iTRAQ Sample 1	mascot_daemon_merge (F600897)	RNA-binding protein Musashi homolog 2	MSI2H_HUMAN	Sprot_071310.fas	35178.8	1	3	3	3	0.00012	0.107	GFGFVTFADPASVDK	R	V	0.95	34.2	29.5	2.66	0	1	0	0	2	2166.17	63	77	TRUE
iTRAQ Total	Isobaric Tag Samples	iTRAQ Sample 1	mascot_daemon_merge (F600897)	RNA-binding protein Musashi homolog 2	MSI2H_HUMAN	Sprot_071310.fas	35178.8	1	3	3	3	0.00012	0.107	QYFEQFGK	K	V	0.95	25.7	28	6.42	0	1	0	0	2	1654.91	128	135	TRUE
iTRAQ Total	Isobaric Tag Samples	iTRAQ Sample 1	mascot_daemon_merge (F600897)	RNA-binding protein Musashi homolog 2	MSI2H_HUMAN	Sprot_071310.fas	35178.8	1	3	3	3	0.00012	0.107	VLGQPHHELDSK	K	T	0.95	23.1	29.5	4.31	0	1	0	0	2	1968.11	78	89	TRUE
iTRAQ Total	Isobaric Tag Samples	iTRAQ Sample 1	mascot_daemon_merge (F600897)	U5 small nuclear ribonucleoprotein 200 kDa helicase	U520_HUMAN	Sprot_071310.fas	244496	0.996	2	2	2	7.97e-05	0.0089	KPVIVFVPSR	K	K	0.95	36.4	25	3.46	0	0	1	0	2	1750.12	1557	1566	TRUE
iTRAQ Total	Isobaric Tag Samples	iTRAQ Sample 1	mascot_daemon_merge (F600897)	U5 small nuclear ribonucleoprotein 200 kDa helicase	U520_HUMAN	Sprot_071310.fas	244496	0.996	2	2	2	7.97e-05	0.0089	VFSLSSEFK	R	N	0.924	16.2	28	1.47	0	1	0	0	2	1651.95	1017	1025	TRUE
iTRAQ Total	Isobaric Tag Samples	iTRAQ Sample 1	mascot_daemon_merge (F600897)	Adaptin ear-binding coat-associated protein 1	NECP1_HUMAN	Sprot_071310.fas	29719.9	0.999	2	2	2	7.97e-05	0.131	LCIGNITNK	K	K	0.95	22.8	28.8	4.07	0	1	0	0	2	1630.91	161	169	TRUE
iTRAQ Total	Isobaric Tag Samples	iTRAQ Sample 1	mascot_daemon_merge (F600897)	Adaptin ear-binding coat-associated protein 1	NECP1_HUMAN	Sprot_071310.fas	29719.9	0.999	2	2	2	7.97e-05	0.131	VSGELFAQAPVEQYPGIAVETVTDSSR	K	Y	0.95	53.9	31.6	10.4	0	0	1	0	2	3459.81	64	90	TRUE
iTRAQ Total	Isobaric Tag Samples	iTRAQ Sample 1	mascot_daemon_merge (F600897)	DNA-(apurinic or apyrimidinic site) lyase	APEX1_HUMAN	Sprot_071310.fas	35537.7	1	3	3	3	0.00012	0.154	GAVAEDGDELRTEPEAK	K	K	0.95	11.4	29.6	7.38	0	0	1	0	2	2395.26	8	24	TRUE
iTRAQ Total	Isobaric Tag Samples	iTRAQ Sample 1	mascot_daemon_merge (F600897)	DNA-(apurinic or apyrimidinic site) lyase	APEX1_HUMAN	Sprot_071310.fas	35537.7	1	3	3	3	0.00012	0.154	QGFGELLQAVPLADSFR	R	H	0.95	34.6	29.6	7.68	0	1	0	0	2	2152.17	238	254	TRUE
iTRAQ Total	Isobaric Tag Samples	iTRAQ Sample 1	mascot_daemon_merge (F600897)	DNA-(apurinic or apyrimidinic site) lyase	APEX1_HUMAN	Sprot_071310.fas	35537.7	1	3	3	3	0.00012	0.154	VSYGIGDEEHDQEGR	K	V	0.95	13	27.1	7.08	0	0	0	1	2	2299.14	142	156	TRUE
iTRAQ Total	Isobaric Tag Samples	iTRAQ Sample 1	mascot_daemon_merge (F600897)	Cytochrome b-c1 complex subunit 1, mitochondrial	QCR1_HUMAN	Sprot_071310.fas	52627.9	1	8	9	12	0.000478	0.262	DVVFNYLHATAFQGTPLAQAVEGPSENVR	R	K	0.95	81.3	32	17	0	0	1	0	2	3739.95	181	209	TRUE
iTRAQ Total	Isobaric Tag Samples	iTRAQ Sample 1	mascot_daemon_merge (F600897)	Cytochrome b-c1 complex subunit 1, mitochondrial	QCR1_HUMAN	Sprot_071310.fas	52627.9	1	8	9	12	0.000478	0.262	EHTAYYIK	R	A	0.95	22.3	29.4	3.08	0	1	0	0	2	1937.13	127	134	TRUE
iTRAQ Total	Isobaric Tag Samples	iTRAQ Sample 1	mascot_daemon_merge (F600897)	Cytochrome b-c1 complex subunit 1, mitochondrial	QCR1_HUMAN	Sprot_071310.fas	52627.9	1	8	9	12	0.000478	0.262	EMQENDASMR	R	D	0.95	31.5	25	3.68	0	2	0	0	2	1530.68	171	180	TRUE
iTRAQ Total	Isobaric Tag Samples	iTRAQ Sample 1	mascot_daemon_merge (F600897)	Cytochrome b-c1 complex subunit 1, mitochondrial	QCR1_HUMAN	Sprot_071310.fas	52627.9	1	8	9	12	0.000478	0.262	IAEVDASVVR	R	E	0.95	25.2	27.8	3.59	0	1	0	0	2	1362.79	433	442	TRUE
iTRAQ Total	Isobaric Tag Samples	iTRAQ Sample 1	mascot_daemon_merge (F600897)	Cytochrome b-c1 complex subunit 1, mitochondrial	QCR1_HUMAN	Sprot_071310.fas	52627.9	1	8	9	12	0.000478	0.262	MVLAAAGGVEHQQLLDLAQK	R	H	0.95	78.7	30.3	15.2	0	0	2	0	2	2700.53	229	248	TRUE
iTRAQ Total	Isobaric Tag Samples	iTRAQ Sample 1	mascot_daemon_merge (F600897)	Cytochrome b-c1 complex subunit 1, mitochondrial	QCR1_HUMAN	Sprot_071310.fas	52627.9	1	8	9	12	0.000478	0.262	NALVSHLDGTTPVCEDIGR	R	S	0.95	64	27.6	10.8	0	1	2	0	2	2347.17	397	415	TRUE
iTRAQ Total	Isobaric Tag Samples	iTRAQ Sample 1	mascot_daemon_merge (F600897)	Cytochrome b-c1 complex subunit 1, mitochondrial	QCR1_HUMAN	Sprot_071310.fas	52627.9	1	8	9	12	0.000478	0.262	SGMFWLR	R	-	0.95	17.1	25	1.82	0	1	0	0	2	1200.65	473	479	TRUE
iTRAQ Total	Isobaric Tag Samples	iTRAQ Sample 1	mascot_daemon_merge (F600897)	Cytochrome b-c1 complex subunit 1, mitochondrial	QCR1_HUMAN	Sprot_071310.fas	52627.9	1	8	9	12	0.000478	0.262	YIYDQCPAVAGYGPIEQLPDYNR	K	I	0.95	18.1	29.3	8.36	0	0	1	0	2	3302.59	448	470	TRUE
iTRAQ Total	Isobaric Tag Samples	iTRAQ Sample 1	mascot_daemon_merge (F600897)	Heat shock protein 75 kDa, mitochondrial	TRAP1_HUMAN	Sprot_071310.fas	80094.9	0.998	2	2	2	7.97e-05	0.0497	LVSDGQALPEMEIHLQTNAEK	K	G	0.95	15.9	30.8	3.82	0	0	1	0	2	2947.57	131	151	TRUE
iTRAQ Total	Isobaric Tag Samples	iTRAQ Sample 1	mascot_daemon_merge (F600897)	Heat shock protein 75 kDa, mitochondrial	TRAP1_HUMAN	Sprot_071310.fas	80094.9	0.998	2	2	2	7.97e-05	0.0497	YSNFVSFPLYLNGR	K	R	0.95	26.6	30	10.1	0	0	1	0	2	2286.24	277	290	TRUE
iTRAQ Total	Isobaric Tag Samples	iTRAQ Sample 1	mascot_daemon_merge (F600897)	Rho GDP-dissociation inhibitor 1	GDIR1_HUMAN	Sprot_071310.fas	23189.5	1	3	4	6	0.000239	0.157	AEEYEFLTPVEEAPK	R	G	0.95	47.8	30.9	5.52	0	3	0	0	2	2664.45	153	167	TRUE
iTRAQ Total	Isobaric Tag Samples	iTRAQ Sample 1	mascot_daemon_merge (F600897)	Rho GDP-dissociation inhibitor 1	GDIR1_HUMAN	Sprot_071310.fas	23189.5	1	3	4	6	0.000239	0.157	SIQEIQELDKDDESLR	K	K	0.95	38.9	30.2	14.5	0	1	1	0	2	2527.34	34	49	TRUE
iTRAQ Total	Isobaric Tag Samples	iTRAQ Sample 1	mascot_daemon_merge (F600897)	Rho GDP-dissociation inhibitor 1	GDIR1_HUMAN	Sprot_071310.fas	23189.5	1	3	4	6	0.000239	0.157	SIQEIQELDKDDESLRK	K	Y	0.95	30.1	30.9	5.7	0	0	1	0	2	2959.64	34	50	TRUE
iTRAQ Total	Isobaric Tag Samples	iTRAQ Sample 1	mascot_daemon_merge (F600897)	Thioredoxin	THIO_HUMAN	Sprot_071310.fas	11719.3	1	3	4	9	0.000359	0.286	CMPTFQFFK	K	K	0.95	31.8	26.5	8.22	0	3	0	0	2	1802.93	73	81	TRUE
iTRAQ Total	Isobaric Tag Samples	iTRAQ Sample 1	mascot_daemon_merge (F600897)	Thioredoxin	THIO_HUMAN	Sprot_071310.fas	11719.3	1	3	4	9	0.000359	0.286	MIKPFFHSLSEK	K	Y	0.95	30.6	29.2	7.22	0	1	3	0	2	2376.39	37	48	TRUE
iTRAQ Total	Isobaric Tag Samples	iTRAQ Sample 1	mascot_daemon_merge (F600897)	Thioredoxin	THIO_HUMAN	Sprot_071310.fas	11719.3	1	3	4	9	0.000359	0.286	VGEFSGANK	K	E	0.95	36.6	28.8	4.11	0	2	0	0	2	1516.86	86	94	TRUE
iTRAQ Total	Isobaric Tag Samples	iTRAQ Sample 1	mascot_daemon_merge (F600897)	Phospholipase D3	PLD3_HUMAN	Sprot_071310.fas	54688	1	3	3	3	0.00012	0.0918	AFLLSLAALR	R	D	0.95	16.4	28.9	4.21	0	1	0	0	2	1378.87	376	385	TRUE
iTRAQ Total	Isobaric Tag Samples	iTRAQ Sample 1	mascot_daemon_merge (F600897)	Phospholipase D3	PLD3_HUMAN	Sprot_071310.fas	54688	1	3	3	3	0.00012	0.0918	IAVSKPSGPQPQADLQALLQSGAQVR	R	M	0.95	29.8	29.7	9	0	0	1	0	2	3268.85	163	188	TRUE
iTRAQ Total	Isobaric Tag Samples	iTRAQ Sample 1	mascot_daemon_merge (F600897)	Phospholipase D3	PLD3_HUMAN	Sprot_071310.fas	54688	1	3	3	3	0.00012	0.0918	SQLEAIFLR	R	D	0.95	15.2	25.9	2.74	0	1	0	0	2	1380.82	458	466	TRUE
iTRAQ Total	Isobaric Tag Samples	iTRAQ Sample 1	mascot_daemon_merge (F600897)	N(G),N(G)-dimethylarginine dimethylaminohydrolase 2	DDAH2_HUMAN	Sprot_071310.fas	29626.3	1	4	4	4	0.000159	0.27	AGAGLSSLCLVLSTRPHS	K	-	0.95	59	29.2	10.9	0	0	1	0	2	2119.13	268	285	TRUE
iTRAQ Total	Isobaric Tag Samples	iTRAQ Sample 1	mascot_daemon_merge (F600897)	N(G),N(G)-dimethylarginine dimethylaminohydrolase 2	DDAH2_HUMAN	Sprot_071310.fas	29626.3	1	4	4	4	0.000159	0.27	EFFVGLSK	R	W	0.95	21.1	26.5	2	0	1	0	0	2	1534.91	135	142	FALSE	DDAH1_HUMAN
iTRAQ Total	Isobaric Tag Samples	iTRAQ Sample 1	mascot_daemon_merge (F600897)	N(G),N(G)-dimethylarginine dimethylaminohydrolase 2	DDAH2_HUMAN	Sprot_071310.fas	29626.3	1	4	4	4	0.000159	0.27	GVPESLASGEGAGAGLPALDLAK	R	A	0.95	52.3	30.8	11.9	0	1	0	0	2	2688.5	18	40	TRUE
iTRAQ Total	Isobaric Tag Samples	iTRAQ Sample 1	mascot_daemon_merge (F600897)	N(G),N(G)-dimethylarginine dimethylaminohydrolase 2	DDAH2_HUMAN	Sprot_071310.fas	29626.3	1	4	4	4	0.000159	0.27	LSDVTLVPVSCSELEK	K	A	0.95	26.6	30.3	5.74	0	1	0	0	2	2373.29	252	267	TRUE
iTRAQ Total	Isobaric Tag Samples	iTRAQ Sample 1	mascot_daemon_merge (F600897)	N(G),N(G)-dimethylarginine dimethylaminohydrolase 2	DDAH2_HUMAN	Sprot_071310.fas	29626.3	1	4	4	4	0.000159	0.27	TVVAGSSDAAQK	R	A	0.95	34.8	29.1	2.72	0	1	0	0	2	1741.99	183	194	TRUE
iTRAQ Total	Isobaric Tag Samples	iTRAQ Sample 1	mascot_daemon_merge (F600897)	60S ribosomal protein L23	RL23_HUMAN	Sprot_071310.fas	14847.9	1	5	5	6	0.000239	0.379	ECADLWPR	K	I	0.939	4.92	25	3.46	0	1	0	0	2	1339.64	124	131	TRUE
iTRAQ Total	Isobaric Tag Samples	iTRAQ Sample 1	mascot_daemon_merge (F600897)	60S ribosomal protein L23	RL23_HUMAN	Sprot_071310.fas	14847.9	1	5	5	6	0.000239	0.379	IASNAGSIA	R	-	0.95	62	27.2	2.26	1	0	0	0	2	1107.63	132	140	TRUE
iTRAQ Total	Isobaric Tag Samples	iTRAQ Sample 1	mascot_daemon_merge (F600897)	60S ribosomal protein L23	RL23_HUMAN	Sprot_071310.fas	14847.9	1	5	5	6	0.000239	0.379	ISLGLPVGAVINCADNTGAK	R	N	0.95	22.3	30.6	4.15	0	1	0	0	2	2568.4	16	35	TRUE
iTRAQ Total	Isobaric Tag Samples	iTRAQ Sample 1	mascot_daemon_merge (F600897)	60S ribosomal protein L23	RL23_HUMAN	Sprot_071310.fas	14847.9	1	5	5	6	0.000239	0.379	NLYIISVK	K	G	0.839	5.31	25	2.77	0	0	1	0	2	1862.19	36	43	TRUE
iTRAQ Total	Isobaric Tag Samples	iTRAQ Sample 1	mascot_daemon_merge (F600897)	60S ribosomal protein L23	RL23_HUMAN	Sprot_071310.fas	14847.9	1	5	5	6	0.000239	0.379	VHPAVVIR	K	Q	0.95	36.1	25	1.7	0	0	2	0	2	1194.76	76	83	TRUE
iTRAQ Total	Isobaric Tag Samples	iTRAQ Sample 1	mascot_daemon_merge (F600897)	Protein NipSnap homolog 2	NIPS2_HUMAN	Sprot_071310.fas	33725.4	1	4	4	4	0.000159	0.112	ETSNLYK	K	L	0.95	18	27.8	4.47	0	1	0	0	2	1462.84	69	75	TRUE
iTRAQ Total	Isobaric Tag Samples	iTRAQ Sample 1	mascot_daemon_merge (F600897)	Protein NipSnap homolog 2	NIPS2_HUMAN	Sprot_071310.fas	33725.4	1	4	4	4	0.000159	0.112	KDAHSNLLAK	R	K	0.95	23.7	27.1	6	0	1	0	0	2	2009.23	58	67	TRUE
iTRAQ Total	Isobaric Tag Samples	iTRAQ Sample 1	mascot_daemon_merge (F600897)	Protein NipSnap homolog 2	NIPS2_HUMAN	Sprot_071310.fas	33725.4	1	4	4	4	0.000159	0.112	KETSNLYK	K	L	0.95	24	27.2	1.51	0	1	0	0	2	2199.34	68	75	TRUE
iTRAQ Total	Isobaric Tag Samples	iTRAQ Sample 1	mascot_daemon_merge (F600897)	Protein NipSnap homolog 2	NIPS2_HUMAN	Sprot_071310.fas	33725.4	1	4	4	4	0.000159	0.112	YEGGYPALTEVMNK	R	L	0.95	20.3	30.4	3.44	0	0	1	0	2	2500.35	130	143	TRUE
iTRAQ Total	Isobaric Tag Samples	iTRAQ Sample 1	mascot_daemon_merge (F600897)	Eukaryotic translation initiation factor 4B	IF4B_HUMAN	Sprot_071310.fas	69135.9	1	6	8	8	0.000319	0.128	AASIFGGAKPVDTAAR	R	E	0.95	20.2	29.5	7.54	0	0	1	0	2	2140.23	357	372	TRUE
iTRAQ Total	Isobaric Tag Samples	iTRAQ Sample 1	mascot_daemon_merge (F600897)	Eukaryotic translation initiation factor 4B	IF4B_HUMAN	Sprot_071310.fas	69135.9	1	6	8	8	0.000319	0.128	EDDSSASTSQSTR	K	A	0.95	69.1	25	6.59	0	1	1	0	2	1674.77	344	356	TRUE
iTRAQ Total	Isobaric Tag Samples	iTRAQ Sample 1	mascot_daemon_merge (F600897)	Eukaryotic translation initiation factor 4B	IF4B_HUMAN	Sprot_071310.fas	69135.9	1	6	8	8	0.000319	0.128	SILPTAPR	R	A	0.95	11.1	25	2.8	0	1	0	0	2	1158.72	71	78	TRUE
iTRAQ Total	Isobaric Tag Samples	iTRAQ Sample 1	mascot_daemon_merge (F600897)	Eukaryotic translation initiation factor 4B	IF4B_HUMAN	Sprot_071310.fas	69135.9	1	6	8	8	0.000319	0.128	SQSSDTEQQSPTSGGGK	R	V	0.95	54.2	27.1	10.2	0	1	1	0	2	2290.13	495	511	TRUE
iTRAQ Total	Isobaric Tag Samples	iTRAQ Sample 1	mascot_daemon_merge (F600897)	Eukaryotic translation initiation factor 4B	IF4B_HUMAN	Sprot_071310.fas	69135.9	1	6	8	8	0.000319	0.128	TGSESSQTGTSTTSSR	R	N	0.95	93.5	25	18.2	0	1	0	0	2	1877.9	420	435	TRUE
iTRAQ Total	Isobaric Tag Samples	iTRAQ Sample 1	mascot_daemon_merge (F600897)	Eukaryotic translation initiation factor 4B	IF4B_HUMAN	Sprot_071310.fas	69135.9	1	6	8	8	0.000319	0.128	VMPAPPPK	K	E	0.95	34.8	27	2.44	0	1	0	0	2	1444.88	473	480	TRUE
iTRAQ Total	Isobaric Tag Samples	iTRAQ Sample 1	mascot_daemon_merge (F600897)	ADP/ATP translocase 2	ADT2_HUMAN	Sprot_071310.fas	32878.5	1	12	14	28	0.00112	0.342	AAYFGIYDTAK	R	G	0.95	24.3	29.6	6.12	0	1	0	0	2	2132.22	189	199	TRUE
iTRAQ Total	Isobaric Tag Samples	iTRAQ Sample 1	mascot_daemon_merge (F600897)	ADP/ATP translocase 2	ADT2_HUMAN	Sprot_071310.fas	32878.5	1	12	14	28	0.00112	0.342	DFLAGGVAAAISK	K	T	0.95	53.9	29	3.54	0	1	1	0	2	1828.08	11	23	TRUE
iTRAQ Total	Isobaric Tag Samples	iTRAQ Sample 1	mascot_daemon_merge (F600897)	ADP/ATP translocase 2	ADT2_HUMAN	Sprot_071310.fas	32878.5	1	12	14	28	0.00112	0.342	EQGVLSFWR	K	G	0.95	21.1	26.1	5.05	0	3	0	0	2	1425.78	64	72	TRUE
iTRAQ Total	Isobaric Tag Samples	iTRAQ Sample 1	mascot_daemon_merge (F600897)	ADP/ATP translocase 2	ADT2_HUMAN	Sprot_071310.fas	32878.5	1	12	14	28	0.00112	0.342	GAWSNVLR	K	G	0.95	21.9	27.6	5.41	0	2	0	0	2	1206.69	273	280	TRUE	ADT1_HUMAN
iTRAQ Total	Isobaric Tag Samples	iTRAQ Sample 1	mascot_daemon_merge (F600897)	ADP/ATP translocase 2	ADT2_HUMAN	Sprot_071310.fas	32878.5	1	12	14	28	0.00112	0.342	GLGDCLVK	R	I	0.95	40.2	28	2.92	0	1	0	0	2	1458.83	156	163	TRUE
iTRAQ Total	Isobaric Tag Samples	iTRAQ Sample 1	mascot_daemon_merge (F600897)	ADP/ATP translocase 2	ADT2_HUMAN	Sprot_071310.fas	32878.5	1	12	14	28	0.00112	0.342	GMGGAFVLVLYDEIK	R	K	0.95	30.6	29.7	6.41	0	0	0	1	2	2524.46	281	295	TRUE	ADT1_HUMAN
iTRAQ Total	Isobaric Tag Samples	iTRAQ Sample 1	mascot_daemon_merge (F600897)	ADP/ATP translocase 2	ADT2_HUMAN	Sprot_071310.fas	32878.5	1	12	14	28	0.00112	0.342	GMGGAFVLVLYDEIKK	R	Y	0.95	17.2	28.5	9.82	0	0	0	1	2	2652.56	281	296	TRUE	ADT1_HUMAN
iTRAQ Total	Isobaric Tag Samples	iTRAQ Sample 1	mascot_daemon_merge (F600897)	ADP/ATP translocase 2	ADT2_HUMAN	Sprot_071310.fas	32878.5	1	12	14	28	0.00112	0.342	GNLANVIR	R	Y	0.95	26.3	28.1	3.05	0	1	0	0	2	1160.71	73	80	TRUE	ADT1_HUMAN
iTRAQ Total	Isobaric Tag Samples	iTRAQ Sample 1	mascot_daemon_merge (F600897)	ADP/ATP translocase 2	ADT2_HUMAN	Sprot_071310.fas	32878.5	1	12	14	28	0.00112	0.342	MMMQSGR	R	K	0.95	35.1	25	2.24	0	0	4	0	2	1192.54	238	244	TRUE	ADT1_HUMAN
iTRAQ Total	Isobaric Tag Samples	iTRAQ Sample 1	mascot_daemon_merge (F600897)	ADP/ATP translocase 2	ADT2_HUMAN	Sprot_071310.fas	32878.5	1	12	14	28	0.00112	0.342	QIFLGGVDK	K	R	0.95	32.9	27.6	5.48	0	1	0	0	2	1584.96	97	105	TRUE
iTRAQ Total	Isobaric Tag Samples	iTRAQ Sample 1	mascot_daemon_merge (F600897)	ADP/ATP translocase 2	ADT2_HUMAN	Sprot_071310.fas	32878.5	1	12	14	28	0.00112	0.342	QIFLGGVDKR	K	T	0.95	46.4	26.1	4.28	0	1	0	0	2	1741.06	97	106	TRUE
iTRAQ Total	Isobaric Tag Samples	iTRAQ Sample 1	mascot_daemon_merge (F600897)	ADP/ATP translocase 2	ADT2_HUMAN	Sprot_071310.fas	32878.5	1	12	14	28	0.00112	0.342	YFPTQALNFAFK	R	D	0.95	16.5	29.6	12.6	0	4	6	0	2	2360.34	81	92	TRUE	ADT1_HUMAN
iTRAQ Total	Isobaric Tag Samples	iTRAQ Sample 1	mascot_daemon_merge (F600897)	Sarcoplasmic/endoplasmic reticulum calcium ATPase 2	AT2A2_HUMAN	Sprot_071310.fas	114741	1	10	12	18	0.000717	0.108	AIYNNMK	R	Q	0.95	22.3	27.9	2.41	0	1	0	0	2	1461.83	751	757	TRUE
iTRAQ Total	Isobaric Tag Samples	iTRAQ Sample 1	mascot_daemon_merge (F600897)	Sarcoplasmic/endoplasmic reticulum calcium ATPase 2	AT2A2_HUMAN	Sprot_071310.fas	114741	1	10	12	18	0.000717	0.108	AKDIVPGDIVEIAVGDK	K	V	0.946	7.15	29.5	3.59	0	0	1	0	2	2651.58	142	158	TRUE
iTRAQ Total	Isobaric Tag Samples	iTRAQ Sample 1	mascot_daemon_merge (F600897)	Sarcoplasmic/endoplasmic reticulum calcium ATPase 2	AT2A2_HUMAN	Sprot_071310.fas	114741	1	10	12	18	0.000717	0.108	CLALATHDNPLR	R	R	0.95	47.4	27.4	6.47	0	0	3	0	2	1673.88	560	571	TRUE
iTRAQ Total	Isobaric Tag Samples	iTRAQ Sample 1	mascot_daemon_merge (F600897)	Sarcoplasmic/endoplasmic reticulum calcium ATPase 2	AT2A2_HUMAN	Sprot_071310.fas	114741	1	10	12	18	0.000717	0.108	DIVPGDIVEIAVGDKVPADIR	K	L	0.95	52	29.4	9.64	0	0	1	0	2	2799.61	144	164	TRUE
iTRAQ Total	Isobaric Tag Samples	iTRAQ Sample 1	mascot_daemon_merge (F600897)	Sarcoplasmic/endoplasmic reticulum calcium ATPase 2	AT2A2_HUMAN	Sprot_071310.fas	114741	1	10	12	18	0.000717	0.108	EFDELNPSAQR	R	D	0.95	22.4	25	2.25	0	1	0	0	2	1609.81	656	666	TRUE
iTRAQ Total	Isobaric Tag Samples	iTRAQ Sample 1	mascot_daemon_merge (F600897)	Sarcoplasmic/endoplasmic reticulum calcium ATPase 2	AT2A2_HUMAN	Sprot_071310.fas	114741	1	10	12	18	0.000717	0.108	KAEIGIAMGSGTAVAK	K	T	0.95	47.8	28.4	9.49	0	2	0	0	2	2416.44	712	727	TRUE
iTRAQ Total	Isobaric Tag Samples	iTRAQ Sample 1	mascot_daemon_merge (F600897)	Sarcoplasmic/endoplasmic reticulum calcium ATPase 2	AT2A2_HUMAN	Sprot_071310.fas	114741	1	10	12	18	0.000717	0.108	MFILDR	R	V	0.95	15.8	25	1.1	0	1	0	0	2	1098.63	366	371	TRUE
iTRAQ Total	Isobaric Tag Samples	iTRAQ Sample 1	mascot_daemon_merge (F600897)	Sarcoplasmic/endoplasmic reticulum calcium ATPase 2	AT2A2_HUMAN	Sprot_071310.fas	114741	1	10	12	18	0.000717	0.108	MNVFDTELK	K	G	0.95	29.3	28.5	6.85	0	1	0	0	2	1704.95	452	460	TRUE
iTRAQ Total	Isobaric Tag Samples	iTRAQ Sample 1	mascot_daemon_merge (F600897)	Sarcoplasmic/endoplasmic reticulum calcium ATPase 2	AT2A2_HUMAN	Sprot_071310.fas	114741	1	10	12	18	0.000717	0.108	TVEEVLGHFGVNESTGLSLEQVK	K	K	0.95	70.5	31.4	15.1	0	0	2	2	2	3080.67	8	30	TRUE
iTRAQ Total	Isobaric Tag Samples	iTRAQ Sample 1	mascot_daemon_merge (F600897)	Sarcoplasmic/endoplasmic reticulum calcium ATPase 2	AT2A2_HUMAN	Sprot_071310.fas	114741	1	10	12	18	0.000717	0.108	VEPSHK	R	S	0.95	33	28.1	2.72	1	0	2	0	2	1304.78	678	683	TRUE
iTRAQ Total	Isobaric Tag Samples	iTRAQ Sample 1	mascot_daemon_merge (F600897)	Sarcoplasmic/endoplasmic reticulum calcium ATPase 2	AT2A2_HUMAN	Sprot_071310.fas	114741	1	10	12	18	0.000717	0.108	VPADIR	K	L	0.881	27.2	25	-0.591	0	1	0	0	2	974.594	159	164	FALSE	AT1A2_HUMAN,AT1A3_HUMAN
iTRAQ Total	Isobaric Tag Samples	iTRAQ Sample 1	mascot_daemon_merge (F600897)	60S ribosomal protein L6	RL6_HUMAN	Sprot_071310.fas	32711.3	1	6	7	7	0.000279	0.205	ASITPGTILIILTGR	R	H	0.95	0	0	7.19	0	1	0	0	2	1830.14	142	156	TRUE
iTRAQ Total	Isobaric Tag Samples	iTRAQ Sample 1	mascot_daemon_merge (F600897)	60S ribosomal protein L6	RL6_HUMAN	Sprot_071310.fas	32711.3	1	6	7	7	0.000279	0.205	AVDSQILPK	K	I	0.95	15	28.5	2.08	0	1	0	0	2	1578.97	252	260	TRUE
iTRAQ Total	Isobaric Tag Samples	iTRAQ Sample 1	mascot_daemon_merge (F600897)	60S ribosomal protein L6	RL6_HUMAN	Sprot_071310.fas	32711.3	1	6	7	7	0.000279	0.205	HQEGEIFDTEK	R	E	0.95	23.3	27.8	4.01	0	1	1	0	2	1941.02	227	237	TRUE
iTRAQ Total	Isobaric Tag Samples	iTRAQ Sample 1	mascot_daemon_merge (F600897)	60S ribosomal protein L6	RL6_HUMAN	Sprot_071310.fas	32711.3	1	6	7	7	0.000279	0.205	HQEGEIFDTEKEK	R	Y	0.95	16.1	30.5	4.07	0	0	1	0	2	2502.36	227	239	TRUE
iTRAQ Total	Isobaric Tag Samples	iTRAQ Sample 1	mascot_daemon_merge (F600897)	60S ribosomal protein L6	RL6_HUMAN	Sprot_071310.fas	32711.3	1	6	7	7	0.000279	0.205	VLATVTKPVGGDK	K	N	0.95	18.6	26.2	1.41	0	1	0	0	2	2197.37	88	100	TRUE
iTRAQ Total	Isobaric Tag Samples	iTRAQ Sample 1	mascot_daemon_merge (F600897)	60S ribosomal protein L6	RL6_HUMAN	Sprot_071310.fas	32711.3	1	6	7	7	0.000279	0.205	YYPTEDVPR	R	K	0.95	13.5	25	2.09	0	1	0	0	2	1443.74	115	123	TRUE
iTRAQ Total	Isobaric Tag Samples	iTRAQ Sample 1	mascot_daemon_merge (F600897)	Mitochondrial glutamate carrier 1	GHC1_HUMAN	Sprot_071310.fas	34453.2	0.997	2	2	2	7.97e-05	0.142	GLGATLLR	K	D	0.942	14.4	25	1.37	0	1	0	0	2	1104.7	189	196	TRUE
iTRAQ Total	Isobaric Tag Samples	iTRAQ Sample 1	mascot_daemon_merge (F600897)	Mitochondrial glutamate carrier 1	GHC1_HUMAN	Sprot_071310.fas	34453.2	0.997	2	2	2	7.97e-05	0.142	ILAAQGQLSAQGGAQPSVEAPAAPRPTATQLTR	K	D	0.95	19.2	31.7	7.44	0	0	0	1	2	3561.93	143	175	TRUE
iTRAQ Total	Isobaric Tag Samples	iTRAQ Sample 1	mascot_daemon_merge (F600897)	Mitochondrial glutamate carrier 1	GHC1_HUMAN	Sprot_071310.fas	34453.2	0.997	2	2	2	7.97e-05	0.142	LTLLK	K	E	0.912	12.8	25	1.38	0	1	0	0	2	1195.82	101	105	TRUE	A2AP_HUMAN,CHL1_HUMAN
iTRAQ Total	Isobaric Tag Samples	iTRAQ Sample 1	mascot_daemon_merge (F600897)	Glucosidase 2 subunit beta	GLU2B_HUMAN	Sprot_071310.fas	59407.7	1	8	8	8	0.000319	0.197	AQQEQELAADAFK	K	E	0.95	58.8	29.1	7.44	0	1	0	0	2	2057.11	207	219	TRUE
iTRAQ Total	Isobaric Tag Samples	iTRAQ Sample 1	mascot_daemon_merge (F600897)	Glucosidase 2 subunit beta	GLU2B_HUMAN	Sprot_071310.fas	59407.7	1	8	8	8	0.000319	0.197	ETMVTSTTEPSR	K	C	0.95	40.8	25	5.74	0	1	0	0	2	1658.82	488	499	TRUE
iTRAQ Total	Isobaric Tag Samples	iTRAQ Sample 1	mascot_daemon_merge (F600897)	Glucosidase 2 subunit beta	GLU2B_HUMAN	Sprot_071310.fas	59407.7	1	8	8	8	0.000319	0.197	KLIELQAGK	K	K	0.95	28	25	1.3	0	1	0	0	2	1912.24	158	166	TRUE
iTRAQ Total	Isobaric Tag Samples	iTRAQ Sample 1	mascot_daemon_merge (F600897)	Glucosidase 2 subunit beta	GLU2B_HUMAN	Sprot_071310.fas	59407.7	1	8	8	8	0.000319	0.197	LWEEQLAAAK	K	A	0.95	40.3	29.4	3.02	0	1	0	0	2	1767.03	197	206	TRUE
iTRAQ Total	Isobaric Tag Samples	iTRAQ Sample 1	mascot_daemon_merge (F600897)	Glucosidase 2 subunit beta	GLU2B_HUMAN	Sprot_071310.fas	59407.7	1	8	8	8	0.000319	0.197	MPPYDEQTQAFIDAAQEAR	K	N	0.95	22.3	25	3.54	0	0	1	0	2	2501.19	356	374	TRUE
iTRAQ Total	Isobaric Tag Samples	iTRAQ Sample 1	mascot_daemon_merge (F600897)	Glucosidase 2 subunit beta	GLU2B_HUMAN	Sprot_071310.fas	59407.7	1	8	8	8	0.000319	0.197	SEALPTDLPAPSAPDLTEPK	R	E	0.95	22.7	30.6	4.89	0	0	1	0	2	2657.45	282	301	TRUE
iTRAQ Total	Isobaric Tag Samples	iTRAQ Sample 1	mascot_daemon_merge (F600897)	Glucosidase 2 subunit beta	GLU2B_HUMAN	Sprot_071310.fas	59407.7	1	8	8	8	0.000319	0.197	SLEDQVEMLR	K	T	0.95	31.7	26.3	3.59	0	1	0	0	2	1523.8	168	177	TRUE
iTRAQ Total	Isobaric Tag Samples	iTRAQ Sample 1	mascot_daemon_merge (F600897)	Glucosidase 2 subunit beta	GLU2B_HUMAN	Sprot_071310.fas	59407.7	1	8	8	8	0.000319	0.197	TVKEEAEKPER	R	E	0.95	25.4	29.3	8.05	0	1	0	0	2	2228.3	178	188	TRUE
iTRAQ Total	Isobaric Tag Samples	iTRAQ Sample 1	mascot_daemon_merge (F600897)	Lysosomal Pro-X carboxypeptidase	PCP_HUMAN	Sprot_071310.fas	55783	1	3	3	3	0.00012	0.0907	HLNFLTSEQALADFAELIK	R	H	0.95	34	30.6	5.82	0	0	1	0	2	2768.55	141	159	TRUE
iTRAQ Total	Isobaric Tag Samples	iTRAQ Sample 1	mascot_daemon_merge (F600897)	Lysosomal Pro-X carboxypeptidase	PCP_HUMAN	Sprot_071310.fas	55783	1	3	3	3	0.00012	0.0907	NALDPMSVLLAR	K	S	0.95	43.6	28.7	7.21	0	1	0	0	2	1603.91	463	474	TRUE
iTRAQ Total	Isobaric Tag Samples	iTRAQ Sample 1	mascot_daemon_merge (F600897)	Lysosomal Pro-X carboxypeptidase	PCP_HUMAN	Sprot_071310.fas	55783	1	3	3	3	0.00012	0.0907	YYGESLPFGDNSFK	R	D	0.95	18.9	29.9	5.77	0	0	1	0	2	2536.35	124	137	TRUE
iTRAQ Total	Isobaric Tag Samples	iTRAQ Sample 1	mascot_daemon_merge (F600897)	60S ribosomal protein L5	RL5_HUMAN	Sprot_071310.fas	34345.5	1	3	3	3	0.00012	0.0909	AHAAIR	K	E	0.95	23.3	25	1.22	1	0	0	0	2	942.579	243	248	TRUE
iTRAQ Total	Isobaric Tag Samples	iTRAQ Sample 1	mascot_daemon_merge (F600897)	60S ribosomal protein L5	RL5_HUMAN	Sprot_071310.fas	34345.5	1	3	3	3	0.00012	0.0909	GAVDGGLSIPHSTK	K	R	0.95	29.8	29.1	2.72	0	0	1	0	2	1947.11	165	178	TRUE
iTRAQ Total	Isobaric Tag Samples	iTRAQ Sample 1	mascot_daemon_merge (F600897)	60S ribosomal protein L5	RL5_HUMAN	Sprot_071310.fas	34345.5	1	3	3	3	0.00012	0.0909	QFSQYIK	K	N	0.95	28	26.8	2.85	0	1	0	0	2	1521.89	222	228	TRUE
iTRAQ Total	Isobaric Tag Samples	iTRAQ Sample 1	mascot_daemon_merge (F600897)	AP-1 complex subunit gamma-1	AP1G1_HUMAN	Sprot_071310.fas	91336.2	1	3	3	3	0.00012	0.0547	AALCAVHVIR	K	K	0.95	76.2	28	7.8	0	0	1	0	2	1402.8	157	166	TRUE
iTRAQ Total	Isobaric Tag Samples	iTRAQ Sample 1	mascot_daemon_merge (F600897)	AP-1 complex subunit gamma-1	AP1G1_HUMAN	Sprot_071310.fas	91336.2	1	3	3	3	0.00012	0.0547	DDAVPNLIQLITNSVEMHAYTVQR	R	L	0.95	19.4	31.7	9.96	0	0	0	1	2	3352.77	435	458	TRUE
iTRAQ Total	Isobaric Tag Samples	iTRAQ Sample 1	mascot_daemon_merge (F600897)	AP-1 complex subunit gamma-1	AP1G1_HUMAN	Sprot_071310.fas	91336.2	1	3	3	3	0.00012	0.0547	TVQTDHNAVQR	K	H	0.95	35.1	26.2	8	0	1	0	0	2	1572.84	335	345	TRUE
iTRAQ Total	Isobaric Tag Samples	iTRAQ Sample 1	mascot_daemon_merge (F600897)	Calponin-3	CNN3_HUMAN	Sprot_071310.fas	36396.6	1	3	4	5	0.000199	0.125	DGIILCELINK	K	L	0.95	32.3	29.4	3.92	0	1	0	0	2	1885.08	54	64	TRUE
iTRAQ Total	Isobaric Tag Samples	iTRAQ Sample 1	mascot_daemon_merge (F600897)	Calponin-3	CNN3_HUMAN	Sprot_071310.fas	36396.6	1	3	4	5	0.000199	0.125	MQTDKPFDQTTISLQMGTNK	K	G	0.95	48.8	31.4	6.85	0	0	2	0	2	3212.71	193	212	TRUE
iTRAQ Total	Isobaric Tag Samples	iTRAQ Sample 1	mascot_daemon_merge (F600897)	Calponin-3	CNN3_HUMAN	Sprot_071310.fas	36396.6	1	3	4	5	0.000199	0.125	YDHQAEEDLR	K	N	0.95	16.3	26.7	6.96	0	1	1	0	2	1883.97	24	33	TRUE
iTRAQ Total	Isobaric Tag Samples	iTRAQ Sample 1	mascot_daemon_merge (F600897)	Microsomal glutathione S-transferase 3	MGST3_HUMAN	Sprot_071310.fas	16498.6	1	3	3	4	0.000159	0.362	AHQNTLEVYPPFLFFLAVGGVYHPR	R	I	0.827	18.5	31.4	0	0	0	0	0	2	3481.89	60	84	TRUE
iTRAQ Total	Isobaric Tag Samples	iTRAQ Sample 1	mascot_daemon_merge (F600897)	Microsomal glutathione S-transferase 3	MGST3_HUMAN	Sprot_071310.fas	16498.6	1	3	3	4	0.000159	0.362	SGLGSGPK	K	C	0.95	29.3	26.7	2.59	0	1	0	0	2	1310.79	142	149	TRUE
iTRAQ Total	Isobaric Tag Samples	iTRAQ Sample 1	mascot_daemon_merge (F600897)	Microsomal glutathione S-transferase 3	MGST3_HUMAN	Sprot_071310.fas	16498.6	1	3	3	4	0.000159	0.362	VEYPIMYSTDPENGHIFNCIQR	K	A	0.95	16.9	25	14.1	0	0	2	0	2	2994.36	38	59	TRUE
iTRAQ Total	Isobaric Tag Samples	iTRAQ Sample 1	mascot_daemon_merge (F600897)	Centrosomal protein of 170 kDa	CE170_HUMAN	Sprot_071310.fas	175278	1	3	3	3	0.00012	0.029	EFQQPSQITESTIHEIPTK	K	D	0.95	45	31	15.6	0	0	1	0	2	2822.5	247	265	TRUE
iTRAQ Total	Isobaric Tag Samples	iTRAQ Sample 1	mascot_daemon_merge (F600897)	Centrosomal protein of 170 kDa	CE170_HUMAN	Sprot_071310.fas	175278	1	3	3	3	0.00012	0.029	HDDGTQSDSENAGAHR	K	R	0.95	99.9	25	9.22	0	0	0	1	2	2000.9	373	388	TRUE
iTRAQ Total	Isobaric Tag Samples	iTRAQ Sample 1	mascot_daemon_merge (F600897)	Centrosomal protein of 170 kDa	CE170_HUMAN	Sprot_071310.fas	175278	1	3	3	3	0.00012	0.029	VADAATEVQHK	K	T	0.95	53.1	29	4.05	0	0	1	0	2	1777.01	143	153	TRUE
iTRAQ Total	Isobaric Tag Samples	iTRAQ Sample 1	mascot_daemon_merge (F600897)	Proteasome subunit alpha type-2	PSA2_HUMAN	Sprot_071310.fas	25880.9	1	5	7	8	0.000319	0.35	DYLAAIA	K	-	0.95	51.5	25	0.229	1	0	0	0	2	1040.59	228	234	TRUE
iTRAQ Total	Isobaric Tag Samples	iTRAQ Sample 1	mascot_daemon_merge (F600897)	Proteasome subunit alpha type-2	PSA2_HUMAN	Sprot_071310.fas	25880.9	1	5	7	8	0.000319	0.35	GYSFSLTTFSPSGK	R	L	0.95	27	30.3	9.49	0	0	1	0	2	2391.33	5	18	TRUE
iTRAQ Total	Isobaric Tag Samples	iTRAQ Sample 1	mascot_daemon_merge (F600897)	Proteasome subunit alpha type-2	PSA2_HUMAN	Sprot_071310.fas	25880.9	1	5	7	8	0.000319	0.35	LAQQYYLVYQEPIPTAQLVQR	K	V	0.95	27.2	30.4	11.2	0	0	2	0	2	3129.76	93	113	TRUE
iTRAQ Total	Isobaric Tag Samples	iTRAQ Sample 1	mascot_daemon_merge (F600897)	Proteasome subunit alpha type-2	PSA2_HUMAN	Sprot_071310.fas	25880.9	1	5	7	8	0.000319	0.35	LVQIEYALAAVAGGAPSVGIK	K	A	0.95	20	25	8.52	0	1	1	1	2	2940.75	19	39	TRUE
iTRAQ Total	Isobaric Tag Samples	iTRAQ Sample 1	mascot_daemon_merge (F600897)	Proteasome subunit alpha type-2	PSA2_HUMAN	Sprot_071310.fas	25880.9	1	5	7	8	0.000319	0.35	YNEDLELEDAIHTAILTLK	R	E	0.95	21.1	30.9	5.92	0	0	0	1	2	2809.55	178	196	TRUE
iTRAQ Total	Isobaric Tag Samples	iTRAQ Sample 1	mascot_daemon_merge (F600897)	Transcriptional activator protein Pur-beta	PURB_HUMAN	Sprot_071310.fas	33223.9	0.999	2	2	2	7.97e-05	0.131	DSLGDFIEHYAQLGPSSPEQLAAGAEEGGGPR	R	R	0.95	88.9	28.2	26.3	0	0	1	0	2	3560.71	85	116	TRUE
iTRAQ Total	Isobaric Tag Samples	iTRAQ Sample 1	mascot_daemon_merge (F600897)	Transcriptional activator protein Pur-beta	PURB_HUMAN	Sprot_071310.fas	33223.9	0.999	2	2	2	7.97e-05	0.131	FFFDVGCNK	R	Y	0.95	16.9	26	3.74	0	0	1	0	2	1730.89	232	240	TRUE
iTRAQ Total	Isobaric Tag Samples	iTRAQ Sample 1	mascot_daemon_merge (F600897)	LETM1 and EF-hand domain-containing protein 1, mitochondrial	LETM1_HUMAN	Sprot_071310.fas	83337.9	1	5	5	7	0.000279	0.0947	DFSVFFQK	K	I	0.95	43	28.3	6.57	0	1	0	0	2	1625.92	285	292	TRUE
iTRAQ Total	Isobaric Tag Samples	iTRAQ Sample 1	mascot_daemon_merge (F600897)	LETM1 and EF-hand domain-containing protein 1, mitochondrial	LETM1_HUMAN	Sprot_071310.fas	83337.9	1	5	5	7	0.000279	0.0947	FLQDTIEEMALK	K	N	0.95	14.3	29.1	2.89	0	0	1	0	2	2046.14	263	274	TRUE
iTRAQ Total	Isobaric Tag Samples	iTRAQ Sample 1	mascot_daemon_merge (F600897)	LETM1 and EF-hand domain-containing protein 1, mitochondrial	LETM1_HUMAN	Sprot_071310.fas	83337.9	1	5	5	7	0.000279	0.0947	ICADLFR	R	L	0.933	6.42	25	3.38	0	1	0	0	2	1187.62	202	208	TRUE
iTRAQ Total	Isobaric Tag Samples	iTRAQ Sample 1	mascot_daemon_merge (F600897)	LETM1 and EF-hand domain-containing protein 1, mitochondrial	LETM1_HUMAN	Sprot_071310.fas	83337.9	1	5	5	7	0.000279	0.0947	LEATLQEEAAIQQEHR	K	E	0.95	24.1	29.1	4	0	0	1	0	2	2170.14	466	481	TRUE
iTRAQ Total	Isobaric Tag Samples	iTRAQ Sample 1	mascot_daemon_merge (F600897)	LETM1 and EF-hand domain-containing protein 1, mitochondrial	LETM1_HUMAN	Sprot_071310.fas	83337.9	1	5	5	7	0.000279	0.0947	VVAAPQRPGTEPQPEMPDTVLQSETLK	R	D	0.95	38.7	31.8	9.92	0	0	0	3	2	3543.88	500	526	TRUE
iTRAQ Total	Isobaric Tag Samples	iTRAQ Sample 1	mascot_daemon_merge (F600897)	CAP-Gly domain-containing linker protein 2	CLIP2_HUMAN	Sprot_071310.fas	115821	1	6	6	6	0.000239	0.0832	DALDQAQQVEK	R	L	0.95	25.8	28.2	1.74	0	1	0	0	2	1853.02	999	1009	TRUE
iTRAQ Total	Isobaric Tag Samples	iTRAQ Sample 1	mascot_daemon_merge (F600897)	CAP-Gly domain-containing linker protein 2	CLIP2_HUMAN	Sprot_071310.fas	115821	1	6	6	6	0.000239	0.0832	FGLFAPIHK	K	V	0.95	13.2	28.2	4.11	0	0	1	0	2	1638	276	284	TRUE
iTRAQ Total	Isobaric Tag Samples	iTRAQ Sample 1	mascot_daemon_merge (F600897)	CAP-Gly domain-containing linker protein 2	CLIP2_HUMAN	Sprot_071310.fas	115821	1	6	6	6	0.000239	0.0832	GDLETQTQLEHAR	K	I	0.839	5.22	27.2	2.77	0	0	1	0	2	1801.94	457	469	TRUE
iTRAQ Total	Isobaric Tag Samples	iTRAQ Sample 1	mascot_daemon_merge (F600897)	CAP-Gly domain-containing linker protein 2	CLIP2_HUMAN	Sprot_071310.fas	115821	1	6	6	6	0.000239	0.0832	QSSGPSSSPAAAAAPEKPGPK	K	A	0.95	53.4	30.8	15.8	0	0	1	0	2	2834.58	47	67	TRUE
iTRAQ Total	Isobaric Tag Samples	iTRAQ Sample 1	mascot_daemon_merge (F600897)	CAP-Gly domain-containing linker protein 2	CLIP2_HUMAN	Sprot_071310.fas	115821	1	6	6	6	0.000239	0.0832	TSTGSASSSAAVAASSK	R	E	0.95	106	28.8	19.1	0	1	0	0	2	2078.12	23	39	TRUE
iTRAQ Total	Isobaric Tag Samples	iTRAQ Sample 1	mascot_daemon_merge (F600897)	CAP-Gly domain-containing linker protein 2	CLIP2_HUMAN	Sprot_071310.fas	115821	1	6	6	6	0.000239	0.0832	YFECPALQGIFTRPSK	R	L	0.95	5.06	30	5.89	0	0	1	0	2	2512.32	129	144	TRUE
iTRAQ Total	Isobaric Tag Samples	iTRAQ Sample 1	mascot_daemon_merge (F600897)	Glyoxylate reductase/hydroxypyruvate reductase	GRHPR_HUMAN	Sprot_071310.fas	35651.1	0.998	2	3	3	0.00012	0.125	GDVVNQDDLYQALASGK	R	I	0.95	39.7	31	9.6	0	1	1	0	2	2705.49	246	262	TRUE
iTRAQ Total	Isobaric Tag Samples	iTRAQ Sample 1	mascot_daemon_merge (F600897)	Glyoxylate reductase/hydroxypyruvate reductase	GRHPR_HUMAN	Sprot_071310.fas	35651.1	0.998	2	3	3	0.00012	0.125	IAAAGLDVTSPEPLPTNHPLLTLK	K	N	0.95	19.9	29	12.5	0	0	0	1	2	3077.77	263	286	TRUE
iTRAQ Total	Isobaric Tag Samples	iTRAQ Sample 1	mascot_daemon_merge (F600897)	Cytosolic acyl coenzyme A thioester hydrolase	BACH_HUMAN	Sprot_071310.fas	41777	1	8	11	11	0.000438	0.234	ATLWYVPLSLK	K	N	0.95	22.8	27.5	3.26	0	1	0	0	2	1899.16	158	168	TRUE
iTRAQ Total	Isobaric Tag Samples	iTRAQ Sample 1	mascot_daemon_merge (F600897)	Cytosolic acyl coenzyme A thioester hydrolase	BACH_HUMAN	Sprot_071310.fas	41777	1	8	11	11	0.000438	0.234	CVAALAR	R	V	0.95	18	25.3	3.28	1	1	0	0	2	1053.59	100	106	TRUE
iTRAQ Total	Isobaric Tag Samples	iTRAQ Sample 1	mascot_daemon_merge (F600897)	Cytosolic acyl coenzyme A thioester hydrolase	BACH_HUMAN	Sprot_071310.fas	41777	1	8	11	11	0.000438	0.234	IMRPDDANVAGNVHGGTILK	R	M	0.95	27.9	30.9	8.18	0	0	1	0	2	2702.49	59	78	TRUE
iTRAQ Total	Isobaric Tag Samples	iTRAQ Sample 1	mascot_daemon_merge (F600897)	Cytosolic acyl coenzyme A thioester hydrolase	BACH_HUMAN	Sprot_071310.fas	41777	1	8	11	11	0.000438	0.234	QEQEEEGR	R	K	0.95	34.5	25	1.89	0	1	1	0	2	1308.63	184	191	TRUE
iTRAQ Total	Isobaric Tag Samples	iTRAQ Sample 1	mascot_daemon_merge (F600897)	Cytosolic acyl coenzyme A thioester hydrolase	BACH_HUMAN	Sprot_071310.fas	41777	1	8	11	11	0.000438	0.234	SLPVPQLVPETEDEK	R	K	0.95	17.1	30	5.74	0	1	0	0	2	2289.28	341	355	TRUE
iTRAQ Total	Isobaric Tag Samples	iTRAQ Sample 1	mascot_daemon_merge (F600897)	Cytosolic acyl coenzyme A thioester hydrolase	BACH_HUMAN	Sprot_071310.fas	41777	1	8	11	11	0.000438	0.234	SLPVPQLVPETEDEKK	R	R	0.95	12.6	29.8	6.59	0	0	1	0	2	2722.56	341	356	TRUE
iTRAQ Total	Isobaric Tag Samples	iTRAQ Sample 1	mascot_daemon_merge (F600897)	Cytosolic acyl coenzyme A thioester hydrolase	BACH_HUMAN	Sprot_071310.fas	41777	1	8	11	11	0.000438	0.234	TNIVTASVDAINFHDK	K	I	0.95	45.2	30.2	12.1	0	0	1	0	2	2353.3	268	283	TRUE
iTRAQ Total	Isobaric Tag Samples	iTRAQ Sample 1	mascot_daemon_merge (F600897)	Cytosolic acyl coenzyme A thioester hydrolase	BACH_HUMAN	Sprot_071310.fas	41777	1	8	11	11	0.000438	0.234	VLEVPPVVYSR	K	Q	0.95	25.1	27.7	1.96	0	1	1	0	2	1866.13	173	183	TRUE
iTRAQ Total	Isobaric Tag Samples	iTRAQ Sample 1	mascot_daemon_merge (F600897)	Four and a half LIM domains protein 1	FHL1_HUMAN	Sprot_071310.fas	36244	1	4	5	6	0.000239	0.136	AIVAGDQNVEYK	K	G	0.95	34.6	29.3	10.4	0	2	1	0	2	1916.06	107	118	TRUE
iTRAQ Total	Isobaric Tag Samples	iTRAQ Sample 1	mascot_daemon_merge (F600897)	Four and a half LIM domains protein 1	FHL1_HUMAN	Sprot_071310.fas	36244	1	4	5	6	0.000239	0.136	CLHPLANETFVAK	K	D	0.95	32.1	29.1	5.43	0	1	0	0	2	2097.15	71	83	TRUE
iTRAQ Total	Isobaric Tag Samples	iTRAQ Sample 1	mascot_daemon_merge (F600897)	Four and a half LIM domains protein 1	FHL1_HUMAN	Sprot_071310.fas	36244	1	4	5	6	0.000239	0.136	KPIGADSK	R	E	0.95	11.2	26.1	3.4	0	0	1	0	2	1728.08	45	52	TRUE
iTRAQ Total	Isobaric Tag Samples	iTRAQ Sample 1	mascot_daemon_merge (F600897)	Four and a half LIM domains protein 1	FHL1_HUMAN	Sprot_071310.fas	36244	1	4	5	6	0.000239	0.136	QVIGTGSFFPK	K	G	0.95	30.7	28.5	3.66	0	1	0	0	2	1789.05	134	144	TRUE
iTRAQ Total	Isobaric Tag Samples	iTRAQ Sample 1	mascot_daemon_merge (F600897)	Na(+)/H(+) exchange regulatory cofactor NHE-RF1	NHRF1_HUMAN	Sprot_071310.fas	38850.3	1	5	8	8	0.000319	0.223	AQEAPGQAEPPAAAEVQGAGNENEPR	R	E	0.95	41	26.8	9.52	0	0	1	1	2	2893.39	113	138	TRUE
iTRAQ Total	Isobaric Tag Samples	iTRAQ Sample 1	mascot_daemon_merge (F600897)	Na(+)/H(+) exchange regulatory cofactor NHE-RF1	NHRF1_HUMAN	Sprot_071310.fas	38850.3	1	5	8	8	0.000319	0.223	ETHQQVVSR	K	I	0.95	36.3	26.6	3.14	0	1	1	0	2	1387.76	70	78	TRUE
iTRAQ Total	Isobaric Tag Samples	iTRAQ Sample 1	mascot_daemon_merge (F600897)	Na(+)/H(+) exchange regulatory cofactor NHE-RF1	NHRF1_HUMAN	Sprot_071310.fas	38850.3	1	5	8	8	0.000319	0.223	KNELFSNL	K	-	0.922	13.1	28	1.82	0	0	1	0	2	1572.92	351	358	TRUE
iTRAQ Total	Isobaric Tag Samples	iTRAQ Sample 1	mascot_daemon_merge (F600897)	Na(+)/H(+) exchange regulatory cofactor NHE-RF1	NHRF1_HUMAN	Sprot_071310.fas	38850.3	1	5	8	8	0.000319	0.223	SVDPDSPAEASGLR	R	A	0.95	29.2	25.5	2.92	0	1	0	0	2	1704.87	181	194	TRUE
iTRAQ Total	Isobaric Tag Samples	iTRAQ Sample 1	mascot_daemon_merge (F600897)	Na(+)/H(+) exchange regulatory cofactor NHE-RF1	NHRF1_HUMAN	Sprot_071310.fas	38850.3	1	5	8	8	0.000319	0.223	VIPSQEHLNGPLPVPFTNGEIQK	R	E	0.95	40.4	31.1	13.3	0	0	1	1	2	3125.7	244	266	TRUE
iTRAQ Total	Isobaric Tag Samples	iTRAQ Sample 1	mascot_daemon_merge (F600897)	Sorcin	SORCN_HUMAN	Sprot_071310.fas	21658.7	1	4	4	5	0.000199	0.202	ALTTMGFR	K	L	0.95	42.1	25.3	6.16	1	0	0	0	2	1200.67	128	135	TRUE
iTRAQ Total	Isobaric Tag Samples	iTRAQ Sample 1	mascot_daemon_merge (F600897)	Sorcin	SORCN_HUMAN	Sprot_071310.fas	21658.7	1	4	4	5	0.000199	0.202	LSPQAVNSIAK	R	R	0.95	26.1	27.6	4.6	0	2	0	0	2	1736.05	136	146	TRUE
iTRAQ Total	Isobaric Tag Samples	iTRAQ Sample 1	mascot_daemon_merge (F600897)	Sorcin	SORCN_HUMAN	Sprot_071310.fas	21658.7	1	4	4	5	0.000199	0.202	QHFISFDTDR	R	S	0.95	32.7	25	4.68	0	1	0	0	2	1569.8	107	116	TRUE
iTRAQ Total	Isobaric Tag Samples	iTRAQ Sample 1	mascot_daemon_merge (F600897)	Sorcin	SORCN_HUMAN	Sprot_071310.fas	21658.7	1	4	4	5	0.000199	0.202	SGTVDPQELQK	R	A	0.95	29.3	28.4	3.24	0	1	0	0	2	1810.02	117	127	TRUE
iTRAQ Total	Isobaric Tag Samples	iTRAQ Sample 1	mascot_daemon_merge (F600897)	rRNA 2'-O-methyltransferase fibrillarin	FBRL_HUMAN	Sprot_071310.fas	33766.1	0.998	2	2	2	7.97e-05	0.0935	IVALNAHTFLR	R	N	0.95	15.6	28	7.46	0	0	1	0	2	1559.92	245	255	TRUE
iTRAQ Total	Isobaric Tag Samples	iTRAQ Sample 1	mascot_daemon_merge (F600897)	rRNA 2'-O-methyltransferase fibrillarin	FBRL_HUMAN	Sprot_071310.fas	33766.1	0.998	2	2	2	7.97e-05	0.0935	LAAAILGGVDQIHIKPGAK	K	V	0.95	41.1	25	12.2	0	0	0	1	2	2784.72	144	162	TRUE
iTRAQ Total	Isobaric Tag Samples	iTRAQ Sample 1	mascot_daemon_merge (F600897)	Electron transfer flavoprotein subunit beta	ETFB_HUMAN	Sprot_071310.fas	27825.5	0.998	2	2	2	7.97e-05	0.11	IEVIKPGDLGVDLTSK	K	L	0.95	25.9	27	3.64	0	1	0	0	2	2596.57	206	221	TRUE
iTRAQ Total	Isobaric Tag Samples	iTRAQ Sample 1	mascot_daemon_merge (F600897)	Electron transfer flavoprotein subunit beta	ETFB_HUMAN	Sprot_071310.fas	27825.5	0.998	2	2	2	7.97e-05	0.11	LKLPAVVTADLR	R	L	0.95	20.7	25	1.43	0	1	0	0	2	1904.22	175	186	TRUE
iTRAQ Total	Isobaric Tag Samples	iTRAQ Sample 1	mascot_daemon_merge (F600897)	Vesicle-fusing ATPase	NSF_HUMAN	Sprot_071310.fas	82579.4	1	16	17	21	0.000837	0.241	AAQSTAMNR	R	H	0.928	24.1	25	0	0	1	0	0	2	1269.65	447	455	TRUE
iTRAQ Total	Isobaric Tag Samples	iTRAQ Sample 1	mascot_daemon_merge (F600897)	Vesicle-fusing ATPase	NSF_HUMAN	Sprot_071310.fas	82579.4	1	16	17	21	0.000837	0.241	AENSSLNLIGK	K	A	0.95	32.9	29.3	3.21	0	1	0	0	2	1754.03	188	198	TRUE
iTRAQ Total	Isobaric Tag Samples	iTRAQ Sample 1	mascot_daemon_merge (F600897)	Vesicle-fusing ATPase	NSF_HUMAN	Sprot_071310.fas	82579.4	1	16	17	21	0.000837	0.241	EEGASPLDFD	R	-	0.95	71.7	25	3.31	1	0	0	0	2	1383.66	735	744	TRUE
iTRAQ Total	Isobaric Tag Samples	iTRAQ Sample 1	mascot_daemon_merge (F600897)	Vesicle-fusing ATPase	NSF_HUMAN	Sprot_071310.fas	82579.4	1	16	17	21	0.000837	0.241	EFSDIFR	K	R	0.95	39.3	25	1.72	0	1	0	0	2	1217.65	226	232	TRUE
iTRAQ Total	Isobaric Tag Samples	iTRAQ Sample 1	mascot_daemon_merge (F600897)	Vesicle-fusing ATPase	NSF_HUMAN	Sprot_071310.fas	82579.4	1	16	17	21	0.000837	0.241	FLALLR	K	E	0.884	21.8	25	0.886	0	1	0	0	2	1036.68	729	734	TRUE
iTRAQ Total	Isobaric Tag Samples	iTRAQ Sample 1	mascot_daemon_merge (F600897)	Vesicle-fusing ATPase	NSF_HUMAN	Sprot_071310.fas	82579.4	1	16	17	21	0.000837	0.241	GHQLLSADVDIK	R	E	0.95	32.7	29.2	3.38	0	1	0	0	2	1904.11	416	427	TRUE
iTRAQ Total	Isobaric Tag Samples	iTRAQ Sample 1	mascot_daemon_merge (F600897)	Vesicle-fusing ATPase	NSF_HUMAN	Sprot_071310.fas	82579.4	1	16	17	21	0.000837	0.241	IAEESNFPFIK	K	I	0.95	44.1	29.7	5.12	0	2	0	0	2	1903.08	556	566	TRUE
iTRAQ Total	Isobaric Tag Samples	iTRAQ Sample 1	mascot_daemon_merge (F600897)	Vesicle-fusing ATPase	NSF_HUMAN	Sprot_071310.fas	82579.4	1	16	17	21	0.000837	0.241	IDGVEQLNNILVIGMTNRPDLIDEALLRPGR	K	L	0.95	3.88	31.5	4.74	0	0	0	1	2	3765.06	358	388	TRUE
iTRAQ Total	Isobaric Tag Samples	iTRAQ Sample 1	mascot_daemon_merge (F600897)	Vesicle-fusing ATPase	NSF_HUMAN	Sprot_071310.fas	82579.4	1	16	17	21	0.000837	0.241	KLFADAEEEQR	R	R	0.95	7.49	29.4	4.89	0	0	1	0	2	1944.07	304	314	TRUE
iTRAQ Total	Isobaric Tag Samples	iTRAQ Sample 1	mascot_daemon_merge (F600897)	Vesicle-fusing ATPase	NSF_HUMAN	Sprot_071310.fas	82579.4	1	16	17	21	0.000837	0.241	KLLIIGTTSR	R	K	0.95	23.1	25	1.48	0	0	1	0	2	1710.11	639	648	TRUE
iTRAQ Total	Isobaric Tag Samples	iTRAQ Sample 1	mascot_daemon_merge (F600897)	Vesicle-fusing ATPase	NSF_HUMAN	Sprot_071310.fas	82579.4	1	16	17	21	0.000837	0.241	LFGLLVK	K	D	0.95	21.6	25	1.92	0	2	3	0	2	1397.93	144	150	TRUE
iTRAQ Total	Isobaric Tag Samples	iTRAQ Sample 1	mascot_daemon_merge (F600897)	Vesicle-fusing ATPase	NSF_HUMAN	Sprot_071310.fas	82579.4	1	16	17	21	0.000837	0.241	QSIINPDWNFEK	R	M	0.95	54.7	29.5	13.1	0	1	0	0	2	2099.14	206	217	TRUE
iTRAQ Total	Isobaric Tag Samples	iTRAQ Sample 1	mascot_daemon_merge (F600897)	Vesicle-fusing ATPase	NSF_HUMAN	Sprot_071310.fas	82579.4	1	16	17	21	0.000837	0.241	TLLAR	K	Q	0.906	14.6	25	1.03	1	0	0	0	2	877.578	267	271	FALSE	PRS6A_HUMAN,TERA_HUMAN,ODO1_HUMAN
iTRAQ Total	Isobaric Tag Samples	iTRAQ Sample 1	mascot_daemon_merge (F600897)	Vesicle-fusing ATPase	NSF_HUMAN	Sprot_071310.fas	82579.4	1	16	17	21	0.000837	0.241	TTIAQQVK	R	G	0.95	27.6	27.5	3.31	0	1	0	0	2	1496.93	692	699	TRUE
iTRAQ Total	Isobaric Tag Samples	iTRAQ Sample 1	mascot_daemon_merge (F600897)	Vesicle-fusing ATPase	NSF_HUMAN	Sprot_071310.fas	82579.4	1	16	17	21	0.000837	0.241	VLDDGELLVQQTK	R	N	0.95	43.8	29.7	8.17	0	1	0	0	2	2066.2	517	529	TRUE
iTRAQ Total	Isobaric Tag Samples	iTRAQ Sample 1	mascot_daemon_merge (F600897)	Vesicle-fusing ATPase	NSF_HUMAN	Sprot_071310.fas	82579.4	1	16	17	21	0.000837	0.241	YTFTLK	R	T	0.93	10.8	26.4	3.33	0	1	0	0	2	1380.84	45	50	TRUE
iTRAQ Total	Isobaric Tag Samples	iTRAQ Sample 1	mascot_daemon_merge (F600897)	Vesicle-fusing ATPase	NSF_HUMAN	Sprot_071310.fas	82579.4	1	16	17	21	0.000837	0.241	YVGESEANIR	K	K	0.95	12.6	29.1	4.59	0	0	1	0	2	1745.96	294	303	TRUE
iTRAQ Total	Isobaric Tag Samples	iTRAQ Sample 1	mascot_daemon_merge (F600897)	Nucleophosmin	NPM_HUMAN	Sprot_071310.fas	32557.4	1	9	10	14	0.000558	0.323	DELHIVEAEAMNYEGSPIK	K	V	0.95	58.6	29.5	5.52	0	1	0	0	2	2770.41	55	73	TRUE
iTRAQ Total	Isobaric Tag Samples	iTRAQ Sample 1	mascot_daemon_merge (F600897)	Nucleophosmin	NPM_HUMAN	Sprot_071310.fas	32557.4	1	9	10	14	0.000558	0.323	DTPAKNAQK	R	S	0.95	16.3	28.4	2.47	0	1	0	0	2	1886.11	198	206	TRUE
iTRAQ Total	Isobaric Tag Samples	iTRAQ Sample 1	mascot_daemon_merge (F600897)	Nucleophosmin	NPM_HUMAN	Sprot_071310.fas	32557.4	1	9	10	14	0.000558	0.323	GPSSVEDIK	K	A	0.904	16	28.5	1.33	0	1	0	0	2	1539.88	240	248	TRUE
iTRAQ Total	Isobaric Tag Samples	iTRAQ Sample 1	mascot_daemon_merge (F600897)	Nucleophosmin	NPM_HUMAN	Sprot_071310.fas	32557.4	1	9	10	14	0.000558	0.323	GQESFK	K	K	0.897	16.1	27	1.2	1	0	0	0	2	1303.75	224	229	TRUE
iTRAQ Total	Isobaric Tag Samples	iTRAQ Sample 1	mascot_daemon_merge (F600897)	Nucleophosmin	NPM_HUMAN	Sprot_071310.fas	32557.4	1	9	10	14	0.000558	0.323	LLSISGK	K	R	0.95	19.6	25	2.16	0	2	0	0	2	1325.86	135	141	TRUE
iTRAQ Total	Isobaric Tag Samples	iTRAQ Sample 1	mascot_daemon_merge (F600897)	Nucleophosmin	NPM_HUMAN	Sprot_071310.fas	32557.4	1	9	10	14	0.000558	0.323	SAPGGGSK	R	V	0.95	45.6	25.6	3.8	0	0	1	0	2	1268.74	143	150	TRUE
iTRAQ Total	Isobaric Tag Samples	iTRAQ Sample 1	mascot_daemon_merge (F600897)	Nucleophosmin	NPM_HUMAN	Sprot_071310.fas	32557.4	1	9	10	14	0.000558	0.323	SNQNGKDSKPSSTPR	K	S	0.839	11.4	30.4	2.77	0	0	1	0	2	2516.38	207	221	TRUE
iTRAQ Total	Isobaric Tag Samples	iTRAQ Sample 1	mascot_daemon_merge (F600897)	Nucleophosmin	NPM_HUMAN	Sprot_071310.fas	32557.4	1	9	10	14	0.000558	0.323	TVSLGAGAKDELHIVEAEAMNYEGSPIK	R	V	0.95	35	31.9	12.8	0	0	1	0	2	3859.06	46	73	TRUE
iTRAQ Total	Isobaric Tag Samples	iTRAQ Sample 1	mascot_daemon_merge (F600897)	Nucleophosmin	NPM_HUMAN	Sprot_071310.fas	32557.4	1	9	10	14	0.000558	0.323	VDNDENEHQLSLR	K	T	0.95	70.7	25.9	6.18	0	2	3	0	2	1872.94	33	45	TRUE
iTRAQ Total	Isobaric Tag Samples	iTRAQ Sample 1	mascot_daemon_merge (F600897)	Guanine nucleotide-binding protein G(o) subunit alpha	GNAO_HUMAN	Sprot_071310.fas	40034	1	13	19	24	0.000956	0.441	AMDTLGIEYGDKER	R	K	0.95	53.8	29.1	8.38	0	1	0	0	2	2206.16	87	100	TRUE
iTRAQ Total	Isobaric Tag Samples	iTRAQ Sample 1	mascot_daemon_merge (F600897)	Guanine nucleotide-binding protein G(o) subunit alpha	GNAO_HUMAN	Sprot_071310.fas	40034	1	13	19	24	0.000956	0.441	EYQLNDSAK	R	Y	0.95	30.8	29.1	2.92	0	2	1	0	2	1980.12	146	154	TRUE
iTRAQ Total	Isobaric Tag Samples	iTRAQ Sample 1	mascot_daemon_merge (F600897)	Guanine nucleotide-binding protein G(o) subunit alpha	GNAO_HUMAN	Sprot_071310.fas	40034	1	13	19	24	0.000956	0.441	GCGLY	R	-	0.95	12.9	25.4	2.23	1	0	0	0	2	1166.62	350	354	TRUE
iTRAQ Total	Isobaric Tag Samples	iTRAQ Sample 1	mascot_daemon_merge (F600897)	Guanine nucleotide-binding protein G(o) subunit alpha	GNAO_HUMAN	Sprot_071310.fas	40034	1	13	19	24	0.000956	0.441	IGAADYQPTEQDILR	R	T	0.938	14.4	29.9	3.44	0	1	0	0	2	2298.26	163	177	TRUE
iTRAQ Total	Isobaric Tag Samples	iTRAQ Sample 1	mascot_daemon_merge (F600897)	Guanine nucleotide-binding protein G(o) subunit alpha	GNAO_HUMAN	Sprot_071310.fas	40034	1	13	19	24	0.000956	0.441	IIHEDGFSGEDVK	K	Q	0.95	49.2	29	8.89	0	1	1	0	2	2054.1	55	67	TRUE
iTRAQ Total	Isobaric Tag Samples	iTRAQ Sample 1	mascot_daemon_merge (F600897)	Guanine nucleotide-binding protein G(o) subunit alpha	GNAO_HUMAN	Sprot_071310.fas	40034	1	13	19	24	0.000956	0.441	LFDSICNNK	M	F	0.893	20.8	27.6	0.62	0	0	1	0	1	1707.9	250	258	TRUE	GNAI2_HUMAN
iTRAQ Total	Isobaric Tag Samples	iTRAQ Sample 1	mascot_daemon_merge (F600897)	Guanine nucleotide-binding protein G(o) subunit alpha	GNAO_HUMAN	Sprot_071310.fas	40034	1	13	19	24	0.000956	0.441	LLLLGAGESGK	K	S	0.95	65.9	28.2	8.39	1	0	1	0	2	1666.04	36	46	TRUE	GNA13_HUMAN,GNAI2_HUMAN,GNAS2_HUMAN,GNAS1_HUMAN
iTRAQ Total	Isobaric Tag Samples	iTRAQ Sample 1	mascot_daemon_merge (F600897)	Guanine nucleotide-binding protein G(o) subunit alpha	GNAO_HUMAN	Sprot_071310.fas	40034	1	13	19	24	0.000956	0.441	LWGDSGIQECFNR	R	S	0.95	35.7	25	9.22	0	1	0	0	2	1874.88	131	143	TRUE
iTRAQ Total	Isobaric Tag Samples	iTRAQ Sample 1	mascot_daemon_merge (F600897)	Guanine nucleotide-binding protein G(o) subunit alpha	GNAO_HUMAN	Sprot_071310.fas	40034	1	13	19	24	0.000956	0.441	MEDTEPFSAELLSAMMR	R	L	0.95	65.6	25	11	0	2	0	0	2	2262.08	114	130	TRUE
iTRAQ Total	Isobaric Tag Samples	iTRAQ Sample 1	mascot_daemon_merge (F600897)	Guanine nucleotide-binding protein G(o) subunit alpha	GNAO_HUMAN	Sprot_071310.fas	40034	1	13	19	24	0.000956	0.441	NLKEDGISAAK	K	D	0.95	36.5	28.1	7.47	0	2	0	0	2	2058.23	22	32	TRUE
iTRAQ Total	Isobaric Tag Samples	iTRAQ Sample 1	mascot_daemon_merge (F600897)	Guanine nucleotide-binding protein G(o) subunit alpha	GNAO_HUMAN	Sprot_071310.fas	40034	1	13	19	24	0.000956	0.441	QYKPVVYSNTIQSLAAIVR	K	A	0.95	45.3	29.6	15.1	0	1	3	1	2	2760.58	68	86	TRUE
iTRAQ Total	Isobaric Tag Samples	iTRAQ Sample 1	mascot_daemon_merge (F600897)	Guanine nucleotide-binding protein G(o) subunit alpha	GNAO_HUMAN	Sprot_071310.fas	40034	1	13	19	24	0.000956	0.441	TTGIVETHFTFK	K	N	0.95	35	29.5	6.11	0	1	1	0	2	1989.13	182	193	TRUE	GNAI2_HUMAN
iTRAQ Total	Isobaric Tag Samples	iTRAQ Sample 1	mascot_daemon_merge (F600897)	Guanine nucleotide-binding protein G(o) subunit alpha	GNAO_HUMAN	Sprot_071310.fas	40034	1	13	19	24	0.000956	0.441	YYLDSLDR	K	I	0.845	7.79	27.4	2.8	0	0	1	0	2	1652.91	155	162	TRUE
iTRAQ Total	Isobaric Tag Samples	iTRAQ Sample 1	mascot_daemon_merge (F600897)	6-phosphofructokinase, liver type	K6PL_HUMAN	Sprot_071310.fas	85001.2	1	5	6	6	0.000239	0.118	AIGVLTSGGDAQGMNAAVR	K	A	0.95	82.6	28.3	11.3	0	0	1	0	2	2109.09	17	35	FALSE	K6PP_HUMAN
iTRAQ Total	Isobaric Tag Samples	iTRAQ Sample 1	mascot_daemon_merge (F600897)	6-phosphofructokinase, liver type	K6PL_HUMAN	Sprot_071310.fas	85001.2	1	5	6	6	0.000239	0.118	AVAFSPVTELK	K	K	0.95	45.4	27.6	5.89	0	1	0	0	2	1770.06	716	726	TRUE
iTRAQ Total	Isobaric Tag Samples	iTRAQ Sample 1	mascot_daemon_merge (F600897)	6-phosphofructokinase, liver type	K6PL_HUMAN	Sprot_071310.fas	85001.2	1	5	6	6	0.000239	0.118	GGSFENNWNIYK	R	L	0.95	20.8	28.3	5.6	0	1	0	0	2	2038.05	375	386	TRUE
iTRAQ Total	Isobaric Tag Samples	iTRAQ Sample 1	mascot_daemon_merge (F600897)	6-phosphofructokinase, liver type	K6PL_HUMAN	Sprot_071310.fas	85001.2	1	5	6	6	0.000239	0.118	IMEVIDAITTTAQSHQR	R	T	0.95	81.2	29.2	0	0	0	1	0	2	2234.18	185	201	TRUE
iTRAQ Total	Isobaric Tag Samples	iTRAQ Sample 1	mascot_daemon_merge (F600897)	6-phosphofructokinase, liver type	K6PL_HUMAN	Sprot_071310.fas	85001.2	1	5	6	6	0.000239	0.118	LLAHQKPPK	K	E	0.95	19.5	25	1.89	0	1	1	0	2	1944.25	387	395	TRUE
iTRAQ Total	Isobaric Tag Samples	iTRAQ Sample 1	mascot_daemon_merge (F600897)	6-phosphofructokinase, liver type	K6PL_HUMAN	Sprot_071310.fas	85001.2	1	5	6	6	0.000239	0.118	VFANAPDSACVIGLK	R	K	0.95	34	30.1	3.54	0	1	0	0	2	2159.18	699	713	TRUE
iTRAQ Total	Isobaric Tag Samples	iTRAQ Sample 1	mascot_daemon_merge (F600897)	6-phosphofructokinase, liver type	K6PL_HUMAN	Sprot_071310.fas	85001.2	1	5	6	6	0.000239	0.118	VTVLGHVQR	R	G	0.95	46.4	28	2.8	0	0	2	0	2	1312.8	293	301	FALSE	K6PF_HUMAN
iTRAQ Total	Isobaric Tag Samples	iTRAQ Sample 1	mascot_daemon_merge (F600897)	Glutamine synthetase	GLNA_HUMAN	Sprot_071310.fas	42046.9	1	7	11	15	0.000598	0.214	ACLYAGVK	R	I	0.95	31.8	27.6	1.33	0	1	0	0	2	1478.83	182	189	TRUE
iTRAQ Total	Isobaric Tag Samples	iTRAQ Sample 1	mascot_daemon_merge (F600897)	Glutamine synthetase	GLNA_HUMAN	Sprot_071310.fas	42046.9	1	7	11	15	0.000598	0.214	LTGFHETSNINDFSAGVANR	R	S	0.95	61.5	28.5	7.64	0	0	1	0	2	2454.23	300	319	TRUE
iTRAQ Total	Isobaric Tag Samples	iTRAQ Sample 1	mascot_daemon_merge (F600897)	Glutamine synthetase	GLNA_HUMAN	Sprot_071310.fas	42046.9	1	7	11	15	0.000598	0.214	LVLCEVFK	K	Y	0.95	26.7	27	2.96	0	3	2	0	2	1604.94	96	103	TRUE
iTRAQ Total	Isobaric Tag Samples	iTRAQ Sample 1	mascot_daemon_merge (F600897)	Glutamine synthetase	GLNA_HUMAN	Sprot_071310.fas	42046.9	1	7	11	15	0.000598	0.214	QVYMSLPQGEK	K	V	0.95	33.2	30	4.66	0	2	0	0	2	2208.25	15	25	TRUE
iTRAQ Total	Isobaric Tag Samples	iTRAQ Sample 1	mascot_daemon_merge (F600897)	Glutamine synthetase	GLNA_HUMAN	Sprot_071310.fas	42046.9	1	7	11	15	0.000598	0.214	RPAETNLR	R	H	0.95	38	28	2.89	0	1	1	0	2	1260.73	107	114	TRUE
iTRAQ Total	Isobaric Tag Samples	iTRAQ Sample 1	mascot_daemon_merge (F600897)	Glutamine synthetase	GLNA_HUMAN	Sprot_071310.fas	42046.9	1	7	11	15	0.000598	0.214	RPSANCDPFSVTEALIR	R	T	0.95	48.8	28.1	9.62	0	1	1	0	2	2226.13	341	357	TRUE
iTRAQ Total	Isobaric Tag Samples	iTRAQ Sample 1	mascot_daemon_merge (F600897)	Glutamine synthetase	GLNA_HUMAN	Sprot_071310.fas	42046.9	1	7	11	15	0.000598	0.214	YIEEAIEK	K	L	0.95	42.5	28.9	1.18	0	1	1	0	2	1907.13	269	276	TRUE
iTRAQ Total	Isobaric Tag Samples	iTRAQ Sample 1	mascot_daemon_merge (F600897)	Ferritin light chain	FRIL_HUMAN	Sprot_071310.fas	20002.6	1	4	4	4	0.000159	0.286	KLNQALLDLHALGSAR	K	T	0.95	24.9	27.5	7.85	0	0	1	0	2	2329.38	106	121	TRUE
iTRAQ Total	Isobaric Tag Samples	iTRAQ Sample 1	mascot_daemon_merge (F600897)	Ferritin light chain	FRIL_HUMAN	Sprot_071310.fas	20002.6	1	4	4	4	0.000159	0.286	LGGPEAGLGEYLFER	R	L	0.95	29.5	28.2	5.41	0	1	0	0	2	1912.01	155	169	TRUE
iTRAQ Total	Isobaric Tag Samples	iTRAQ Sample 1	mascot_daemon_merge (F600897)	Ferritin light chain	FRIL_HUMAN	Sprot_071310.fas	20002.6	1	4	4	4	0.000159	0.286	LNQALLDLHALGSAR	K	T	0.95	62.7	29.5	8.49	0	0	1	0	2	1896.1	107	121	TRUE
iTRAQ Total	Isobaric Tag Samples	iTRAQ Sample 1	mascot_daemon_merge (F600897)	Ferritin light chain	FRIL_HUMAN	Sprot_071310.fas	20002.6	1	4	4	4	0.000159	0.286	TDPHLCDFLETHFLDEEVK	R	L	0.95	21.2	28.7	6.62	0	0	0	1	2	2942.45	122	140	TRUE
iTRAQ Total	Isobaric Tag Samples	iTRAQ Sample 1	mascot_daemon_merge (F600897)	Mitochondrial import inner membrane translocase subunit TIM44	TIM44_HUMAN	Sprot_071310.fas	51339.1	1	4	4	4	0.000159	0.106	ALGLQFHSR	K	I	0.95	16.4	28.6	3.48	0	0	1	0	2	1332.77	360	368	TRUE
iTRAQ Total	Isobaric Tag Samples	iTRAQ Sample 1	mascot_daemon_merge (F600897)	Mitochondrial import inner membrane translocase subunit TIM44	TIM44_HUMAN	Sprot_071310.fas	51339.1	1	4	4	4	0.000159	0.106	RLEESDVLQEAR	R	R	0.95	2.4	28.5	7.01	0	1	0	0	2	1749.93	90	101	TRUE
iTRAQ Total	Isobaric Tag Samples	iTRAQ Sample 1	mascot_daemon_merge (F600897)	Mitochondrial import inner membrane translocase subunit TIM44	TIM44_HUMAN	Sprot_071310.fas	51339.1	1	4	4	4	0.000159	0.106	TEMSEVLTEILR	K	V	0.95	23.4	27.8	1.77	0	1	0	0	2	1724.94	294	305	TRUE
iTRAQ Total	Isobaric Tag Samples	iTRAQ Sample 1	mascot_daemon_merge (F600897)	Mitochondrial import inner membrane translocase subunit TIM44	TIM44_HUMAN	Sprot_071310.fas	51339.1	1	4	4	4	0.000159	0.106	VFEPNEEALGVVLHK	K	D	0.95	47	29.9	16.5	0	0	1	0	2	2290.29	223	237	TRUE
iTRAQ Total	Isobaric Tag Samples	iTRAQ Sample 1	mascot_daemon_merge (F600897)	Fermitin family homolog 2	FERM2_HUMAN	Sprot_071310.fas	77845.9	0.998	2	2	3	0.00012	0.0691	MQHLNPDPQLIPEQITTDITPECLVSPR	K	Y	0.95	35.2	30.9	10.3	0	0	2	0	2	3551.79	498	525	TRUE
iTRAQ Total	Isobaric Tag Samples	iTRAQ Sample 1	mascot_daemon_merge (F600897)	Fermitin family homolog 2	FERM2_HUMAN	Sprot_071310.fas	77845.9	0.998	2	2	3	0.00012	0.0691	TSTILGDITSIPELADYIK	K	V	0.95	47.3	29.2	12.2	0	0	1	0	2	2962.71	362	380	TRUE
iTRAQ Total	Isobaric Tag Samples	iTRAQ Sample 1	mascot_daemon_merge (F600897)	Cdc42 effector protein 4	BORG4_HUMAN	Sprot_071310.fas	37962.8	0.998	2	2	2	7.97e-05	0.14	KANDGEGGDEEAGTEEAVPR	K	R	0.95	78.3	27.8	17.6	0	0	1	0	2	2639.3	146	165	TRUE
iTRAQ Total	Isobaric Tag Samples	iTRAQ Sample 1	mascot_daemon_merge (F600897)	Cdc42 effector protein 4	BORG4_HUMAN	Sprot_071310.fas	37962.8	0.998	2	2	2	7.97e-05	0.14	RNGAAGPHSPDPLLDEQAFGDLTDLPVVPK	R	A	0.95	0	0	5.09	0	0	0	1	2	3736.97	166	195	TRUE
iTRAQ Total	Isobaric Tag Samples	iTRAQ Sample 1	mascot_daemon_merge (F600897)	Solute carrier family 2, facilitated glucose transporter member 1	GTR1_HUMAN	Sprot_071310.fas	54067.3	1	4	5	6	0.000239	0.0569	FLLINR	R	N	0.937	30.6	25	0.62	1	0	0	0	2	1079.69	213	218	TRUE	GTR3_HUMAN,GTR14_HUMAN
iTRAQ Total	Isobaric Tag Samples	iTRAQ Sample 1	mascot_daemon_merge (F600897)	Solute carrier family 2, facilitated glucose transporter member 1	GTR1_HUMAN	Sprot_071310.fas	54067.3	1	4	5	6	0.000239	0.0569	GTADVTHDLQEMK	R	E	0.95	33.5	28.4	4.74	0	1	1	0	2	2069.08	233	245	TRUE
iTRAQ Total	Isobaric Tag Samples	iTRAQ Sample 1	mascot_daemon_merge (F600897)	Solute carrier family 2, facilitated glucose transporter member 1	GTR1_HUMAN	Sprot_071310.fas	54067.3	1	4	5	6	0.000239	0.0569	KVTILELFR	K	S	0.95	20.8	25	5.72	0	0	2	0	2	1727.1	256	264	TRUE
iTRAQ Total	Isobaric Tag Samples	iTRAQ Sample 1	mascot_daemon_merge (F600897)	Solute carrier family 2, facilitated glucose transporter member 1	GTR1_HUMAN	Sprot_071310.fas	54067.3	1	4	5	6	0.000239	0.0569	VTILELFR	K	S	0.95	17.4	25	4.43	0	1	0	0	2	1294.8	257	264	TRUE
iTRAQ Total	Isobaric Tag Samples	iTRAQ Sample 1	mascot_daemon_merge (F600897)	Oligodendrocyte-myelin glycoprotein	OMGP_HUMAN	Sprot_071310.fas	49591.5	0.997	2	2	2	7.97e-05	0.0477	LESLPAHLPR	R	S	0.95	17.4	25.6	2.24	0	1	0	0	2	1436.85	90	99	TRUE
iTRAQ Total	Isobaric Tag Samples	iTRAQ Sample 1	mascot_daemon_merge (F600897)	Oligodendrocyte-myelin glycoprotein	OMGP_HUMAN	Sprot_071310.fas	49591.5	0.997	2	2	2	7.97e-05	0.0477	LWTVPTNMPSK	K	L	0.944	12.4	29.4	3.54	0	1	0	0	2	1882.07	158	168	TRUE
iTRAQ Total	Isobaric Tag Samples	iTRAQ Sample 1	mascot_daemon_merge (F600897)	Small glutamine-rich tetratricopeptide repeat-containing protein alpha	SGTA_HUMAN	Sprot_071310.fas	34045.9	0.999	2	2	2	7.97e-05	0.0767	TPSASNDDQQE	R	-	0.95	48.2	25	0.187	0	1	0	0	2	1495.68	303	313	TRUE
iTRAQ Total	Isobaric Tag Samples	iTRAQ Sample 1	mascot_daemon_merge (F600897)	Small glutamine-rich tetratricopeptide repeat-containing protein alpha	SGTA_HUMAN	Sprot_071310.fas	34045.9	0.999	2	2	2	7.97e-05	0.0767	VENFEAAVHFYGK	K	A	0.95	13.8	29.2	5.96	0	0	1	0	2	2120.13	104	116	TRUE
iTRAQ Total	Isobaric Tag Samples	iTRAQ Sample 1	mascot_daemon_merge (F600897)	ATP synthase subunit beta, mitochondrial	ATPB_HUMAN	Sprot_071310.fas	56542.5	1	25	44	125	0.00498	0.718	AHGGYSVFAGVGER	K	T	0.95	32.1	29.2	7.66	0	1	1	0	2	2015.09	226	239	TRUE
iTRAQ Total	Isobaric Tag Samples	iTRAQ Sample 1	mascot_daemon_merge (F600897)	ATP synthase subunit beta, mitochondrial	ATPB_HUMAN	Sprot_071310.fas	56542.5	1	25	44	125	0.00498	0.718	AIAELGIYPAVDPLDSTSR	R	I	0.95	53.7	29.4	6.24	0	3	2	0	2	2292.24	388	406	TRUE
iTRAQ Total	Isobaric Tag Samples	iTRAQ Sample 1	mascot_daemon_merge (F600897)	ATP synthase subunit beta, mitochondrial	ATPB_HUMAN	Sprot_071310.fas	56542.5	1	25	44	125	0.00498	0.718	DQEGQDVLLFIDNIFR	R	F	0.95	82.3	29	13.3	0	1	0	0	2	2226.17	295	310	TRUE
iTRAQ Total	Isobaric Tag Samples	iTRAQ Sample 1	mascot_daemon_merge (F600897)	ATP synthase subunit beta, mitochondrial	ATPB_HUMAN	Sprot_071310.fas	56542.5	1	25	44	125	0.00498	0.718	EGNDLYHEMIESGVINLK	R	D	0.95	26.1	31.6	12.1	0	0	2	1	2	2990.59	242	259	TRUE
iTRAQ Total	Isobaric Tag Samples	iTRAQ Sample 1	mascot_daemon_merge (F600897)	ATP synthase subunit beta, mitochondrial	ATPB_HUMAN	Sprot_071310.fas	56542.5	1	25	44	125	0.00498	0.718	FLSQPFQVAEVFTGHMGK	R	L	0.95	89.9	30.6	15	0	2	12	2	2	2631.42	463	480	TRUE
iTRAQ Total	Isobaric Tag Samples	iTRAQ Sample 1	mascot_daemon_merge (F600897)	ATP synthase subunit beta, mitochondrial	ATPB_HUMAN	Sprot_071310.fas	56542.5	1	25	44	125	0.00498	0.718	FTQAGSEVSALLGR	R	I	0.95	56.8	28.2	10.5	0	3	1	0	2	1739.96	311	324	TRUE
iTRAQ Total	Isobaric Tag Samples	iTRAQ Sample 1	mascot_daemon_merge (F600897)	ATP synthase subunit beta, mitochondrial	ATPB_HUMAN	Sprot_071310.fas	56542.5	1	25	44	125	0.00498	0.718	GFQQILAGEYDHLPEQAFYMVGPIEEAVAK	K	A	0.95	16.7	31.8	12.5	0	0	1	5	2	4585.43	490	519	TRUE
iTRAQ Total	Isobaric Tag Samples	iTRAQ Sample 1	mascot_daemon_merge (F600897)	ATP synthase subunit beta, mitochondrial	ATPB_HUMAN	Sprot_071310.fas	56542.5	1	25	44	125	0.00498	0.718	GSITSVQAIYVPADDLTDPAPATTFAHLDATTVLSR	K	A	0.95	19.9	32.1	6.48	0	0	0	1	2	4323.3	352	387	TRUE
iTRAQ Total	Isobaric Tag Samples	iTRAQ Sample 1	mascot_daemon_merge (F600897)	ATP synthase subunit beta, mitochondrial	ATPB_HUMAN	Sprot_071310.fas	56542.5	1	25	44	125	0.00498	0.718	IGLFGGAGVGK	K	T	0.95	41.1	26.7	5.7	0	2	0	0	2	1583.97	202	212	TRUE
iTRAQ Total	Isobaric Tag Samples	iTRAQ Sample 1	mascot_daemon_merge (F600897)	ATP synthase subunit beta, mitochondrial	ATPB_HUMAN	Sprot_071310.fas	56542.5	1	25	44	125	0.00498	0.718	ILQDYK	K	S	0.95	23.5	28.4	2.11	2	1	0	0	2	1387.84	427	432	TRUE
iTRAQ Total	Isobaric Tag Samples	iTRAQ Sample 1	mascot_daemon_merge (F600897)	ATP synthase subunit beta, mitochondrial	ATPB_HUMAN	Sprot_071310.fas	56542.5	1	25	44	125	0.00498	0.718	IMDPNIVGSEHYDVAR	R	G	0.95	73.6	27.1	8.57	0	4	3	2	2	2136.07	407	422	TRUE
iTRAQ Total	Isobaric Tag Samples	iTRAQ Sample 1	mascot_daemon_merge (F600897)	ATP synthase subunit beta, mitochondrial	ATPB_HUMAN	Sprot_071310.fas	56542.5	1	25	44	125	0.00498	0.718	IMNVIGEPIDER	R	G	0.95	40.2	27.9	1.33	0	5	0	0	2	1705.91	144	155	TRUE
iTRAQ Total	Isobaric Tag Samples	iTRAQ Sample 1	mascot_daemon_merge (F600897)	ATP synthase subunit beta, mitochondrial	ATPB_HUMAN	Sprot_071310.fas	56542.5	1	25	44	125	0.00498	0.718	IPSAVGYQPTLATDMGTMQER	R	I	0.95	53.5	30.2	7.4	0	3	5	3	2	2874.5	325	345	TRUE
iTRAQ Total	Isobaric Tag Samples	iTRAQ Sample 1	mascot_daemon_merge (F600897)	ATP synthase subunit beta, mitochondrial	ATPB_HUMAN	Sprot_071310.fas	56542.5	1	25	44	125	0.00498	0.718	IPVGPETLGR	K	I	0.95	17.4	27.2	2.08	0	1	0	0	2	1342.8	134	143	TRUE
iTRAQ Total	Isobaric Tag Samples	iTRAQ Sample 1	mascot_daemon_merge (F600897)	ATP synthase subunit beta, mitochondrial	ATPB_HUMAN	Sprot_071310.fas	56542.5	1	25	44	125	0.00498	0.718	KGSITSVQAIYVPADDLTDPAPATTFAHLDATTVLSR	K	A	0.95	28.9	31.5	8.09	0	0	0	1	2	4452.38	351	387	TRUE
iTRAQ Total	Isobaric Tag Samples	iTRAQ Sample 1	mascot_daemon_merge (F600897)	ATP synthase subunit beta, mitochondrial	ATPB_HUMAN	Sprot_071310.fas	56542.5	1	25	44	125	0.00498	0.718	LVLEVAQHLGESTVR	R	T	0.95	77.6	29.2	10.6	0	3	17	0	2	1955.12	95	109	TRUE
iTRAQ Total	Isobaric Tag Samples	iTRAQ Sample 1	mascot_daemon_merge (F600897)	ATP synthase subunit beta, mitochondrial	ATPB_HUMAN	Sprot_071310.fas	56542.5	1	25	44	125	0.00498	0.718	QFAPIHAEAPEFMEMSVEQEILVTGIK	K	V	0.95	39.6	31.8	16.5	0	0	3	1	2	3669.9	162	188	TRUE
iTRAQ Total	Isobaric Tag Samples	iTRAQ Sample 1	mascot_daemon_merge (F600897)	ATP synthase subunit beta, mitochondrial	ATPB_HUMAN	Sprot_071310.fas	56542.5	1	25	44	125	0.00498	0.718	SLQDIIAILGMDELSEEDK	K	L	0.95	30.3	30.5	3.22	0	0	1	1	2	2743.45	433	451	TRUE
iTRAQ Total	Isobaric Tag Samples	iTRAQ Sample 1	mascot_daemon_merge (F600897)	ATP synthase subunit beta, mitochondrial	ATPB_HUMAN	Sprot_071310.fas	56542.5	1	25	44	125	0.00498	0.718	SLQDIIAILGMDELSEEDKLTVSR	K	A	0.95	63	31.6	7.74	0	0	1	0	2	3299.79	433	456	TRUE
iTRAQ Total	Isobaric Tag Samples	iTRAQ Sample 1	mascot_daemon_merge (F600897)	ATP synthase subunit beta, mitochondrial	ATPB_HUMAN	Sprot_071310.fas	56542.5	1	25	44	125	0.00498	0.718	TIAMDGTEGLVR	R	G	0.95	22.8	27.8	2.7	0	1	0	0	2	1566.85	110	121	TRUE
iTRAQ Total	Isobaric Tag Samples	iTRAQ Sample 1	mascot_daemon_merge (F600897)	ATP synthase subunit beta, mitochondrial	ATPB_HUMAN	Sprot_071310.fas	56542.5	1	25	44	125	0.00498	0.718	TVLIMELINNVAK	K	A	0.95	75.6	27.8	7.14	0	6	7	0	2	2066.25	213	225	TRUE
iTRAQ Total	Isobaric Tag Samples	iTRAQ Sample 1	mascot_daemon_merge (F600897)	ATP synthase subunit beta, mitochondrial	ATPB_HUMAN	Sprot_071310.fas	56542.5	1	25	44	125	0.00498	0.718	VALTGLTVAEYFR	R	D	0.95	69.4	28.4	5.8	0	5	2	0	2	2048.2	282	294	TRUE
iTRAQ Total	Isobaric Tag Samples	iTRAQ Sample 1	mascot_daemon_merge (F600897)	ATP synthase subunit beta, mitochondrial	ATPB_HUMAN	Sprot_071310.fas	56542.5	1	25	44	125	0.00498	0.718	VALVYGQMNEPPGAR	K	A	0.95	43.4	29.9	5.66	0	1	1	0	2	2210.22	265	279	TRUE
iTRAQ Total	Isobaric Tag Samples	iTRAQ Sample 1	mascot_daemon_merge (F600897)	ATP synthase subunit beta, mitochondrial	ATPB_HUMAN	Sprot_071310.fas	56542.5	1	25	44	125	0.00498	0.718	VLDSGAPIK	K	I	0.95	24.7	27.9	2.24	0	2	0	0	2	1507.93	125	133	TRUE
iTRAQ Total	Isobaric Tag Samples	iTRAQ Sample 1	mascot_daemon_merge (F600897)	ATP synthase subunit beta, mitochondrial	ATPB_HUMAN	Sprot_071310.fas	56542.5	1	25	44	125	0.00498	0.718	VVDLLAPYAK	K	G	0.95	36.6	26	5.14	0	2	0	0	2	2001.25	189	198	TRUE
iTRAQ Total	Isobaric Tag Samples	iTRAQ Sample 1	mascot_daemon_merge (F600897)	Hsp90 co-chaperone Cdc37	CDC37_HUMAN	Sprot_071310.fas	44450.2	1	3	3	3	0.00012	0.114	DVQMLQDAISK	K	M	0.95	25.6	29.3	1.42	0	1	0	0	2	1856.04	313	323	TRUE
iTRAQ Total	Isobaric Tag Samples	iTRAQ Sample 1	mascot_daemon_merge (F600897)	Hsp90 co-chaperone Cdc37	CDC37_HUMAN	Sprot_071310.fas	44450.2	1	3	3	3	0.00012	0.114	LGPGGLDPVEVYESLPEELQK	R	C	0.927	3.69	30.6	4.32	0	0	1	0	2	3182.76	287	307	TRUE
iTRAQ Total	Isobaric Tag Samples	iTRAQ Sample 1	mascot_daemon_merge (F600897)	Hsp90 co-chaperone Cdc37	CDC37_HUMAN	Sprot_071310.fas	44450.2	1	3	3	3	0.00012	0.114	SMPWNVDTLSK	K	D	0.95	40.8	29	5.74	0	1	0	0	2	1886.03	111	121	TRUE
iTRAQ Total	Isobaric Tag Samples	iTRAQ Sample 1	mascot_daemon_merge (F600897)	Band 4.1-like protein 3	E41L3_HUMAN	Sprot_071310.fas	120662	1	11	14	14	0.000558	0.186	AGAPVPEPPKEEQQQALEQFAAAAAHSTPVR	R	R	0.95	5.18	31.9	7.36	0	0	0	1	2	3836.99	29	59	TRUE
iTRAQ Total	Isobaric Tag Samples	iTRAQ Sample 1	mascot_daemon_merge (F600897)	Band 4.1-like protein 3	E41L3_HUMAN	Sprot_071310.fas	120662	1	11	14	14	0.000558	0.186	EGSALTEGAKEEGGEEVAK	K	A	0.95	49.2	30.8	9.7	0	0	1	0	2	2803.51	893	911	TRUE
iTRAQ Total	Isobaric Tag Samples	iTRAQ Sample 1	mascot_daemon_merge (F600897)	Band 4.1-like protein 3	E41L3_HUMAN	Sprot_071310.fas	120662	1	11	14	14	0.000558	0.186	EQHPDMSVTK	K	V	0.95	28.1	27.5	1.82	0	1	0	0	2	1795.95	1062	1071	TRUE
iTRAQ Total	Isobaric Tag Samples	iTRAQ Sample 1	mascot_daemon_merge (F600897)	Band 4.1-like protein 3	E41L3_HUMAN	Sprot_071310.fas	120662	1	11	14	14	0.000558	0.186	EVPVVHTETK	K	T	0.95	35.3	28.7	5.47	0	1	1	0	2	1747.02	974	983	TRUE
iTRAQ Total	Isobaric Tag Samples	iTRAQ Sample 1	mascot_daemon_merge (F600897)	Band 4.1-like protein 3	E41L3_HUMAN	Sprot_071310.fas	120662	1	11	14	14	0.000558	0.186	FYPPDPAQLSEDITR	K	Y	0.95	4.18	30.1	5	0	0	1	0	2	2358.24	188	202	TRUE
iTRAQ Total	Isobaric Tag Samples	iTRAQ Sample 1	mascot_daemon_merge (F600897)	Band 4.1-like protein 3	E41L3_HUMAN	Sprot_071310.fas	120662	1	11	14	14	0.000558	0.186	GGISETR	K	I	0.95	14.1	25	2.15	1	0	0	0	2	1023.57	1028	1034	FALSE	E41L2_HUMAN
iTRAQ Total	Isobaric Tag Samples	iTRAQ Sample 1	mascot_daemon_merge (F600897)	Band 4.1-like protein 3	E41L3_HUMAN	Sprot_071310.fas	120662	1	11	14	14	0.000558	0.186	GISQTNLITTVTPEK	K	K	0.95	45.2	29.3	5.08	0	1	0	0	2	2210.29	458	472	TRUE
iTRAQ Total	Isobaric Tag Samples	iTRAQ Sample 1	mascot_daemon_merge (F600897)	Band 4.1-like protein 3	E41L3_HUMAN	Sprot_071310.fas	120662	1	11	14	14	0.000558	0.186	GMTPAEAEMHFLENAK	R	K	0.95	38.9	28.4	9.59	0	0	1	0	2	2400.22	276	291	TRUE
iTRAQ Total	Isobaric Tag Samples	iTRAQ Sample 1	mascot_daemon_merge (F600897)	Band 4.1-like protein 3	E41L3_HUMAN	Sprot_071310.fas	120662	1	11	14	14	0.000558	0.186	IVITGDADIDHDQALAQAIK	R	E	0.95	42.4	30.5	10.7	0	1	1	1	2	2716.5	1039	1058	TRUE
iTRAQ Total	Isobaric Tag Samples	iTRAQ Sample 1	mascot_daemon_merge (F600897)	Band 4.1-like protein 3	E41L3_HUMAN	Sprot_071310.fas	120662	1	11	14	14	0.000558	0.186	KGEEVTPISAIR	R	H	0.908	10.1	28.7	3.08	0	1	0	0	2	1908.14	487	498	TRUE
iTRAQ Total	Isobaric Tag Samples	iTRAQ Sample 1	mascot_daemon_merge (F600897)	Band 4.1-like protein 3	E41L3_HUMAN	Sprot_071310.fas	120662	1	11	14	14	0.000558	0.186	LMDGSEIFSLLESAR	K	K	0.95	68.8	28.1	13.2	0	1	0	0	2	1972.04	792	806	TRUE
iTRAQ Total	Isobaric Tag Samples	iTRAQ Sample 1	mascot_daemon_merge (F600897)	Band 4.1-like protein 3	E41L3_HUMAN	Sprot_071310.fas	120662	1	11	14	14	0.000558	0.186	NWLDPAK	K	E	0.95	18.1	27.3	1.15	0	1	0	0	2	1451.85	163	169	FALSE	E41L2_HUMAN
iTRAQ Total	Isobaric Tag Samples	iTRAQ Sample 1	mascot_daemon_merge (F600897)	Band 4.1-like protein 3	E41L3_HUMAN	Sprot_071310.fas	120662	1	11	14	14	0.000558	0.186	TETISFGSVSPGGVK	K	L	0.95	36	29.6	3.55	0	1	0	0	2	2074.16	953	967	TRUE
iTRAQ Total	Isobaric Tag Samples	iTRAQ Sample 1	mascot_daemon_merge (F600897)	Band 4.1-like protein 3	E41L3_HUMAN	Sprot_071310.fas	120662	1	11	14	14	0.000558	0.186	VCEHLNLLEK	K	D	0.95	59.9	28.3	5.47	0	1	0	0	2	1852.03	139	148	FALSE	E41L2_HUMAN
iTRAQ Total	Isobaric Tag Samples	iTRAQ Sample 1	mascot_daemon_merge (F600897)	Tyrosine-protein phosphatase non-receptor type 11	PTN11_HUMAN	Sprot_071310.fas	68418.2	1	5	6	7	0.000279	0.126	FDSLTDLVEHYK	R	K	0.95	40.5	29.9	7.37	0	0	2	0	2	2075.13	187	198	TRUE
iTRAQ Total	Isobaric Tag Samples	iTRAQ Sample 1	mascot_daemon_merge (F600897)	Tyrosine-protein phosphatase non-receptor type 11	PTN11_HUMAN	Sprot_071310.fas	68418.2	1	5	6	7	0.000279	0.126	NPMVETLGTVLQLK	K	Q	0.95	21.6	29.4	1.49	0	1	0	0	2	2151.27	200	213	TRUE
iTRAQ Total	Isobaric Tag Samples	iTRAQ Sample 1	mascot_daemon_merge (F600897)	Tyrosine-protein phosphatase non-receptor type 11	PTN11_HUMAN	Sprot_071310.fas	68418.2	1	5	6	7	0.000279	0.126	RNGAVTHIK	R	I	0.95	17.7	26.2	1.55	0	1	0	0	2	1604.97	47	55	TRUE
iTRAQ Total	Isobaric Tag Samples	iTRAQ Sample 1	mascot_daemon_merge (F600897)	Tyrosine-protein phosphatase non-receptor type 11	PTN11_HUMAN	Sprot_071310.fas	68418.2	1	5	6	7	0.000279	0.126	TGDDKGESNDGK	R	S	0.95	11.9	28	3.44	0	0	1	0	2	2136.12	153	164	TRUE
iTRAQ Total	Isobaric Tag Samples	iTRAQ Sample 1	mascot_daemon_merge (F600897)	Tyrosine-protein phosphatase non-receptor type 11	PTN11_HUMAN	Sprot_071310.fas	68418.2	1	5	6	7	0.000279	0.126	VVLHDGDPNEPVSDYINANIIMPEFETK	R	C	0.95	40.1	30.9	14.6	0	0	1	1	2	3782.89	290	317	TRUE
iTRAQ Total	Isobaric Tag Samples	iTRAQ Sample 1	mascot_daemon_merge (F600897)	40S ribosomal protein S7	RS7_HUMAN	Sprot_071310.fas	22109.5	0.999	2	3	6	0.000239	0.201	AQQNNVEHK	K	V	0.95	34.8	28.4	5.23	0	1	4	0	2	1676.92	161	169	TRUE
iTRAQ Total	Isobaric Tag Samples	iTRAQ Sample 1	mascot_daemon_merge (F600897)	40S ribosomal protein S7	RS7_HUMAN	Sprot_071310.fas	22109.5	0.999	2	3	6	0.000239	0.201	IVKPNGEKPDEFESGISQALLELEMNSDLK	K	A	0.95	33.3	31.5	0	0	0	0	0	2	4565.46	8	37	TRUE
iTRAQ Total	Isobaric Tag Samples	iTRAQ Sample 1	mascot_daemon_merge (F600897)	Syntaxin-1B	STX1B_HUMAN	Sprot_071310.fas	33227.1	1	10	12	16	0.000637	0.288	AVSDTK	R	K	0.95	21.3	27.9	2.21	1	2	0	0	2	1228.74	246	251	TRUE	STX1A_HUMAN
iTRAQ Total	Isobaric Tag Samples	iTRAQ Sample 1	mascot_daemon_merge (F600897)	Syntaxin-1B	STX1B_HUMAN	Sprot_071310.fas	33227.1	1	10	12	16	0.000637	0.288	KFVEVMTEYNATQSK	R	Y	0.95	30	31	7.29	0	0	2	0	2	2703.48	125	139	TRUE
iTRAQ Total	Isobaric Tag Samples	iTRAQ Sample 1	mascot_daemon_merge (F600897)	Syntaxin-1B	STX1B_HUMAN	Sprot_071310.fas	33227.1	1	10	12	16	0.000637	0.288	KQHSAILAAPNPDEK	K	T	0.95	37.8	29.6	11.3	0	0	1	0	2	2531.47	55	69	TRUE
iTRAQ Total	Isobaric Tag Samples	iTRAQ Sample 1	mascot_daemon_merge (F600897)	Syntaxin-1B	STX1B_HUMAN	Sprot_071310.fas	33227.1	1	10	12	16	0.000637	0.288	LAIFTDDIK	K	M	0.95	33.3	27.5	3.72	0	2	1	0	2	1643.98	173	181	TRUE
iTRAQ Total	Isobaric Tag Samples	iTRAQ Sample 1	mascot_daemon_merge (F600897)	Syntaxin-1B	STX1B_HUMAN	Sprot_071310.fas	33227.1	1	10	12	16	0.000637	0.288	LSEDVEQVK	K	K	0.95	16.9	28.6	5.37	0	2	0	0	2	1655.93	46	54	TRUE
iTRAQ Total	Isobaric Tag Samples	iTRAQ Sample 1	mascot_daemon_merge (F600897)	Syntaxin-1B	STX1B_HUMAN	Sprot_071310.fas	33227.1	1	10	12	16	0.000637	0.288	LSEDVEQVKK	K	Q	0.95	30.1	28.2	5.1	0	1	0	0	2	2087.25	46	55	TRUE
iTRAQ Total	Isobaric Tag Samples	iTRAQ Sample 1	mascot_daemon_merge (F600897)	Syntaxin-1B	STX1B_HUMAN	Sprot_071310.fas	33227.1	1	10	12	16	0.000637	0.288	QHSAILAAPNPDEK	K	T	0.95	47.8	29.8	10.5	0	1	0	0	2	2099.17	56	69	TRUE
iTRAQ Total	Isobaric Tag Samples	iTRAQ Sample 1	mascot_daemon_merge (F600897)	Syntaxin-1B	STX1B_HUMAN	Sprot_071310.fas	33227.1	1	10	12	16	0.000637	0.288	TKQELEDLTADIK	K	K	0.95	18.9	29.3	9.32	0	0	1	0	2	2417.39	70	82	TRUE
iTRAQ Total	Isobaric Tag Samples	iTRAQ Sample 1	mascot_daemon_merge (F600897)	Syntaxin-1B	STX1B_HUMAN	Sprot_071310.fas	33227.1	1	10	12	16	0.000637	0.288	TKQELEDLTADIKK	K	T	0.95	6.93	26.4	8.31	0	0	1	0	2	2849.69	70	83	TRUE
iTRAQ Total	Isobaric Tag Samples	iTRAQ Sample 1	mascot_daemon_merge (F600897)	Syntaxin-1B	STX1B_HUMAN	Sprot_071310.fas	33227.1	1	10	12	16	0.000637	0.288	TTTNEELEDMLESGK	R	L	0.95	66.9	28	11.5	0	1	0	0	2	2305.17	158	172	TRUE
iTRAQ Total	Isobaric Tag Samples	iTRAQ Sample 1	mascot_daemon_merge (F600897)	Band 4.1-like protein 2	E41L2_HUMAN	Sprot_071310.fas	112570	1	21	27	35	0.00139	0.283	AEVGKDER	R	V	0.95	24.4	28.1	1.82	0	1	0	0	2	1511.86	696	703	TRUE
iTRAQ Total	Isobaric Tag Samples	iTRAQ Sample 1	mascot_daemon_merge (F600897)	Band 4.1-like protein 2	E41L2_HUMAN	Sprot_071310.fas	112570	1	21	27	35	0.00139	0.283	DFPGAAGEISAYGPGLVSIAVVQDGDGR	K	R	0.95	44.5	31.4	10	0	0	0	1	2	3326.75	566	593	TRUE
iTRAQ Total	Isobaric Tag Samples	iTRAQ Sample 1	mascot_daemon_merge (F600897)	Band 4.1-like protein 2	E41L2_HUMAN	Sprot_071310.fas	112570	1	21	27	35	0.00139	0.283	EISPGSGPGEIR	K	K	0.95	40.6	26.8	3.72	0	1	0	0	2	1502.81	713	724	TRUE
iTRAQ Total	Isobaric Tag Samples	iTRAQ Sample 1	mascot_daemon_merge (F600897)	Band 4.1-like protein 2	E41L2_HUMAN	Sprot_071310.fas	112570	1	21	27	35	0.00139	0.283	EPTQAVVEEQVLDKEEPLPEEQR	K	Q	0.95	28.6	31.6	9.17	0	0	1	1	2	3301.73	101	123	TRUE
iTRAQ Total	Isobaric Tag Samples	iTRAQ Sample 1	mascot_daemon_merge (F600897)	Band 4.1-like protein 2	E41L2_HUMAN	Sprot_071310.fas	112570	1	21	27	35	0.00139	0.283	EQHPDMSVTR	R	V	0.95	26.2	25	3.89	0	3	2	0	2	1503.75	981	990	TRUE
iTRAQ Total	Isobaric Tag Samples	iTRAQ Sample 1	mascot_daemon_merge (F600897)	Band 4.1-like protein 2	E41L2_HUMAN	Sprot_071310.fas	112570	1	21	27	35	0.00139	0.283	ETELAEEGED	K	-	0.95	65.4	25	3.46	1	1	0	0	2	1425.65	996	1005	TRUE
iTRAQ Total	Isobaric Tag Samples	iTRAQ Sample 1	mascot_daemon_merge (F600897)	Band 4.1-like protein 2	E41L2_HUMAN	Sprot_071310.fas	112570	1	21	27	35	0.00139	0.283	ETQEDKLEGGAAK	K	R	0.95	38.3	30	8.15	0	1	0	0	2	2288.29	179	191	TRUE
iTRAQ Total	Isobaric Tag Samples	iTRAQ Sample 1	mascot_daemon_merge (F600897)	Band 4.1-like protein 2	E41L2_HUMAN	Sprot_071310.fas	112570	1	21	27	35	0.00139	0.283	EVAENQQNQSSDPEEEKGSQPPPAAESQSSLR	K	R	0.95	47.4	29.6	11	0	0	1	1	2	4062.96	29	60	TRUE
iTRAQ Total	Isobaric Tag Samples	iTRAQ Sample 1	mascot_daemon_merge (F600897)	Band 4.1-like protein 2	E41L2_HUMAN	Sprot_071310.fas	112570	1	21	27	35	0.00139	0.283	FIPPWLK	R	K	0.95	16	27	1.82	0	0	1	0	2	1508.95	77	83	TRUE
iTRAQ Total	Isobaric Tag Samples	iTRAQ Sample 1	mascot_daemon_merge (F600897)	Band 4.1-like protein 2	E41L2_HUMAN	Sprot_071310.fas	112570	1	21	27	35	0.00139	0.283	FYPPDPSQLTEDITR	K	Y	0.863	13	29.8	2.89	0	0	1	0	2	2387.27	296	310	TRUE
iTRAQ Total	Isobaric Tag Samples	iTRAQ Sample 1	mascot_daemon_merge (F600897)	Band 4.1-like protein 2	E41L2_HUMAN	Sprot_071310.fas	112570	1	21	27	35	0.00139	0.283	GDAEEMAQK	K	K	0.95	52	25.5	4.41	0	2	0	0	2	1586.83	127	135	TRUE
iTRAQ Total	Isobaric Tag Samples	iTRAQ Sample 1	mascot_daemon_merge (F600897)	Band 4.1-like protein 2	E41L2_HUMAN	Sprot_071310.fas	112570	1	21	27	35	0.00139	0.283	GGISETR	K	I	0.95	14.1	25	2.15	1	0	0	0	2	1023.57	947	953	TRUE	E41L3_HUMAN
iTRAQ Total	Isobaric Tag Samples	iTRAQ Sample 1	mascot_daemon_merge (F600897)	Band 4.1-like protein 2	E41L2_HUMAN	Sprot_071310.fas	112570	1	21	27	35	0.00139	0.283	GSQPPPAAESQSSLR	K	R	0.95	55.6	27.1	8.62	0	1	0	0	2	1815.95	46	60	TRUE
iTRAQ Total	Isobaric Tag Samples	iTRAQ Sample 1	mascot_daemon_merge (F600897)	Band 4.1-like protein 2	E41L2_HUMAN	Sprot_071310.fas	112570	1	21	27	35	0.00139	0.283	IVITGDGDIDHDQALAQAIR	R	E	0.95	76.2	29.8	12.5	0	1	3	1	2	2425.3	958	977	TRUE
iTRAQ Total	Isobaric Tag Samples	iTRAQ Sample 1	mascot_daemon_merge (F600897)	Band 4.1-like protein 2	E41L2_HUMAN	Sprot_071310.fas	112570	1	21	27	35	0.00139	0.283	KVEPVTQK	R	D	0.95	12.3	25.7	3.15	0	1	0	0	2	1841.16	725	732	TRUE
iTRAQ Total	Isobaric Tag Samples	iTRAQ Sample 1	mascot_daemon_merge (F600897)	Band 4.1-like protein 2	E41L2_HUMAN	Sprot_071310.fas	112570	1	21	27	35	0.00139	0.283	NWLDPAK	K	E	0.95	18.1	27.3	1.15	0	1	0	0	2	1451.85	271	277	TRUE	E41L3_HUMAN
iTRAQ Total	Isobaric Tag Samples	iTRAQ Sample 1	mascot_daemon_merge (F600897)	Band 4.1-like protein 2	E41L2_HUMAN	Sprot_071310.fas	112570	1	21	27	35	0.00139	0.283	VCEHLNLLEK	K	D	0.95	59.9	28.3	5.47	0	1	0	0	2	1852.03	247	256	TRUE	E41L3_HUMAN
iTRAQ Total	Isobaric Tag Samples	iTRAQ Sample 1	mascot_daemon_merge (F600897)	Band 4.1-like protein 2	E41L2_HUMAN	Sprot_071310.fas	112570	1	21	27	35	0.00139	0.283	VEMQPTELVSK	K	E	0.95	17.1	29.5	2.1	0	2	0	0	2	1869.06	161	171	TRUE
iTRAQ Total	Isobaric Tag Samples	iTRAQ Sample 1	mascot_daemon_merge (F600897)	Band 4.1-like protein 2	E41L2_HUMAN	Sprot_071310.fas	112570	1	21	27	35	0.00139	0.283	VKETQEDKLEGGAAK	K	R	0.95	10	28.6	9.47	0	0	1	0	2	2819.66	177	191	TRUE
iTRAQ Total	Isobaric Tag Samples	iTRAQ Sample 1	mascot_daemon_merge (F600897)	Band 4.1-like protein 2	E41L2_HUMAN	Sprot_071310.fas	112570	1	21	27	35	0.00139	0.283	VRPAELEQFESTIGFK	K	L	0.95	18.1	30.1	4.51	0	0	1	0	2	2460.36	459	474	TRUE
iTRAQ Total	Isobaric Tag Samples	iTRAQ Sample 1	mascot_daemon_merge (F600897)	Band 4.1-like protein 2	E41L2_HUMAN	Sprot_071310.fas	112570	1	21	27	35	0.00139	0.283	VVEREEAVPEASPVTQAGASVITVETVIQENVGAQK	K	I	0.95	43.5	31.4	12.4	0	0	0	2	2	4345.32	787	822	TRUE
iTRAQ Total	Isobaric Tag Samples	iTRAQ Sample 1	mascot_daemon_merge (F600897)	40S ribosomal protein S6	RS6_HUMAN	Sprot_071310.fas	28663.7	1	3	3	3	0.00012	0.0763	KLFNLSK	R	E	0.95	33.7	25	1.8	0	0	1	0	2	1762.14	143	149	TRUE
iTRAQ Total	Isobaric Tag Samples	iTRAQ Sample 1	mascot_daemon_merge (F600897)	40S ribosomal protein S6	RS6_HUMAN	Sprot_071310.fas	28663.7	1	3	3	3	0.00012	0.0763	LFNLSK	K	E	0.95	21.9	25.6	1.12	0	1	0	0	2	1329.84	144	149	TRUE
iTRAQ Total	Isobaric Tag Samples	iTRAQ Sample 1	mascot_daemon_merge (F600897)	40S ribosomal protein S6	RS6_HUMAN	Sprot_071310.fas	28663.7	1	3	3	3	0.00012	0.0763	LNISFPATGCQK	K	L	0.95	20	28.8	3.89	0	1	0	0	2	1933.05	3	14	TRUE
iTRAQ Total	Isobaric Tag Samples	iTRAQ Sample 1	mascot_daemon_merge (F600897)	Syntaxin-1A	STX1A_HUMAN	Sprot_071310.fas	33006.3	1	3	4	4	0.000159	0.115	AVSDTK	R	K	0.95	21.3	27.9	2.21	1	2	0	0	2	1228.74	247	252	FALSE	STX1B_HUMAN
iTRAQ Total	Isobaric Tag Samples	iTRAQ Sample 1	mascot_daemon_merge (F600897)	Syntaxin-1A	STX1A_HUMAN	Sprot_071310.fas	33006.3	1	3	4	4	0.000159	0.115	HSAILASPNPDEK	K	T	0.95	34.7	29.5	6.03	0	1	0	0	2	1987.11	58	70	TRUE
iTRAQ Total	Isobaric Tag Samples	iTRAQ Sample 1	mascot_daemon_merge (F600897)	Syntaxin-1A	STX1A_HUMAN	Sprot_071310.fas	33006.3	1	3	4	4	0.000159	0.115	KHSAILASPNPDEK	R	T	0.95	49.9	29.6	13	0	1	1	0	2	2419.41	57	70	TRUE
iTRAQ Total	Isobaric Tag Samples	iTRAQ Sample 1	mascot_daemon_merge (F600897)	Syntaxin-1A	STX1A_HUMAN	Sprot_071310.fas	33006.3	1	3	4	4	0.000159	0.115	TKEELEELMSDIK	K	K	0.95	20.5	30.6	9.7	0	0	1	0	2	2493.39	71	83	TRUE
iTRAQ Total	Isobaric Tag Samples	iTRAQ Sample 1	mascot_daemon_merge (F600897)	Ig kappa chain C region	IGKC_HUMAN	Sprot_071310.fas	11590.5	1	6	14	54	0.00215	0.802	DSTYSLSSTLTLSK	K	A	0.95	44.1	29.8	8.14	0	5	6	0	2	2111.17	62	75	TRUE
iTRAQ Total	Isobaric Tag Samples	iTRAQ Sample 1	mascot_daemon_merge (F600897)	Ig kappa chain C region	IGKC_HUMAN	Sprot_071310.fas	11590.5	1	6	14	54	0.00215	0.802	SGTASVVCLLNNFYPR	K	E	0.95	87	27.7	14.3	0	7	9	0	2	2091.07	19	34	TRUE
iTRAQ Total	Isobaric Tag Samples	iTRAQ Sample 1	mascot_daemon_merge (F600897)	Ig kappa chain C region	IGKC_HUMAN	Sprot_071310.fas	11590.5	1	6	14	54	0.00215	0.802	TVAAPSVFIFPPSDEQLK	-	S	0.95	18.7	30.6	9.96	0	5	3	0	2	2555.42	1	18	TRUE
iTRAQ Total	Isobaric Tag Samples	iTRAQ Sample 1	mascot_daemon_merge (F600897)	Ig kappa chain C region	IGKC_HUMAN	Sprot_071310.fas	11590.5	1	6	14	54	0.00215	0.802	VDNALQSGNSQESVTEQDSK	K	D	0.95	95.7	27.8	16.3	0	3	5	2	2	2746.35	42	61	TRUE
iTRAQ Total	Isobaric Tag Samples	iTRAQ Sample 1	mascot_daemon_merge (F600897)	Ig kappa chain C region	IGKC_HUMAN	Sprot_071310.fas	11590.5	1	6	14	54	0.00215	0.802	VDNALQSGNSQESVTEQDSKDSTYSLSSTLTLSK	K	A	0.95	32.8	32	7.96	0	0	0	1	2	4838.5	42	75	TRUE
iTRAQ Total	Isobaric Tag Samples	iTRAQ Sample 1	mascot_daemon_merge (F600897)	Ig kappa chain C region	IGKC_HUMAN	Sprot_071310.fas	11590.5	1	6	14	54	0.00215	0.802	VYACEVTHQGLSSPVTK	K	S	0.95	55.5	29.8	10.2	0	2	2	2	2	2473.3	83	99	TRUE
iTRAQ Total	Isobaric Tag Samples	iTRAQ Sample 1	mascot_daemon_merge (F600897)	Gamma-synuclein	SYUG_HUMAN	Sprot_071310.fas	13311.6	1	6	7	10	0.000398	0.591	EDLRPSAPQQEGEASK	K	E	0.95	27.7	29.8	10.7	0	1	2	0	2	2350.25	98	113	TRUE
iTRAQ Total	Isobaric Tag Samples	iTRAQ Sample 1	mascot_daemon_merge (F600897)	Gamma-synuclein	SYUG_HUMAN	Sprot_071310.fas	13311.6	1	6	7	10	0.000398	0.591	EGVVGAVEK	K	T	0.95	32.4	29.1	1.11	0	1	0	0	2	1495.89	13	21	TRUE
iTRAQ Total	Isobaric Tag Samples	iTRAQ Sample 1	mascot_daemon_merge (F600897)	Gamma-synuclein	SYUG_HUMAN	Sprot_071310.fas	13311.6	1	6	7	10	0.000398	0.591	EKEEVAEEAQSGGD	K	-	0.95	26.1	26.8	7.12	0	1	0	0	2	2086.04	114	127	TRUE
iTRAQ Total	Isobaric Tag Samples	iTRAQ Sample 1	mascot_daemon_merge (F600897)	Gamma-synuclein	SYUG_HUMAN	Sprot_071310.fas	13311.6	1	6	7	10	0.000398	0.591	ENVVQSVTSVAEK	K	T	0.95	66.7	29.6	12.6	0	1	0	0	2	1998.13	46	58	TRUE
iTRAQ Total	Isobaric Tag Samples	iTRAQ Sample 1	mascot_daemon_merge (F600897)	Gamma-synuclein	SYUG_HUMAN	Sprot_071310.fas	13311.6	1	6	7	10	0.000398	0.591	KEDLRPSAPQQEGEASK	R	E	0.95	3.66	30.9	5.28	0	0	1	0	2	2782.55	97	113	TRUE
iTRAQ Total	Isobaric Tag Samples	iTRAQ Sample 1	mascot_daemon_merge (F600897)	Gamma-synuclein	SYUG_HUMAN	Sprot_071310.fas	13311.6	1	6	7	10	0.000398	0.591	TKEQANAVSEAVVSSVNTVATK	K	T	0.95	19.2	30.2	7.72	0	0	3	0	2	3148.74	59	80	TRUE
iTRAQ Total	Isobaric Tag Samples	iTRAQ Sample 1	mascot_daemon_merge (F600897)	Protein S100-A6	S10A6_HUMAN	Sprot_071310.fas	10162.4	0.998	2	2	2	7.97e-05	0.167	ELTIGSK	K	L	0.95	22.8	28	2.27	1	0	0	0	2	1355.84	41	47	TRUE
iTRAQ Total	Isobaric Tag Samples	iTRAQ Sample 1	mascot_daemon_merge (F600897)	Protein S100-A6	S10A6_HUMAN	Sprot_071310.fas	10162.4	0.998	2	2	2	7.97e-05	0.167	LQDAEIAR	K	L	0.95	21.3	28.2	2.35	0	1	0	0	2	1219.7	48	55	TRUE
iTRAQ Total	Isobaric Tag Samples	iTRAQ Sample 1	mascot_daemon_merge (F600897)	Catenin beta-1	CTNB1_HUMAN	Sprot_071310.fas	85479	1	6	8	10	0.000398	0.0909	AAVMVHQLSK	K	K	0.95	41.8	28.8	1.8	0	1	1	0	2	1708	171	180	TRUE
iTRAQ Total	Isobaric Tag Samples	iTRAQ Sample 1	mascot_daemon_merge (F600897)	Catenin beta-1	CTNB1_HUMAN	Sprot_071310.fas	85479	1	6	8	10	0.000398	0.0909	HAVVNLINYQDDAELATR	K	A	0.95	26.1	29.8	8.92	0	0	2	0	2	2347.22	134	151	TRUE
iTRAQ Total	Isobaric Tag Samples	iTRAQ Sample 1	mascot_daemon_merge (F600897)	Catenin beta-1	CTNB1_HUMAN	Sprot_071310.fas	85479	1	6	8	10	0.000398	0.0909	HQEAEMAQNAVR	R	L	0.95	48.3	25	7.74	0	0	2	0	2	1704.83	475	486	TRUE
iTRAQ Total	Isobaric Tag Samples	iTRAQ Sample 1	mascot_daemon_merge (F600897)	Catenin beta-1	CTNB1_HUMAN	Sprot_071310.fas	85479	1	6	8	10	0.000398	0.0909	LHYGLPVVVK	R	L	0.95	17	25	5.96	0	1	1	0	2	2037.3	487	496	TRUE
iTRAQ Total	Isobaric Tag Samples	iTRAQ Sample 1	mascot_daemon_merge (F600897)	Catenin beta-1	CTNB1_HUMAN	Sprot_071310.fas	85479	1	6	8	10	0.000398	0.0909	SGGIPALVK	K	M	0.95	17.3	28.2	1.92	0	1	0	0	2	1449.93	234	242	TRUE
iTRAQ Total	Isobaric Tag Samples	iTRAQ Sample 1	mascot_daemon_merge (F600897)	Catenin beta-1	CTNB1_HUMAN	Sprot_071310.fas	85479	1	6	8	10	0.000398	0.0909	TMQNTNDVETAR	R	C	0.95	36	25	7.05	0	1	0	0	2	1683.83	201	212	TRUE
iTRAQ Total	Isobaric Tag Samples	iTRAQ Sample 1	mascot_daemon_merge (F600897)	Probable phospholipid-transporting ATPase IA	AT8A1_HUMAN	Sprot_071310.fas	131356	1	3	3	3	0.00012	0.0387	FLYSQFR	R	R	0.95	13.2	27.2	4.11	0	1	0	0	2	1264.7	68	74	TRUE
iTRAQ Total	Isobaric Tag Samples	iTRAQ Sample 1	mascot_daemon_merge (F600897)	Probable phospholipid-transporting ATPase IA	AT8A1_HUMAN	Sprot_071310.fas	131356	1	3	3	3	0.00012	0.0387	SESLQQNLLHGYAFSQDENGIVSQSEVIR	R	A	0.95	50.2	30.3	15.7	0	0	1	0	2	3555.74	1124	1152	TRUE
iTRAQ Total	Isobaric Tag Samples	iTRAQ Sample 1	mascot_daemon_merge (F600897)	Probable phospholipid-transporting ATPase IA	AT8A1_HUMAN	Sprot_071310.fas	131356	1	3	3	3	0.00012	0.0387	YNIITFLPR	K	F	0.95	13.5	27.8	5.31	0	0	1	0	2	1745.06	59	67	TRUE
iTRAQ Total	Isobaric Tag Samples	iTRAQ Sample 1	mascot_daemon_merge (F600897)	Dipeptidyl peptidase 3	DPP3_HUMAN	Sprot_071310.fas	82573.6	1	4	5	5	0.000199	0.0801	GDYAPILQK	R	V	0.95	3.32	27.6	4.06	0	0	1	0	2	1918.14	249	257	TRUE
iTRAQ Total	Isobaric Tag Samples	iTRAQ Sample 1	mascot_daemon_merge (F600897)	Dipeptidyl peptidase 3	DPP3_HUMAN	Sprot_071310.fas	82573.6	1	4	5	5	0.000199	0.0801	LASVLGSEPSLDSEVTSK	R	L	0.95	53.1	30.2	8.1	0	1	0	0	2	2427.34	216	233	TRUE
iTRAQ Total	Isobaric Tag Samples	iTRAQ Sample 1	mascot_daemon_merge (F600897)	Dipeptidyl peptidase 3	DPP3_HUMAN	Sprot_071310.fas	82573.6	1	4	5	5	0.000199	0.0801	NVSLGNVLAVAYATQR	K	E	0.95	16.9	29.1	6.64	0	0	1	0	2	2284.32	406	421	TRUE
iTRAQ Total	Isobaric Tag Samples	iTRAQ Sample 1	mascot_daemon_merge (F600897)	Dipeptidyl peptidase 3	DPP3_HUMAN	Sprot_071310.fas	82573.6	1	4	5	5	0.000199	0.0801	VILGSEAAQQHPEEVR	R	G	0.95	47.9	29.5	15.6	0	1	1	0	2	2068.1	126	141	TRUE
iTRAQ Total	Isobaric Tag Samples	iTRAQ Sample 1	mascot_daemon_merge (F600897)	Heat shock protein HSP 90-alpha	HS90A_HUMAN	Sprot_071310.fas	84645.2	1	15	21	32	0.00127	0.355	ADLINNLGTIAK	K	S	0.95	65.8	28.4	6.85	0	5	0	0	2	1851.12	101	112	FALSE	HS90B_HUMAN
iTRAQ Total	Isobaric Tag Samples	iTRAQ Sample 1	mascot_daemon_merge (F600897)	Heat shock protein HSP 90-alpha	HS90A_HUMAN	Sprot_071310.fas	84645.2	1	15	21	32	0.00127	0.355	AEADKNDK	K	S	0.899	16.5	29.2	1.17	0	1	0	0	2	1804.02	650	657	FALSE	HS90B_HUMAN
iTRAQ Total	Isobaric Tag Samples	iTRAQ Sample 1	mascot_daemon_merge (F600897)	Heat shock protein HSP 90-alpha	HS90A_HUMAN	Sprot_071310.fas	84645.2	1	15	21	32	0.00127	0.355	ALLFVPR	R	R	0.95	25.8	25	1.82	0	2	0	0	2	1119.72	339	345	TRUE
iTRAQ Total	Isobaric Tag Samples	iTRAQ Sample 1	mascot_daemon_merge (F600897)	Heat shock protein HSP 90-alpha	HS90A_HUMAN	Sprot_071310.fas	84645.2	1	15	21	32	0.00127	0.355	APFDLFENR	R	K	0.881	6.84	25	2.85	0	1	0	0	2	1412.75	347	355	TRUE
iTRAQ Total	Isobaric Tag Samples	iTRAQ Sample 1	mascot_daemon_merge (F600897)	Heat shock protein HSP 90-alpha	HS90A_HUMAN	Sprot_071310.fas	84645.2	1	15	21	32	0.00127	0.355	CLELFTELAEDKENYK	K	K	0.95	33.5	30.9	10.7	0	0	1	2	2	2903.53	420	435	TRUE
iTRAQ Total	Isobaric Tag Samples	iTRAQ Sample 1	mascot_daemon_merge (F600897)	Heat shock protein HSP 90-alpha	HS90A_HUMAN	Sprot_071310.fas	84645.2	1	15	21	32	0.00127	0.355	CLELFTELAEDKENYKK	K	F	0.95	33.3	31.7	7.92	0	0	1	0	2	3336.81	420	436	TRUE
iTRAQ Total	Isobaric Tag Samples	iTRAQ Sample 1	mascot_daemon_merge (F600897)	Heat shock protein HSP 90-alpha	HS90A_HUMAN	Sprot_071310.fas	84645.2	1	15	21	32	0.00127	0.355	DQVANSAFVER	K	L	0.95	41.5	26	4.48	0	1	0	0	2	1539.81	500	510	TRUE
iTRAQ Total	Isobaric Tag Samples	iTRAQ Sample 1	mascot_daemon_merge (F600897)	Heat shock protein HSP 90-alpha	HS90A_HUMAN	Sprot_071310.fas	84645.2	1	15	21	32	0.00127	0.355	EDQTEYLEER	K	R	0.95	34.6	25	7.14	0	5	0	0	2	1615.78	192	201	FALSE	HS90B_HUMAN
iTRAQ Total	Isobaric Tag Samples	iTRAQ Sample 1	mascot_daemon_merge (F600897)	Heat shock protein HSP 90-alpha	HS90A_HUMAN	Sprot_071310.fas	84645.2	1	15	21	32	0.00127	0.355	EGLELPEDEEEKK	K	K	0.95	26.5	30.4	8.07	0	2	0	0	2	2457.35	547	559	FALSE	HS90B_HUMAN
iTRAQ Total	Isobaric Tag Samples	iTRAQ Sample 1	mascot_daemon_merge (F600897)	Heat shock protein HSP 90-alpha	HS90A_HUMAN	Sprot_071310.fas	84645.2	1	15	21	32	0.00127	0.355	EGLELPEDEEEKKK	K	Q	0.95	15.2	30.4	2.96	0	0	0	1	2	2889.65	547	560	FALSE	HS90B_HUMAN
iTRAQ Total	Isobaric Tag Samples	iTRAQ Sample 1	mascot_daemon_merge (F600897)	Heat shock protein HSP 90-alpha	HS90A_HUMAN	Sprot_071310.fas	84645.2	1	15	21	32	0.00127	0.355	ELHINLIPNKQDR	K	T	0.95	35.5	28.8	7.2	0	1	0	0	2	2198.29	75	87	TRUE
iTRAQ Total	Isobaric Tag Samples	iTRAQ Sample 1	mascot_daemon_merge (F600897)	Heat shock protein HSP 90-alpha	HS90A_HUMAN	Sprot_071310.fas	84645.2	1	15	21	32	0.00127	0.355	ELISNSSDALDK	R	I	0.95	42.8	29.3	3.7	0	1	0	0	2	1900.05	47	58	TRUE
iTRAQ Total	Isobaric Tag Samples	iTRAQ Sample 1	mascot_daemon_merge (F600897)	Heat shock protein HSP 90-alpha	HS90A_HUMAN	Sprot_071310.fas	84645.2	1	15	21	32	0.00127	0.355	FENLCK	K	I	0.827	22.2	27.4	-0.0414	0	1	0	0	2	1407.76	568	573	FALSE	HS90B_HUMAN
iTRAQ Total	Isobaric Tag Samples	iTRAQ Sample 1	mascot_daemon_merge (F600897)	Heat shock protein HSP 90-alpha	HS90A_HUMAN	Sprot_071310.fas	84645.2	1	15	21	32	0.00127	0.355	FYEQFSK	K	N	0.95	25.3	27.3	4.3	0	1	0	0	2	1556.86	437	443	TRUE
iTRAQ Total	Isobaric Tag Samples	iTRAQ Sample 1	mascot_daemon_merge (F600897)	Heat shock protein HSP 90-alpha	HS90A_HUMAN	Sprot_071310.fas	84645.2	1	15	21	32	0.00127	0.355	HIYYITGETK	K	D	0.95	18.8	29	2.64	0	1	0	0	2	1833.04	490	499	TRUE
iTRAQ Total	Isobaric Tag Samples	iTRAQ Sample 1	mascot_daemon_merge (F600897)	Heat shock protein HSP 90-alpha	HS90A_HUMAN	Sprot_071310.fas	84645.2	1	15	21	32	0.00127	0.355	HLEINPDHSIIETLR	K	Q	0.95	56.5	29.6	5.72	0	2	1	0	2	2092.13	633	647	TRUE
iTRAQ Total	Isobaric Tag Samples	iTRAQ Sample 1	mascot_daemon_merge (F600897)	Heat shock protein HSP 90-alpha	HS90A_HUMAN	Sprot_071310.fas	84645.2	1	15	21	32	0.00127	0.355	HSQFIGYPITLFVEK	K	E	0.95	35.5	29.9	11.3	0	2	2	0	2	2387.36	210	224	TRUE
iTRAQ Total	Isobaric Tag Samples	iTRAQ Sample 1	mascot_daemon_merge (F600897)	Heat shock protein HSP 90-alpha	HS90A_HUMAN	Sprot_071310.fas	84645.2	1	15	21	32	0.00127	0.355	LGIHEDSQNR	K	K	0.95	13.4	25.5	2.28	0	1	0	0	2	1472.78	447	456	TRUE
iTRAQ Total	Isobaric Tag Samples	iTRAQ Sample 1	mascot_daemon_merge (F600897)	Heat shock protein HSP 90-alpha	HS90A_HUMAN	Sprot_071310.fas	84645.2	1	15	21	32	0.00127	0.355	LSELLR	K	Y	0.8	19.1	25	0.0555	0	1	0	0	2	1034.65	459	464	FALSE	HS90B_HUMAN
iTRAQ Total	Isobaric Tag Samples	iTRAQ Sample 1	mascot_daemon_merge (F600897)	Heat shock protein HSP 90-alpha	HS90A_HUMAN	Sprot_071310.fas	84645.2	1	15	21	32	0.00127	0.355	MEEVD	R	-	0.95	29.2	25	0.161	0	1	0	0	2	942.44	728	732	FALSE	HS90B_HUMAN
iTRAQ Total	Isobaric Tag Samples	iTRAQ Sample 1	mascot_daemon_merge (F600897)	Heat shock protein HSP 90-alpha	HS90A_HUMAN	Sprot_071310.fas	84645.2	1	15	21	32	0.00127	0.355	NPDDITNEEYGEFYK	R	S	0.95	53.7	25.8	5.41	0	2	2	0	2	2442.19	300	314	TRUE
iTRAQ Total	Isobaric Tag Samples	iTRAQ Sample 1	mascot_daemon_merge (F600897)	Heat shock protein HSP 90-alpha	HS90A_HUMAN	Sprot_071310.fas	84645.2	1	15	21	32	0.00127	0.355	QKAEADKNDK	R	S	0.95	12.7	29.1	4.72	0	1	1	0	2	2363.4	648	657	FALSE	HS90B_HUMAN
iTRAQ Total	Isobaric Tag Samples	iTRAQ Sample 1	mascot_daemon_merge (F600897)	Heat shock protein HSP 90-alpha	HS90A_HUMAN	Sprot_071310.fas	84645.2	1	15	21	32	0.00127	0.355	RAPFDLFENR	R	K	0.95	41.1	26.7	4.62	0	1	2	0	2	1569.83	346	355	TRUE
iTRAQ Total	Isobaric Tag Samples	iTRAQ Sample 1	mascot_daemon_merge (F600897)	Heat shock protein HSP 90-alpha	HS90A_HUMAN	Sprot_071310.fas	84645.2	1	15	21	32	0.00127	0.355	SLTNDWEDHLAVK	K	H	0.95	77.1	29.3	8.21	0	1	3	0	2	2136.16	315	327	FALSE	HS90B_HUMAN
iTRAQ Total	Isobaric Tag Samples	iTRAQ Sample 1	mascot_daemon_merge (F600897)	Heat shock protein HSP 90-alpha	HS90A_HUMAN	Sprot_071310.fas	84645.2	1	15	21	32	0.00127	0.355	TLTIVDTGIGMTK	R	A	0.95	40.3	29.2	7.92	0	1	1	0	2	1974.14	88	100	FALSE	HS90B_HUMAN
iTRAQ Total	Isobaric Tag Samples	iTRAQ Sample 1	mascot_daemon_merge (F600897)	Heat shock protein HSP 90-alpha	HS90A_HUMAN	Sprot_071310.fas	84645.2	1	15	21	32	0.00127	0.355	VILHLK	K	E	0.95	21.4	25	0.237	0	1	1	0	2	1330.9	186	191	FALSE	HS90B_HUMAN
iTRAQ Total	Isobaric Tag Samples	iTRAQ Sample 1	mascot_daemon_merge (F600897)	Heat shock protein HSP 90-alpha	HS90A_HUMAN	Sprot_071310.fas	84645.2	1	15	21	32	0.00127	0.355	YIDQEELNK	K	T	0.95	28.5	29.6	7.15	0	2	2	0	2	2064.17	284	292	FALSE	HS90B_HUMAN
iTRAQ Total	Isobaric Tag Samples	iTRAQ Sample 1	mascot_daemon_merge (F600897)	Heat shock protein HSP 90-alpha	HS90A_HUMAN	Sprot_071310.fas	84645.2	1	15	21	32	0.00127	0.355	YYTSASGDEMVSLK	R	D	0.95	36.4	30.3	10.4	0	2	3	0	2	2463.32	465	478	TRUE
iTRAQ Total	Isobaric Tag Samples	iTRAQ Sample 1	mascot_daemon_merge (F600897)	Interleukin enhancer-binding factor 2	ILF2_HUMAN	Sprot_071310.fas	43044.7	1	3	3	3	0.00012	0.0949	ILITTVPPNLR	K	K	0.95	22.3	25	6.11	0	1	0	0	2	1540.97	175	185	TRUE
iTRAQ Total	Isobaric Tag Samples	iTRAQ Sample 1	mascot_daemon_merge (F600897)	Interleukin enhancer-binding factor 2	ILF2_HUMAN	Sprot_071310.fas	43044.7	1	3	3	3	0.00012	0.0949	VKPAPDETSFSEALLK	R	R	0.881	10.9	29.6	2.85	0	1	0	0	2	2644.53	44	59	TRUE
iTRAQ Total	Isobaric Tag Samples	iTRAQ Sample 1	mascot_daemon_merge (F600897)	Interleukin enhancer-binding factor 2	ILF2_HUMAN	Sprot_071310.fas	43044.7	1	3	3	3	0.00012	0.0949	VLQSALAAIR	K	H	0.95	36.5	25	5.38	0	1	0	0	2	1345.85	197	206	TRUE
iTRAQ Total	Isobaric Tag Samples	iTRAQ Sample 1	mascot_daemon_merge (F600897)	ATPase family AAA domain-containing protein 3B	ATD3B_HUMAN	Sprot_071310.fas	72556	1	3	3	3	0.00012	0.0664	GEGAGPPPPLPPAQPGAEGGGDR	K	G	0.95	37.1	28.5	6.59	0	0	1	0	2	2386.2	13	35	TRUE
iTRAQ Total	Isobaric Tag Samples	iTRAQ Sample 1	mascot_daemon_merge (F600897)	ATPase family AAA domain-containing protein 3B	ATD3B_HUMAN	Sprot_071310.fas	72556	1	3	3	3	0.00012	0.0664	ITVLEALR	R	H	0.95	22.4	25	2.17	0	1	0	0	2	1218.77	291	298	TRUE
iTRAQ Total	Isobaric Tag Samples	iTRAQ Sample 1	mascot_daemon_merge (F600897)	ATPase family AAA domain-containing protein 3B	ATD3B_HUMAN	Sprot_071310.fas	72556	1	3	3	3	0.00012	0.0664	LKEYEAAVEQLK	K	S	0.95	13.5	28.9	3.7	0	0	1	0	2	2333.38	93	104	TRUE
iTRAQ Total	Isobaric Tag Samples	iTRAQ Sample 1	mascot_daemon_merge (F600897)	Neutral alpha-glucosidase AB	GANAB_HUMAN	Sprot_071310.fas	106858	1	12	19	21	0.000837	0.149	AFFAGSQR	R	F	0.95	10.5	25	3.77	0	1	0	0	2	1187.65	603	610	TRUE
iTRAQ Total	Isobaric Tag Samples	iTRAQ Sample 1	mascot_daemon_merge (F600897)	Neutral alpha-glucosidase AB	GANAB_HUMAN	Sprot_071310.fas	106858	1	12	19	21	0.000837	0.149	ALLDSLQLGPDSLTVHLIHEVTK	R	V	0.95	48	29.3	13.6	0	0	1	1	2	3107.79	62	84	TRUE
iTRAQ Total	Isobaric Tag Samples	iTRAQ Sample 1	mascot_daemon_merge (F600897)	Neutral alpha-glucosidase AB	GANAB_HUMAN	Sprot_071310.fas	106858	1	12	19	21	0.000837	0.149	DGDKPEETQGK	R	A	0.95	28.8	29.3	3.92	0	1	1	0	2	2116.17	207	217	TRUE
iTRAQ Total	Isobaric Tag Samples	iTRAQ Sample 1	mascot_daemon_merge (F600897)	Neutral alpha-glucosidase AB	GANAB_HUMAN	Sprot_071310.fas	106858	1	12	19	21	0.000837	0.149	IDELEPR	R	R	0.826	21.6	26.8	0.125	0	1	0	0	2	1175.66	103	109	TRUE
iTRAQ Total	Isobaric Tag Samples	iTRAQ Sample 1	mascot_daemon_merge (F600897)	Neutral alpha-glucosidase AB	GANAB_HUMAN	Sprot_071310.fas	106858	1	12	19	21	0.000837	0.149	LDLLEDR	R	S	0.891	24.6	27.5	0	0	1	0	0	2	1177.67	158	164	TRUE
iTRAQ Total	Isobaric Tag Samples	iTRAQ Sample 1	mascot_daemon_merge (F600897)	Neutral alpha-glucosidase AB	GANAB_HUMAN	Sprot_071310.fas	106858	1	12	19	21	0.000837	0.149	LVAIVDPHIK	K	V	0.95	27.6	25	5.96	0	1	2	0	2	1713.09	463	472	TRUE
iTRAQ Total	Isobaric Tag Samples	iTRAQ Sample 1	mascot_daemon_merge (F600897)	Neutral alpha-glucosidase AB	GANAB_HUMAN	Sprot_071310.fas	106858	1	12	19	21	0.000837	0.149	QEFLLR	R	R	0.95	26.8	26.2	1.09	1	0	0	0	2	1109.66	858	863	TRUE
iTRAQ Total	Isobaric Tag Samples	iTRAQ Sample 1	mascot_daemon_merge (F600897)	Neutral alpha-glucosidase AB	GANAB_HUMAN	Sprot_071310.fas	106858	1	12	19	21	0.000837	0.149	VHEELR	R	N	0.871	20	27.4	0.509	0	0	1	0	2	1086.62	479	484	TRUE
iTRAQ Total	Isobaric Tag Samples	iTRAQ Sample 1	mascot_daemon_merge (F600897)	Neutral alpha-glucosidase AB	GANAB_HUMAN	Sprot_071310.fas	106858	1	12	19	21	0.000837	0.149	VLLVLELQGLQK	K	N	0.95	44.5	25	7.46	0	1	1	0	2	1961.26	85	96	TRUE
iTRAQ Total	Isobaric Tag Samples	iTRAQ Sample 1	mascot_daemon_merge (F600897)	Neutral alpha-glucosidase AB	GANAB_HUMAN	Sprot_071310.fas	106858	1	12	19	21	0.000837	0.149	VPDVLVADPPIAR	R	L	0.95	20.5	28.5	1.28	0	1	0	0	2	1665.98	115	127	TRUE
iTRAQ Total	Isobaric Tag Samples	iTRAQ Sample 1	mascot_daemon_merge (F600897)	Neutral alpha-glucosidase AB	GANAB_HUMAN	Sprot_071310.fas	106858	1	12	19	21	0.000837	0.149	VSQGSKDPAEGDGAQPEETPR	R	D	0.95	35	29.2	15.7	0	1	2	0	2	2763.4	186	206	TRUE
iTRAQ Total	Isobaric Tag Samples	iTRAQ Sample 1	mascot_daemon_merge (F600897)	Neutral alpha-glucosidase AB	GANAB_HUMAN	Sprot_071310.fas	106858	1	12	19	21	0.000837	0.149	VVIIGAGKPAAVVLQTK	R	G	0.95	39.5	25	9.11	0	1	1	0	2	2576.66	892	908	TRUE
iTRAQ Total	Isobaric Tag Samples	iTRAQ Sample 1	mascot_daemon_merge (F600897)	Clusterin	CLUS_HUMAN	Sprot_071310.fas	52476.9	1	4	6	9	0.000359	0.114	ASSIIDELFQDR	R	F	0.95	33.5	27.6	7.92	0	2	0	0	2	1698.89	183	194	TRUE
iTRAQ Total	Isobaric Tag Samples	iTRAQ Sample 1	mascot_daemon_merge (F600897)	Clusterin	CLUS_HUMAN	Sprot_071310.fas	52476.9	1	4	6	9	0.000359	0.114	ELDESLQVAER	R	L	0.95	34.2	27.2	4.77	0	1	0	0	2	1592.84	326	336	TRUE
iTRAQ Total	Isobaric Tag Samples	iTRAQ Sample 1	mascot_daemon_merge (F600897)	Clusterin	CLUS_HUMAN	Sprot_071310.fas	52476.9	1	4	6	9	0.000359	0.114	KTLLSNLEEAK	R	K	0.95	49.8	27.4	10.8	0	1	1	0	2	2158.32	68	78	TRUE
iTRAQ Total	Isobaric Tag Samples	iTRAQ Sample 1	mascot_daemon_merge (F600897)	Clusterin	CLUS_HUMAN	Sprot_071310.fas	52476.9	1	4	6	9	0.000359	0.114	LFDSDPITVTVPVEVSR	K	K	0.95	79.2	29.6	13.2	0	3	1	0	2	2178.2	409	425	TRUE
iTRAQ Total	Isobaric Tag Samples	iTRAQ Sample 1	mascot_daemon_merge (F600897)	Cation-dependent mannose-6-phosphate receptor	MPRD_HUMAN	Sprot_071310.fas	30975.1	0.998	2	2	3	0.00012	0.126	GVGDDQLGEESEERDDHLLPM	R	-	0.95	52.9	25	5	0	0	2	0	2	2661.23	257	277	TRUE
iTRAQ Total	Isobaric Tag Samples	iTRAQ Sample 1	mascot_daemon_merge (F600897)	Cation-dependent mannose-6-phosphate receptor	MPRD_HUMAN	Sprot_071310.fas	30975.1	0.998	2	2	3	0.00012	0.126	HTLADNFNPVSEER	R	G	0.95	36.2	25.8	7.09	0	1	0	0	2	1932.97	148	161	TRUE
iTRAQ Total	Isobaric Tag Samples	iTRAQ Sample 1	mascot_daemon_merge (F600897)	ATP-dependent RNA helicase DDX1	DDX1_HUMAN	Sprot_071310.fas	82415.1	1	4	4	5	0.000199	0.0703	FGFGFGGTGK	K	K	0.95	15.3	27.6	1.8	0	1	0	0	2	1582.88	163	172	TRUE
iTRAQ Total	Isobaric Tag Samples	iTRAQ Sample 1	mascot_daemon_merge (F600897)	ATP-dependent RNA helicase DDX1	DDX1_HUMAN	Sprot_071310.fas	82415.1	1	4	4	5	0.000199	0.0703	FLPNAPK	K	A	0.95	20.5	25.7	1.19	0	1	0	0	2	1394.86	282	288	TRUE
iTRAQ Total	Isobaric Tag Samples	iTRAQ Sample 1	mascot_daemon_merge (F600897)	ATP-dependent RNA helicase DDX1	DDX1_HUMAN	Sprot_071310.fas	82415.1	1	4	4	5	0.000199	0.0703	GHVDILAPTVQELAALEK	K	E	0.95	41	29.3	6.28	0	1	0	0	2	2512.46	703	720	TRUE
iTRAQ Total	Isobaric Tag Samples	iTRAQ Sample 1	mascot_daemon_merge (F600897)	ATP-dependent RNA helicase DDX1	DDX1_HUMAN	Sprot_071310.fas	82415.1	1	4	4	5	0.000199	0.0703	TGAFSIPVIQIVYETLK	K	D	0.95	51.2	26.8	10.9	0	0	2	0	2	2791.67	53	69	TRUE
iTRAQ Total	Isobaric Tag Samples	iTRAQ Sample 1	mascot_daemon_merge (F600897)	Dihydropyrimidinase-related protein 2	DPYL2_HUMAN	Sprot_071310.fas	62276	1	26	40	108	0.0043	0.615	AITIANQTNCPLYITK	R	V	0.95	49.2	30.3	13.5	0	6	6	0	2	2723.52	239	254	TRUE
iTRAQ Total	Isobaric Tag Samples	iTRAQ Sample 1	mascot_daemon_merge (F600897)	Dihydropyrimidinase-related protein 2	DPYL2_HUMAN	Sprot_071310.fas	62276	1	26	40	108	0.0043	0.615	AVGKDNFTLIPEGTNGTEER	K	M	0.95	60.6	30.4	13	0	0	3	0	2	2757.45	342	361	TRUE
iTRAQ Total	Isobaric Tag Samples	iTRAQ Sample 1	mascot_daemon_merge (F600897)	Dihydropyrimidinase-related protein 2	DPYL2_HUMAN	Sprot_071310.fas	62276	1	26	40	108	0.0043	0.615	AVVTGK	K	M	0.914	15.7	30.1	1.4	0	1	0	0	2	1182.77	369	374	TRUE	OPA1_HUMAN
iTRAQ Total	Isobaric Tag Samples	iTRAQ Sample 1	mascot_daemon_merge (F600897)	Dihydropyrimidinase-related protein 2	DPYL2_HUMAN	Sprot_071310.fas	62276	1	26	40	108	0.0043	0.615	DHGVNSFLVYMAFK	K	D	0.95	61.9	29.2	6.92	0	1	0	0	2	2252.2	158	171	TRUE
iTRAQ Total	Isobaric Tag Samples	iTRAQ Sample 1	mascot_daemon_merge (F600897)	Dihydropyrimidinase-related protein 2	DPYL2_HUMAN	Sprot_071310.fas	62276	1	26	40	108	0.0043	0.615	DIGAIAQVHAENGDIIAEEQQR	R	I	0.95	89.7	29.4	14.8	0	3	11	8	2	2682.36	190	211	TRUE
iTRAQ Total	Isobaric Tag Samples	iTRAQ Sample 1	mascot_daemon_merge (F600897)	Dihydropyrimidinase-related protein 2	DPYL2_HUMAN	Sprot_071310.fas	62276	1	26	40	108	0.0043	0.615	DNFTLIPEGTNGTEER	K	M	0.95	100	25.1	12.2	0	3	1	0	2	2098.03	346	361	TRUE
iTRAQ Total	Isobaric Tag Samples	iTRAQ Sample 1	mascot_daemon_merge (F600897)	Dihydropyrimidinase-related protein 2	DPYL2_HUMAN	Sprot_071310.fas	62276	1	26	40	108	0.0043	0.615	FQLTDCQIYEVLSVIR	R	D	0.95	44	30.8	15.4	0	0	2	0	2	2581.4	174	189	TRUE
iTRAQ Total	Isobaric Tag Samples	iTRAQ Sample 1	mascot_daemon_merge (F600897)	Dihydropyrimidinase-related protein 2	DPYL2_HUMAN	Sprot_071310.fas	62276	1	26	40	108	0.0043	0.615	FQMPDQGMTSADDFFQGTK	R	A	0.95	50.8	25.7	4.43	0	3	2	0	2	2776.31	76	94	TRUE
iTRAQ Total	Isobaric Tag Samples	iTRAQ Sample 1	mascot_daemon_merge (F600897)	Dihydropyrimidinase-related protein 2	DPYL2_HUMAN	Sprot_071310.fas	62276	1	26	40	108	0.0043	0.615	GIQEEMEALVK	K	D	0.95	58.1	29.4	8.89	0	4	2	0	2	1855.05	147	157	TRUE
iTRAQ Total	Isobaric Tag Samples	iTRAQ Sample 1	mascot_daemon_merge (F600897)	Dihydropyrimidinase-related protein 2	DPYL2_HUMAN	Sprot_071310.fas	62276	1	26	40	108	0.0043	0.615	GLYDGPVCEVSVTPK	R	T	0.95	34.1	30.5	5.47	0	2	1	0	2	2522.38	497	511	TRUE
iTRAQ Total	Isobaric Tag Samples	iTRAQ Sample 1	mascot_daemon_merge (F600897)	Dihydropyrimidinase-related protein 2	DPYL2_HUMAN	Sprot_071310.fas	62276	1	26	40	108	0.0043	0.615	GSPLVVISQGK	R	I	0.95	25.6	27.4	5.04	0	3	0	0	2	1693.05	441	451	TRUE	DPYL1_HUMAN
iTRAQ Total	Isobaric Tag Samples	iTRAQ Sample 1	mascot_daemon_merge (F600897)	Dihydropyrimidinase-related protein 2	DPYL2_HUMAN	Sprot_071310.fas	62276	1	26	40	108	0.0043	0.615	GTVVYGEPITASLGTDGSHYWSK	K	N	0.95	64.8	30.9	11.6	0	0	1	1	2	3033.58	271	293	TRUE
iTRAQ Total	Isobaric Tag Samples	iTRAQ Sample 1	mascot_daemon_merge (F600897)	Dihydropyrimidinase-related protein 2	DPYL2_HUMAN	Sprot_071310.fas	62276	1	26	40	108	0.0043	0.615	IAVGSDADLVIWDPDSVK	R	T	0.95	33	30.6	6.33	0	2	0	0	2	2508.38	401	418	TRUE
iTRAQ Total	Isobaric Tag Samples	iTRAQ Sample 1	mascot_daemon_merge (F600897)	Dihydropyrimidinase-related protein 2	DPYL2_HUMAN	Sprot_071310.fas	62276	1	26	40	108	0.0043	0.615	ILDLGITGPEGHVLSRPEEVEAEAVNR	R	A	0.95	23.4	31.7	9.4	0	1	3	1	2	3205.7	212	238	TRUE
iTRAQ Total	Isobaric Tag Samples	iTRAQ Sample 1	mascot_daemon_merge (F600897)	Dihydropyrimidinase-related protein 2	DPYL2_HUMAN	Sprot_071310.fas	62276	1	26	40	108	0.0043	0.615	IVLEDGTLHVTEGSGR	K	Y	0.95	68.8	29.1	8.2	0	2	3	0	2	1987.08	452	467	TRUE
iTRAQ Total	Isobaric Tag Samples	iTRAQ Sample 1	mascot_daemon_merge (F600897)	Dihydropyrimidinase-related protein 2	DPYL2_HUMAN	Sprot_071310.fas	62276	1	26	40	108	0.0043	0.615	IVNDDQSFYADIYMEDGLIK	K	Q	0.95	28	31.3	8.7	0	0	5	0	2	3277.71	24	43	TRUE	DPYL3_HUMAN
iTRAQ Total	Isobaric Tag Samples	iTRAQ Sample 1	mascot_daemon_merge (F600897)	Dihydropyrimidinase-related protein 2	DPYL2_HUMAN	Sprot_071310.fas	62276	1	26	40	108	0.0043	0.615	KGTVVYGEPITASLGTDGSHYWSK	K	N	0.922	20.5	31.3	0	0	0	0	0	2	3770.08	270	293	TRUE
iTRAQ Total	Isobaric Tag Samples	iTRAQ Sample 1	mascot_daemon_merge (F600897)	Dihydropyrimidinase-related protein 2	DPYL2_HUMAN	Sprot_071310.fas	62276	1	26	40	108	0.0043	0.615	KPFPDFVYK	R	R	0.95	25.7	27.8	4.77	0	1	2	1	2	2053.23	472	480	TRUE
iTRAQ Total	Isobaric Tag Samples	iTRAQ Sample 1	mascot_daemon_merge (F600897)	Dihydropyrimidinase-related protein 2	DPYL2_HUMAN	Sprot_071310.fas	62276	1	26	40	108	0.0043	0.615	MDENQFVAVTSTNAAK	K	V	0.95	42.8	29.6	14.2	0	2	2	0	2	2335.21	375	390	TRUE	DPYL1_HUMAN,DPYL3_HUMAN
iTRAQ Total	Isobaric Tag Samples	iTRAQ Sample 1	mascot_daemon_merge (F600897)	Dihydropyrimidinase-related protein 2	DPYL2_HUMAN	Sprot_071310.fas	62276	1	26	40	108	0.0043	0.615	MSVIWDK	R	A	0.95	34.4	28.3	1.19	0	2	0	0	2	1486.86	362	368	TRUE	DPYL3_HUMAN
iTRAQ Total	Isobaric Tag Samples	iTRAQ Sample 1	mascot_daemon_merge (F600897)	Dihydropyrimidinase-related protein 2	DPYL2_HUMAN	Sprot_071310.fas	62276	1	26	40	108	0.0043	0.615	MVIPGGIDVHTR	R	F	0.95	34.2	28.5	5.8	0	5	0	0	2	1614.89	64	75	TRUE
iTRAQ Total	Isobaric Tag Samples	iTRAQ Sample 1	mascot_daemon_merge (F600897)	Dihydropyrimidinase-related protein 2	DPYL2_HUMAN	Sprot_071310.fas	62276	1	26	40	108	0.0043	0.615	QIGENLIVPGGVK	K	T	0.95	30.1	28.5	6.55	0	3	0	0	2	1933.16	44	56	TRUE	DPYL1_HUMAN
iTRAQ Total	Isobaric Tag Samples	iTRAQ Sample 1	mascot_daemon_merge (F600897)	Dihydropyrimidinase-related protein 2	DPYL2_HUMAN	Sprot_071310.fas	62276	1	26	40	108	0.0043	0.615	QQAPPVR	K	N	0.95	21.9	27.2	1.31	0	1	0	0	2	1099.65	526	532	TRUE
iTRAQ Total	Isobaric Tag Samples	iTRAQ Sample 1	mascot_daemon_merge (F600897)	Dihydropyrimidinase-related protein 2	DPYL2_HUMAN	Sprot_071310.fas	62276	1	26	40	108	0.0043	0.615	THNSSLEYNIFEGMECR	K	G	0.95	12.6	25	5.34	0	0	1	0	2	2382.04	424	440	TRUE
iTRAQ Total	Isobaric Tag Samples	iTRAQ Sample 1	mascot_daemon_merge (F600897)	Dihydropyrimidinase-related protein 2	DPYL2_HUMAN	Sprot_071310.fas	62276	1	26	40	108	0.0043	0.615	TVTPASSAK	K	T	0.95	36	28.3	3.38	0	2	0	0	2	1469.88	512	520	TRUE
iTRAQ Total	Isobaric Tag Samples	iTRAQ Sample 1	mascot_daemon_merge (F600897)	Dihydropyrimidinase-related protein 2	DPYL2_HUMAN	Sprot_071310.fas	62276	1	26	40	108	0.0043	0.615	VFNLYPR	K	K	0.95	27.3	27.7	2.52	0	4	0	0	2	1212.7	391	397	TRUE
iTRAQ Total	Isobaric Tag Samples	iTRAQ Sample 1	mascot_daemon_merge (F600897)	Uncharacterized protein KIAA0090	K0090_HUMAN	Sprot_071310.fas	111743	0.998	2	2	3	0.00012	0.0352	GTAEGAVDAMLLHGQDVITVSNGGR	K	I	0.95	72.4	29.2	18.8	0	0	2	0	2	2789.41	81	105	TRUE
iTRAQ Total	Isobaric Tag Samples	iTRAQ Sample 1	mascot_daemon_merge (F600897)	Uncharacterized protein KIAA0090	K0090_HUMAN	Sprot_071310.fas	111743	0.998	2	2	3	0.00012	0.0352	VLLLIDDEYK	K	V	0.95	22.2	28.2	4.51	0	0	1	0	2	1829.09	639	648	TRUE
iTRAQ Total	Isobaric Tag Samples	iTRAQ Sample 1	mascot_daemon_merge (F600897)	Adenosylhomocysteinase	SAHH_HUMAN	Sprot_071310.fas	47699.1	1	3	3	3	0.00012	0.0949	DGPLNMILDDGGDLTNLIHTK	K	Y	0.95	69.4	30.9	9.85	0	0	1	0	2	2877.51	122	142	TRUE
iTRAQ Total	Isobaric Tag Samples	iTRAQ Sample 1	mascot_daemon_merge (F600897)	Adenosylhomocysteinase	SAHH_HUMAN	Sprot_071310.fas	47699.1	1	3	3	3	0.00012	0.0949	VADIGLAAWGR	K	K	0.95	15	27.5	2.07	0	1	0	0	2	1432.82	9	19	TRUE
iTRAQ Total	Isobaric Tag Samples	iTRAQ Sample 1	mascot_daemon_merge (F600897)	Adenosylhomocysteinase	SAHH_HUMAN	Sprot_071310.fas	47699.1	1	3	3	3	0.00012	0.0949	YPQLLPGIR	K	G	0.855	8.05	27.4	2.68	0	1	0	0	2	1665.03	143	151	TRUE
iTRAQ Total	Isobaric Tag Samples	iTRAQ Sample 1	mascot_daemon_merge (F600897)	Nuclear autoantigenic sperm protein	NASP_HUMAN	Sprot_071310.fas	85217.5	1	3	3	3	0.00012	0.0964	GGAAPEGPNEAEVTSGKPEQEVPDAEEEK	K	S	0.95	32.4	31.3	11.7	0	0	1	0	2	3863.96	215	243	TRUE
iTRAQ Total	Isobaric Tag Samples	iTRAQ Sample 1	mascot_daemon_merge (F600897)	Nuclear autoantigenic sperm protein	NASP_HUMAN	Sprot_071310.fas	85217.5	1	3	3	3	0.00012	0.0964	HLVMGDIPAAVNAFQEAASLLGK	K	K	0.95	15.7	30.9	4.18	0	0	0	1	2	2977.63	53	75	TRUE
iTRAQ Total	Isobaric Tag Samples	iTRAQ Sample 1	mascot_daemon_merge (F600897)	Nuclear autoantigenic sperm protein	NASP_HUMAN	Sprot_071310.fas	85217.5	1	3	3	3	0.00012	0.0964	IEDVPAPSTSADKVESLDVDSEAK	K	K	0.95	0	0	5.26	0	0	1	0	2	3414.83	21	44	TRUE
iTRAQ Total	Isobaric Tag Samples	iTRAQ Sample 1	mascot_daemon_merge (F600897)	Sodium/potassium-transporting ATPase subunit alpha-2	AT1A2_HUMAN	Sprot_071310.fas	112251	1	11	15	18	0.000717	0.264	AAVPDAVGK	R	C	0.95	32.5	25	6.72	0	1	0	0	2	1435.87	594	602	FALSE	AT1A3_HUMAN,AT1A1_HUMAN
iTRAQ Total	Isobaric Tag Samples	iTRAQ Sample 1	mascot_daemon_merge (F600897)	Sodium/potassium-transporting ATPase subunit alpha-2	AT1A2_HUMAN	Sprot_071310.fas	112251	1	11	15	18	0.000717	0.264	EDSPQSHVLVMK	R	G	0.95	66.2	28.7	4.77	0	1	0	0	2	1994.08	494	505	TRUE
iTRAQ Total	Isobaric Tag Samples	iTRAQ Sample 1	mascot_daemon_merge (F600897)	Sodium/potassium-transporting ATPase subunit alpha-2	AT1A2_HUMAN	Sprot_071310.fas	112251	1	11	15	18	0.000717	0.264	EIPLDKEMQDAFQNAYMELGGLGER	K	V	0.95	24.3	29.9	7.32	0	0	3	0	2	3494.74	524	548	TRUE
iTRAQ Total	Isobaric Tag Samples	iTRAQ Sample 1	mascot_daemon_merge (F600897)	Sodium/potassium-transporting ATPase subunit alpha-2	AT1A2_HUMAN	Sprot_071310.fas	112251	1	11	15	18	0.000717	0.264	EKELDELKK	K	E	0.95	19.8	25.4	3.54	0	1	0	0	2	2348.45	27	35	TRUE
iTRAQ Total	Isobaric Tag Samples	iTRAQ Sample 1	mascot_daemon_merge (F600897)	Sodium/potassium-transporting ATPase subunit alpha-2	AT1A2_HUMAN	Sprot_071310.fas	112251	1	11	15	18	0.000717	0.264	EVAMDDHK	K	L	0.95	36	25.9	1.22	0	1	2	0	2	1568.82	36	43	TRUE
iTRAQ Total	Isobaric Tag Samples	iTRAQ Sample 1	mascot_daemon_merge (F600897)	Sodium/potassium-transporting ATPase subunit alpha-2	AT1A2_HUMAN	Sprot_071310.fas	112251	1	11	15	18	0.000717	0.264	EYSPAATTAENGGGK	R	K	0.95	25.1	27.3	8.12	0	1	0	0	2	2062.06	8	22	TRUE
iTRAQ Total	Isobaric Tag Samples	iTRAQ Sample 1	mascot_daemon_merge (F600897)	Sodium/potassium-transporting ATPase subunit alpha-2	AT1A2_HUMAN	Sprot_071310.fas	112251	1	11	15	18	0.000717	0.264	GVGIISEGNETVEDIAAR	K	L	0.95	115	29.1	13.6	0	3	1	0	2	2134.13	627	644	FALSE	AT1A3_HUMAN,AT1A1_HUMAN
iTRAQ Total	Isobaric Tag Samples	iTRAQ Sample 1	mascot_daemon_merge (F600897)	Sodium/potassium-transporting ATPase subunit alpha-2	AT1A2_HUMAN	Sprot_071310.fas	112251	1	11	15	18	0.000717	0.264	IMDSFK	K	N	0.938	17	27.8	1.12	0	1	0	0	2	1348.78	155	160	TRUE
iTRAQ Total	Isobaric Tag Samples	iTRAQ Sample 1	mascot_daemon_merge (F600897)	Sodium/potassium-transporting ATPase subunit alpha-2	AT1A2_HUMAN	Sprot_071310.fas	112251	1	11	15	18	0.000717	0.264	KADIGIAMGISGSDVSK	K	Q	0.95	42.2	30	6.52	0	1	0	0	2	2577.47	724	740	TRUE
iTRAQ Total	Isobaric Tag Samples	iTRAQ Sample 1	mascot_daemon_merge (F600897)	Sodium/potassium-transporting ATPase subunit alpha-2	AT1A2_HUMAN	Sprot_071310.fas	112251	1	11	15	18	0.000717	0.264	LCFVGLMSMIDPPR	K	A	0.95	13.2	26.3	3	0	1	0	0	2	1944.97	580	593	TRUE
iTRAQ Total	Isobaric Tag Samples	iTRAQ Sample 1	mascot_daemon_merge (F600897)	Sodium/potassium-transporting ATPase subunit alpha-2	AT1A2_HUMAN	Sprot_071310.fas	112251	1	11	15	18	0.000717	0.264	LIFDNLK	R	K	0.95	23.8	26.4	2.89	0	2	0	0	2	1470.91	764	770	FALSE	AT1A3_HUMAN,AT1A1_HUMAN
iTRAQ Total	Isobaric Tag Samples	iTRAQ Sample 1	mascot_daemon_merge (F600897)	Sodium/potassium-transporting ATPase subunit alpha-2	AT1A2_HUMAN	Sprot_071310.fas	112251	1	11	15	18	0.000717	0.264	LIFDNLKK	R	S	0.95	27.4	25	2.1	0	1	1	0	2	1903.21	764	771	FALSE	AT1A3_HUMAN,AT1A1_HUMAN
iTRAQ Total	Isobaric Tag Samples	iTRAQ Sample 1	mascot_daemon_merge (F600897)	Sodium/potassium-transporting ATPase subunit alpha-2	AT1A2_HUMAN	Sprot_071310.fas	112251	1	11	15	18	0.000717	0.264	LIIVEGCQR	K	Q	0.95	40.2	26.9	4.22	1	0	0	0	2	1380.77	696	704	FALSE	AT1A3_HUMAN,AT1A1_HUMAN
iTRAQ Total	Isobaric Tag Samples	iTRAQ Sample 1	mascot_daemon_merge (F600897)	Sodium/potassium-transporting ATPase subunit alpha-2	AT1A2_HUMAN	Sprot_071310.fas	112251	1	11	15	18	0.000717	0.264	NHTEIVFAR	K	T	0.95	24.1	27.5	4.06	0	1	1	0	2	1390.78	681	689	TRUE
iTRAQ Total	Isobaric Tag Samples	iTRAQ Sample 1	mascot_daemon_merge (F600897)	Sodium/potassium-transporting ATPase subunit alpha-2	AT1A2_HUMAN	Sprot_071310.fas	112251	1	11	15	18	0.000717	0.264	NLEAVETLGSTSTICSDK	K	T	0.95	40.8	28.6	5.09	0	1	0	0	2	2522.29	358	375	FALSE	AT1A3_HUMAN,AT1A1_HUMAN
iTRAQ Total	Isobaric Tag Samples	iTRAQ Sample 1	mascot_daemon_merge (F600897)	Sodium/potassium-transporting ATPase subunit alpha-2	AT1A2_HUMAN	Sprot_071310.fas	112251	1	11	15	18	0.000717	0.264	NSVFQQGMK	R	N	0.95	27.3	28.6	8.74	0	3	0	0	2	1662.91	939	947	FALSE	AT1A3_HUMAN,AT1A1_HUMAN
iTRAQ Total	Isobaric Tag Samples	iTRAQ Sample 1	mascot_daemon_merge (F600897)	Sodium/potassium-transporting ATPase subunit alpha-2	AT1A2_HUMAN	Sprot_071310.fas	112251	1	11	15	18	0.000717	0.264	QAADMILLDDNFASIVTGVEEGR	K	L	0.95	91.6	29.4	11.8	0	1	0	0	2	2768.41	741	763	FALSE	AT1A3_HUMAN,AT1A1_HUMAN
iTRAQ Total	Isobaric Tag Samples	iTRAQ Sample 1	mascot_daemon_merge (F600897)	Sodium/potassium-transporting ATPase subunit alpha-2	AT1A2_HUMAN	Sprot_071310.fas	112251	1	11	15	18	0.000717	0.264	SPEFTHENPLETR	R	N	0.95	28.2	26	2.29	0	1	1	0	2	1860.94	226	238	TRUE
iTRAQ Total	Isobaric Tag Samples	iTRAQ Sample 1	mascot_daemon_merge (F600897)	Sodium/potassium-transporting ATPase subunit alpha-2	AT1A2_HUMAN	Sprot_071310.fas	112251	1	11	15	18	0.000717	0.264	VDNSSLTGESEPQTR	K	S	0.95	68.4	25.3	15.1	0	3	0	0	2	1923.96	211	225	FALSE	AT1A3_HUMAN,AT1A1_HUMAN
iTRAQ Total	Isobaric Tag Samples	iTRAQ Sample 1	mascot_daemon_merge (F600897)	Sodium/potassium-transporting ATPase subunit alpha-2	AT1A2_HUMAN	Sprot_071310.fas	112251	1	11	15	18	0.000717	0.264	VIMVTGDHPITAK	K	A	0.95	47.8	28.9	7.28	0	2	1	0	2	1990.16	610	622	FALSE	AT1A3_HUMAN,AT1A1_HUMAN
iTRAQ Total	Isobaric Tag Samples	iTRAQ Sample 1	mascot_daemon_merge (F600897)	Sodium/potassium-transporting ATPase subunit alpha-2	AT1A2_HUMAN	Sprot_071310.fas	112251	1	11	15	18	0.000717	0.264	VLGFCQLNLPSGK	R	F	0.95	35.1	29.8	5.21	0	1	1	0	2	2030.14	549	561	TRUE
iTRAQ Total	Isobaric Tag Samples	iTRAQ Sample 1	mascot_daemon_merge (F600897)	Sodium/potassium-transporting ATPase subunit alpha-2	AT1A2_HUMAN	Sprot_071310.fas	112251	1	11	15	18	0.000717	0.264	VPADLR	R	I	0.881	27.2	25	-0.591	0	1	0	0	2	974.594	197	202	FALSE	AT2A2_HUMAN,AT1A3_HUMAN
iTRAQ Total	Isobaric Tag Samples	iTRAQ Sample 1	mascot_daemon_merge (F600897)	Calcium-binding mitochondrial carrier protein Aralar1	CMC1_HUMAN	Sprot_071310.fas	74746	1	7	8	8	0.000319	0.192	DIPFSAIYFPVYAHCK	R	L	0.95	13.3	30.9	3.55	0	0	0	1	2	2829.52	491	506	TRUE
iTRAQ Total	Isobaric Tag Samples	iTRAQ Sample 1	mascot_daemon_merge (F600897)	Calcium-binding mitochondrial carrier protein Aralar1	CMC1_HUMAN	Sprot_071310.fas	74746	1	7	8	8	0.000319	0.192	DVEVTKEEFAQSAIR	K	Y	0.95	8.5	30.1	6.85	0	0	1	0	2	2331.27	245	259	TRUE
iTRAQ Total	Isobaric Tag Samples	iTRAQ Sample 1	mascot_daemon_merge (F600897)	Calcium-binding mitochondrial carrier protein Aralar1	CMC1_HUMAN	Sprot_071310.fas	74746	1	7	8	8	0.000319	0.192	FTLGSVAGAVGATAVYPIDLVK	R	T	0.95	43.5	26.6	12.6	0	0	1	0	2	3061.81	330	351	TRUE
iTRAQ Total	Isobaric Tag Samples	iTRAQ Sample 1	mascot_daemon_merge (F600897)	Calcium-binding mitochondrial carrier protein Aralar1	CMC1_HUMAN	Sprot_071310.fas	74746	1	7	8	8	0.000319	0.192	IADLPPANPDHIGGYR	R	L	0.95	14.4	30	6.29	0	0	1	0	2	2315.26	625	640	TRUE
iTRAQ Total	Isobaric Tag Samples	iTRAQ Sample 1	mascot_daemon_merge (F600897)	Calcium-binding mitochondrial carrier protein Aralar1	CMC1_HUMAN	Sprot_071310.fas	74746	1	7	8	8	0.000319	0.192	LLLADENGHVGGLNLLAAGAMAGVPAASLVTPADVIK	K	T	0.95	16	30.4	3.35	0	0	0	1	2	4165.3	507	543	TRUE
iTRAQ Total	Isobaric Tag Samples	iTRAQ Sample 1	mascot_daemon_merge (F600897)	Calcium-binding mitochondrial carrier protein Aralar1	CMC1_HUMAN	Sprot_071310.fas	74746	1	7	8	8	0.000319	0.192	NIFLQYASTEVDGER	R	Y	0.95	38.1	27.6	7.54	0	1	1	0	2	2046.05	18	32	TRUE
iTRAQ Total	Isobaric Tag Samples	iTRAQ Sample 1	mascot_daemon_merge (F600897)	Calcium-binding mitochondrial carrier protein Aralar1	CMC1_HUMAN	Sprot_071310.fas	74746	1	7	8	8	0.000319	0.192	YEGFFGLYR	R	G	0.95	14.2	25.1	1.8	0	1	0	0	2	1455.76	382	390	TRUE
iTRAQ Total	Isobaric Tag Samples	iTRAQ Sample 1	mascot_daemon_merge (F600897)	Hepatoma-derived growth factor	HDGF_HUMAN	Sprot_071310.fas	26770.5	1	4	4	6	0.000239	0.225	ASGYQSSQK	K	K	0.95	42.8	27.6	3.02	0	2	0	0	2	1563.86	97	105	TRUE
iTRAQ Total	Isobaric Tag Samples	iTRAQ Sample 1	mascot_daemon_merge (F600897)	Hepatoma-derived growth factor	HDGF_HUMAN	Sprot_071310.fas	26770.5	1	4	4	6	0.000239	0.225	CGDLVFAK	K	M	0.95	23.5	28	2.05	0	1	0	0	2	1506.83	12	19	TRUE
iTRAQ Total	Isobaric Tag Samples	iTRAQ Sample 1	mascot_daemon_merge (F600897)	Hepatoma-derived growth factor	HDGF_HUMAN	Sprot_071310.fas	26770.5	1	4	4	6	0.000239	0.225	EAENPEGEEK	K	E	0.95	42.7	25.9	4	0	2	0	0	2	1739.89	171	180	TRUE
iTRAQ Total	Isobaric Tag Samples	iTRAQ Sample 1	mascot_daemon_merge (F600897)	Hepatoma-derived growth factor	HDGF_HUMAN	Sprot_071310.fas	26770.5	1	4	4	6	0.000239	0.225	GPPQEEEEEEDEEEEATKEDAEAPGIR	R	D	0.95	18.5	25.4	11.7	0	0	1	0	2	3651.68	209	235	TRUE
iTRAQ Total	Isobaric Tag Samples	iTRAQ Sample 1	mascot_daemon_merge (F600897)	Protein disulfide-isomerase A6	PDIA6_HUMAN	Sprot_071310.fas	48104.3	1	9	10	14	0.000558	0.216	ELSFGR	R	G	0.95	29.8	25	2.06	1	0	0	0	2	1012.57	387	392	TRUE
iTRAQ Total	Isobaric Tag Samples	iTRAQ Sample 1	mascot_daemon_merge (F600897)	Protein disulfide-isomerase A6	PDIA6_HUMAN	Sprot_071310.fas	48104.3	1	9	10	14	0.000558	0.216	GSFSEQGINEFLR	K	E	0.95	28.9	26.9	8.62	0	1	0	0	2	1788.91	374	386	TRUE
iTRAQ Total	Isobaric Tag Samples	iTRAQ Sample 1	mascot_daemon_merge (F600897)	Protein disulfide-isomerase A6	PDIA6_HUMAN	Sprot_071310.fas	48104.3	1	9	10	14	0.000558	0.216	LAAVDATVNQVLASR	K	Y	0.95	20.5	28	8.21	0	2	0	0	2	1833.04	217	231	TRUE
iTRAQ Total	Isobaric Tag Samples	iTRAQ Sample 1	mascot_daemon_merge (F600897)	Protein disulfide-isomerase A6	PDIA6_HUMAN	Sprot_071310.fas	48104.3	1	9	10	14	0.000558	0.216	NLEPEWAAAASEVK	K	E	0.95	42.1	29.3	7.47	0	2	0	0	2	2123.16	195	208	TRUE
iTRAQ Total	Isobaric Tag Samples	iTRAQ Sample 1	mascot_daemon_merge (F600897)	Protein disulfide-isomerase A6	PDIA6_HUMAN	Sprot_071310.fas	48104.3	1	9	10	14	0.000558	0.216	NRPEDYQGGR	K	T	0.95	9.98	25	4.96	0	0	1	0	2	1496.74	109	118	TRUE
iTRAQ Total	Isobaric Tag Samples	iTRAQ Sample 1	mascot_daemon_merge (F600897)	Protein disulfide-isomerase A6	PDIA6_HUMAN	Sprot_071310.fas	48104.3	1	9	10	14	0.000558	0.216	NSYLEVLLK	R	L	0.95	43.1	28.2	6	0	2	0	0	2	1687.03	314	322	TRUE
iTRAQ Total	Isobaric Tag Samples	iTRAQ Sample 1	mascot_daemon_merge (F600897)	Protein disulfide-isomerase A6	PDIA6_HUMAN	Sprot_071310.fas	48104.3	1	9	10	14	0.000558	0.216	SDSSSK	R	K	0.95	17.5	25	2.59	0	2	0	0	2	1218.68	154	159	TRUE
iTRAQ Total	Isobaric Tag Samples	iTRAQ Sample 1	mascot_daemon_merge (F600897)	Protein disulfide-isomerase A6	PDIA6_HUMAN	Sprot_071310.fas	48104.3	1	9	10	14	0.000558	0.216	SGGYSSGK	R	Q	0.95	19.4	27.2	2.04	0	1	0	0	2	1350.75	143	150	TRUE
iTRAQ Total	Isobaric Tag Samples	iTRAQ Sample 1	mascot_daemon_merge (F600897)	Protein disulfide-isomerase A6	PDIA6_HUMAN	Sprot_071310.fas	48104.3	1	9	10	14	0.000558	0.216	TGEAIVDAALSALR	R	Q	0.95	23.4	28.6	3.6	0	1	1	0	2	1690.96	119	132	TRUE
iTRAQ Total	Isobaric Tag Samples	iTRAQ Sample 1	mascot_daemon_merge (F600897)	Apolipoprotein C-III	APOC3_HUMAN	Sprot_071310.fas	10834.3	0.998	2	2	2	7.97e-05	0.273	DALSSVQESQVAQQAR	K	G	0.95	56.1	28.2	8.8	0	1	0	0	2	2021.06	45	60	TRUE
iTRAQ Total	Isobaric Tag Samples	iTRAQ Sample 1	mascot_daemon_merge (F600897)	Apolipoprotein C-III	APOC3_HUMAN	Sprot_071310.fas	10834.3	0.998	2	2	2	7.97e-05	0.273	GWVTDGFSSLK	R	D	0.95	42.2	28.8	6.35	0	1	0	0	2	1805.01	61	71	TRUE
iTRAQ Total	Isobaric Tag Samples	iTRAQ Sample 1	mascot_daemon_merge (F600897)	Collagen alpha-1(XVIII) chain	COIA1_HUMAN	Sprot_071310.fas	178170	1	3	4	5	0.000199	0.0462	DFQPVLHLVALNSPLSGGMR	R	G	0.95	49.8	30.3	7.85	0	0	2	0	2	2455.34	1576	1595	TRUE
iTRAQ Total	Isobaric Tag Samples	iTRAQ Sample 1	mascot_daemon_merge (F600897)	Collagen alpha-1(XVIII) chain	COIA1_HUMAN	Sprot_071310.fas	178170	1	3	4	5	0.000199	0.0462	GLELEPGAGLFVAQAGGADPDKFQGVIAELK	R	V	0.95	79.3	30.2	18.6	0	0	1	1	2	4010.24	609	639	TRUE
[truncated: 5,470 more rows]
