# Supplementary material for: Quantitative proteomic analysis shows differentially expressed HSPB1 in glioblastoma as a discriminating short from long survival factor and NOVA1 as a differentiation factor between low-grade astrocytoma and oligodendroglioma
Source: BMC Cancer. 2015 Jun 25;15:481. doi: 10.1186/s12885-015-1473-9 (PMC4502388; doi:10.1186/s12885-015-1473-9)
Supplement: Additional file 5: — Table S3 Protein ratio. [file 12885_2015_1473_MOESM5_ESM.xls]

## Sheet: porotein ratio
Id Protein	Acc	NN	AST II	GBM SS	GBM LS	OLI II	OLI III	Spectra Count
(Q08170) Serine/arginine-rich splicing factor 4	SRSF4_HUMAN	Ref	0.6	1.7	1.1	0.7	1.4	2
(Q15149) Plectin	PLEC_HUMAN	Ref	1.2	0.6	0.6	1.2	0.6	58
10-formyltetrahydrofolate dehydrogenase	FTHFD_HUMAN	Ref	-0.5	-0.4	-0.5	0	-1.1	5
116 kDa U5 small nuclear ribonucleoprotein component	U5S1_HUMAN	Ref	0.3	0.8	0.7	0.9	1.2	4
26S proteasome non-ATPase regulatory subunit 3	PSMD3_HUMAN	Ref	-0.4	-0.7	0.4	-0.8	-1	3
2-oxoglutarate dehydrogenase, mitochondrial	ODO1_HUMAN	Ref	-0.1	-0.9	-1.2	-0.3	-1.1	5
40S ribosomal protein S14	RS14_HUMAN	Ref	0	1.2	1.3	1.3	0.5	3
40S ribosomal protein S18	RS18_HUMAN	Ref	-0.2	0.3	1	-0.3	-0.5	2
40S ribosomal protein S2	RS2_HUMAN	Ref	0.5	0.9	0.8	1.1	1.6	3
40S ribosomal protein SA	RSSA_HUMAN	Ref	0.4	0.6	0.7	0.6	1.1	5
4-trimethylaminobutyraldehyde dehydrogenase	AL9A1_HUMAN	Ref	0.5	0.1	0.2	1.2	0.6	3
60 kDa SS-A/Ro ribonucleoprotein	RO60_HUMAN	Ref	1	1.2	1.7	0.9	1.1	3
60S ribosomal protein L10	RL10_HUMAN	Ref	0.5	1.1	1	0.4	0.5	4
60S ribosomal protein L13	RL13_HUMAN	Ref	0	0.2	0.8	1.1	0.9	5
60S ribosomal protein L14	RL14_HUMAN	Ref	0.4	1.2	1	0.6	0.8	9
60S ribosomal protein L17	RL17_HUMAN	Ref	0.2	0.9	1	0.2	0.6	2
60S ribosomal protein L5	RL5_HUMAN	Ref	0.6	1	0.9	0.2	0.5	3
60S ribosomal protein L8	RL8_HUMAN	Ref	0.2	1	1.2	0.6	0.9	3
6-phosphofructokinase type C	K6PP_HUMAN	Ref	-0.2	-1	-1.1	0.2	-0.5	8
78 kDa glucose-regulated protein	GRP78_HUMAN	Ref	0.3	1.1	0.9	0.2	0.6	44
Abhydrolase domain-containing protein 10, mitochondrial	ABHDA_HUMAN	Ref	-0.4	-1.4	-0.7	-0.4	-0.9	4
Acid ceramidase	ASAH1_HUMAN	Ref	0.3	1	0.8	0.6	1.1	4
Acidic leucine-rich nuclear phosphoprotein 32 family member B	AN32B_HUMAN	Ref	0.2	0.9	1.7	1.1	1.4	3
Acyl-CoA-binding protein	ACBP_HUMAN	Ref	-0.4	-0.5	0.3	-1.1	-1.6	4
Acylphosphatase-2	ACYP2_HUMAN	Ref	0.2	-1.2	-0.8	0.1	-0.9	2
Adenylate kinase isoenzyme 1	KAD1_HUMAN	Ref	-0.4	-1.4	-1	-0.5	-0.5	11
ADP/ATP translocase 1	ADT1_HUMAN	Ref	-0.4	-1.2	-1.5	-0.1	-1.1	2
A-kinase anchor protein 12	AKA12_HUMAN	Ref	0	-1	-1	-0.8	-0.3	32
Alpha-crystallin B chain	CRYAB_HUMAN	Ref	0.9	0.7	1.3	0.9	0.5	59
Alpha-internexin	AINX_HUMAN	Ref	1	-1.4	-1.8	-0.4	-0.4	16
Amyloid-like protein 1	APLP1_HUMAN	Ref	-1.6	0.1	-1.1	-1.2	-0.5	2
Annexin A1	ANXA1_HUMAN	Ref	1.5	1.4	1.7	-0.2	0.8	4
Annexin A5	ANXA5_HUMAN	Ref	1.3	0.7	1.1	0.5	0.5	12
Asparaginyl-tRNA synthetase, cytoplasmic	SYNC_HUMAN	Ref	0.4	0.6	0.6	1.3	0.9	4
Aspartate aminotransferase, cytoplasmic	AATC_HUMAN	Ref	-0.3	-1.1	-0.9	-0.8	-0.9	3
Aspartate aminotransferase, mitochondrial	AATM_HUMAN	Ref	-0.6	-1.4	-1.3	-0.5	-0.9	21
Aspartyl/asparaginyl beta-hydroxylase	ASPH_HUMAN	Ref	0.7	1.4	0.9	1.1	0.9	3
ATP synthase subunit alpha, mitochondrial	ATPA_HUMAN	Ref	-0.3	-	-0.8	1.1	0.9	3
ATP synthase subunit gamma, mitochondrial	ATPG_HUMAN	Ref	-0.3	-1.5	-1.1	-0.9	-1.3	13
ATP-dependent RNA helicase A	DHX9_HUMAN	Ref	0.5	0.8	0.7	0.5	1.3	10
ATP-dependent RNA helicase DDX1	DDX1_HUMAN	Ref	-0.1	0.2	0.3	1	0.8	5
Band 3 anion transport protein	B3AT_HUMAN	Ref	0.1	0.9	0.2	0.4	1.8	6
Band 4.1-like protein 2	E41L2_HUMAN	Ref	0.1	-0.2	-0.7	1.1	0.3	32
Band 4.1-like protein 3	E41L3_HUMAN	Ref	-0.8	-1.5	-1.5	-1	-0.9	13
Basement membrane-specific heparan sulfate proteoglycan core protein	PGBM_HUMAN	Ref	0.4	1.6	1.2	0	1.7	4
Beta-hexosaminidase subunit beta	HEXB_HUMAN	Ref	0.4	0.7	0.4	0.5	1	5
Breast carcinoma-amplified sequence 1	BCAS1_HUMAN	Ref	-1	-1	-1.1	0.8	0.6	3
Brevican core protein	PGCB_HUMAN	Ref	0.8	0.7	0.3	1	0.6	30
Calcium/calmodulin-dependent protein kinase type II subunit gamma	KCC2G_HUMAN	Ref	-0.1	-1.4	-1.3	0.3	-1.3	4
Calcium-binding protein 39	CAB39_HUMAN	Ref	-0.5	-1	-0.9	-1.7	-1.5	2
Calmodulin	CALM_HUMAN	Ref	-0.6	-1.6	-0.8	-0.4	-0.9	10
Calnexin	CALX_HUMAN	Ref	0.3	0.7	0.7	0.9	1.1	21
Calponin-3	CNN3_HUMAN	Ref	0.3	0.9	0.7	0.7	1.1	5
Calumenin	CALU_HUMAN	Ref	0.3	0.4	0.9	0.2	1.1	5
CAP-Gly domain-containing linker protein 2	CLIP2_HUMAN	Ref	0.3	1	0.4	0.5	0.7	6
Carnitine O-palmitoyltransferase 2, mitochondrial	CPT2_HUMAN	Ref	0.2	0.5	0.5	1.1	0.4	6
Caskin-1	CSKI1_HUMAN	Ref	-0.5	-1.1	-0.6	-0.8	-1	4
Catalase	CATA_HUMAN	Ref	0.3	0.7	0.2	0.2	1.2	14
Cathepsin B	CATB_HUMAN	Ref	0	0.8	0.4	0.4	1.6	5
CD44 antigen	CD44_HUMAN	Ref	1	1.5	0.4	0.3	0.7	14
CD99 antigen	CD99_HUMAN	Ref	0.9	1.1	0.4	0	0.3	4
Cell surface glycoprotein MUC18	MUC18_HUMAN	Ref	0.5	1.3	0.3	0.2	0.8	5
Chloride intracellular channel protein 1	CLIC1_HUMAN	Ref	1	1.5	1.7	0.3	0.9	2
Citrate synthase, mitochondrial	CISY_HUMAN	Ref	-0.6	-1	-0.4	-1.1	-1	12
Coatomer subunit beta'	COPB2_HUMAN	Ref	0.4	1.3	1.1	0.9	1.8	2
Coatomer subunit delta	COPD_HUMAN	Ref	0.5	1.1	0.9	0.8	1.1	4
Coiled-coil-helix-coiled-coil-helix domain-containing protein 2, mitochondrial	CHCH2_HUMAN	Ref	-0.1	2	0	0.6	0.2	4
Cold-inducible RNA-binding protein	CIRBP_HUMAN	Ref	0.4	0.7	0.9	1.2	1.6	4
Collagen alpha-1(I) chain	CO1A1_HUMAN	Ref	1.3	0	0.3	-0.6	1.6	7
Collagen alpha-1(XVIII) chain	COIA1_HUMAN	Ref	1	0.9	0.4	0.8	1	5
Collagen alpha-2(I) chain	CO1A2_HUMAN	Ref	1.5	0.7	1	0.1	2.4	4
Contactin-1	CNTN1_HUMAN	Ref	-0.6	-1.7	-1.8	-0.3	-1.5	21
Copine-1	CPNE1_HUMAN	Ref	0.8	1.3	1.3	1	1.5	3
Coronin-1C	COR1C_HUMAN	Ref	0.3	1.2	1	1.1	1.5	10
Creatine kinase U-type, mitochondrial	KCRU_HUMAN	Ref	-0.6	-1.7	-1.3	-	-	8
Cystatin-B	CYTB_HUMAN	Ref	-0.4	-0.5	-0.1	-0.8	-1.1	8
Cysteine and glycine-rich protein 1	CSRP1_HUMAN	Ref	-0.5	-1.1	-1.3	-1	-1.1	9
Cytochrome b-c1 complex subunit 1, mitochondrial	QCR1_HUMAN	Ref	-0.4	-1.3	-1.2	-0.9	-1.2	12
Cytochrome c	CYC_HUMAN	Ref	-0.2	-1.4	-0.8	-	-	8
Cytochrome c oxidase subunit 4 isoform 1, mitochondrial	COX41_HUMAN	Ref	0	-0.9	-1.2	-1.1	-1.4	7
Cytochrome c oxidase subunit 5B, mitochondrial	COX5B_HUMAN	Ref	-0.4	-1.3	-1.3	-1.2	-1.5	7
Cytoplasmic dynein 1 intermediate chain 2	DC1I2_HUMAN	Ref	0.7	1	1	1.4	1.2	6
Cytoskeleton-associated protein 4	CKAP4_HUMAN	Ref	0.8	1.2	0.8	0.3	0.5	7
Cytosol aminopeptidase	AMPL_HUMAN	Ref	0.6	1.2	0.9	0.8	0.7	16
Cytosolic acyl coenzyme A thioester hydrolase	BACH_HUMAN	Ref	-0.7	-1.1	-1.4	-0.7	-1.2	11
Delta-1-pyrroline-5-carboxylate dehydrogenase, mitochondrial	AL4A1_HUMAN	Ref	0	-0.3	-0.2	1.1	-0.5	9
Dihydrolipoyllysine-residue succinyltransferase component of 2-oxoglutarate dehydrogenase complex, mitochondrial	ODO2_HUMAN	Ref	-0.7	-0.9	-1.2	-0.3	-1	7
Dihydropteridine reductase	DHPR_HUMAN	Ref	-0.8	-1.5	-1.1	-0.5	-0.8	9
Dihydropyrimidinase-related protein 1	DPYL1_HUMAN	Ref	-0.7	-1.3	-0.8	-0.3	-0.1	19
Dihydropyrimidinase-related protein 2	DPYL2_HUMAN	Ref	-0.6	-1.3	-1.3	-0.5	-	90
Dihydropyrimidinase-related protein 3	DPYL3_HUMAN	Ref	0.7	0.8	0.8	1.2	1.4	42
Dihydropyrimidinase-related protein 5	DPYL5_HUMAN	Ref	-0.8	-1	-0.9	-0.3	-0.6	10
DNA-dependent protein kinase catalytic subunit	PRKDC_HUMAN	Ref	0.6	1.4	1.4	1.2	1.5	8
Dynamin-like 120 kDa protein, mitochondrial	OPA1_HUMAN	Ref	-0.9	-0.9	-0.9	-0.8	-1.2	11
EH domain-containing protein 3	EHD3_HUMAN	Ref	-1.3	-1.6	-1.6	-1.8	-2.1	7
Elongation factor 1-alpha 1	EF1A1_HUMAN	Ref	0.9	1.4	1.2	1.4	1.3	31
Endoplasmic reticulum resident protein 44	ERP44_HUMAN	Ref	0.3	0.6	0.8	0.6	1.2	3
Endoplasmin	ENPL_HUMAN	Ref	0.2	1	0.9	0.6	1	44
Epidermal growth factor receptor	EGFR_HUMAN	Ref	0.2	1.5	2.2	0.3	0.6	20
Eukaryotic translation initiation factor 3 subunit B	EIF3B_HUMAN	Ref	0.1	0.7	0.5	1.3	1.2	2
Eukaryotic translation initiation factor 3 subunit C	EIF3C_HUMAN	Ref	0.4	0.7	0.7	0.9	1.1	6
Eukaryotic translation initiation factor 5B	IF2P_HUMAN	Ref	-0.3	1.1	0.4	0.6	1.1	4
Excitatory amino acid transporter 1	EAA1_HUMAN	Ref	-0.6	-0.5	-0.7	0.2	-1.2	26
Excitatory amino acid transporter 2	EAA2_HUMAN	Ref	-1.1	-1.6	-1.6	-0.4	-1.4	9
Far upstream element-binding protein 2	FUBP2_HUMAN	Ref	0.3	0.8	0.8	0.8	1.3	25
Fatty acid-binding protein, brain	FABP7_HUMAN	Ref	0.3	0.2	1.1	0.7	-0.6	4
F-box only protein 2	FBX2_HUMAN	Ref	-0.5	-1.7	-1.7	-0.6	-1.3	4
FERM, RhoGEF and pleckstrin domain-containing protein 1	FARP1_HUMAN	Ref	1.1	0	0.2	1.2	0.1	3
Fibronectin	FINC_HUMAN	Ref	0.7	2.2	1.7	0.5	1.7	12
Filamin-A	FLNA_HUMAN	Ref	0.9	2	1.3	0.6	1.1	66
Filamin-C	FLNC_HUMAN	Ref	0.8	1.3	1.8	0.5	0.9	8
Four and a half LIM domains protein 1	FHL1_HUMAN	Ref	0.9	0.8	0.6	1.4	0.8	6
Fructose-bisphosphate aldolase C	ALDOC_HUMAN	Ref	-0.2	-1.2	-0.9	0.3	-0.8	55
Galectin-3	LEG3_HUMAN	Ref	0	2	0.6	-0.3	-0.1	6
Galectin-3-binding protein	LG3BP_HUMAN	Ref	0.5	1.3	0.8	1	1.4	2
Gamma-enolase	ENOG_HUMAN	Ref	-0.6	-1.8	-1.7	-	-	30
Gamma-glutamyltransferase 5	GGT5_HUMAN	Ref	1.8	1.2	0.4	0	1.2	3
GDP-fucose protein O-fucosyltransferase 1	OFUT1_HUMAN	Ref	0.1	1.1	1	0.9	1.2	3
Glial fibrillary acidic protein	GFAP_HUMAN	Ref	1.5	0.3	0.8	0.6	-0.1	194
Glutamate dehydrogenase 1, mitochondrial	DHE3_HUMAN	Ref	0.2	-0.7	-0.2	1.2	-0.2	55
Glutaminase kidney isoform, mitochondrial	GLSK_HUMAN	Ref	-	-	-	-0.7	-1.7	5
Glutamine synthetase	GLNA_HUMAN	Ref	-0.7	-	-	-0.2	-1.1	15
Glutathione S-transferase Mu 2	GSTM2_HUMAN	Ref	-0.4	-0.8	-0.5	-0.4	-1	2
Glycine amidinotransferase, mitochondrial	GATM_HUMAN	Ref	0.6	1.1	1.2	0.8	0.4	5
Golgi-associated plant pathogenesis-related protein 1	GAPR1_HUMAN	Ref	0.7	0.8	0.8	1.5	0.6	3
GTPase KRas	RASK_HUMAN	Ref	-0.6	-1.5	-0.9	-0.8	-0.4	2
Guanine nucleotide-binding protein subunit beta-2-like 1	GBLP_HUMAN	Ref	0.2	0.8	0.8	1	1.1	6
Heat shock protein beta-1	HSPB1_HUMAN	Ref	0.1	1.6	0.8	0.3	0.5	9
Heterogeneous nuclear ribonucleoprotein A/B	ROAA_HUMAN	Ref	0.6	2.6	2	1.7	3.1	6
Heterogeneous nuclear ribonucleoprotein A0	ROA0_HUMAN	Ref	0.2	0.8	0.7	0.8	1.4	2
Heterogeneous nuclear ribonucleoprotein A1	ROA1_HUMAN	Ref	0.4	1.3	1.3	0.3	0.8	9
Heterogeneous nuclear ribonucleoprotein A3	ROA3_HUMAN	Ref	0.3	0.8	0.9	1	1.6	2
Heterogeneous nuclear ribonucleoprotein D0	HNRPD_HUMAN	Ref	0.5	1.1	1	0.4	1.1	14
Heterogeneous nuclear ribonucleoprotein D-like	HNRDL_HUMAN	Ref	0.2	0.9	0.6	0.7	1.4	10
Heterogeneous nuclear ribonucleoprotein H	HNRH1_HUMAN	Ref	-0.1	1.1	1	0.4	1.4	3
Heterogeneous nuclear ribonucleoprotein H3	HNRH3_HUMAN	Ref	0.2	0.5	0.7	1	1.4	4
Heterogeneous nuclear ribonucleoprotein L	HNRPL_HUMAN	Ref	0.3	0.9	0.9	0.6	1	12
Heterogeneous nuclear ribonucleoprotein M	HNRPM_HUMAN	Ref	0.2	0.7	0.8	0.9	1.4	8
Heterogeneous nuclear ribonucleoprotein Q	HNRPQ_HUMAN	Ref	0.4	0.9	0.9	0.5	1.1	12
Heterogeneous nuclear ribonucleoprotein R	HNRPR_HUMAN	Ref	0.2	0.8	1.1	0.6	1	7
Heterogeneous nuclear ribonucleoprotein U	HNRPU_HUMAN	Ref	0.5	1.2	1.2	1.1	2	31
Heterogeneous nuclear ribonucleoprotein U-like protein 2	HNRL2_HUMAN	Ref	0.2	1.4	1.5	1.2	2.3	3
Heterogeneous nuclear ribonucleoproteins A2/B1	ROA2_HUMAN	Ref	0.4	1.1	1.1	1.3	1.7	9
Heterogeneous nuclear ribonucleoproteins C1/C2	HNRPC_HUMAN	Ref	0.4	1	1.2	0.9	1.8	18
Hexokinase-1	HXK1_HUMAN	Ref	-1.1	-1.7	-1.8	-0.7	-2	24
High mobility group protein B1	HMGB1_HUMAN	Ref	0.5	1.1	1	1.2	1.4	6
High mobility group protein B3	HMGB3_HUMAN	Ref	0.3	1.2	1.6	0.9	0.8	2
Histone H1.2	H12_HUMAN	Ref	0.6	1.5	1.3	1.2	1.9	2
Histone H1.3	H13_HUMAN	Ref	0.7	2.5	2.3	0.3	1.2	2
Histone H1.4	H14_HUMAN	Ref	0.5	0.9	0.7	0.8	1.3	3
Histone H1.5	H15_HUMAN	Ref	0.7	2	1.8	0.6	1.3	4
Histone H2B type 1-C/E/F/G/I	H2B1C_HUMAN	Ref	0.9	1.5	1.9	1.5	0.9	14
Histone H4	H4_HUMAN	Ref	0.4	0.1	1.4	-0.2	0	3
HLA class I histocompatibility antigen, A-3 alpha chain	1A03_HUMAN	Ref	1.2	1.3	0.8	2.6	3.1	3
Hydroxyacyl-coenzyme A dehydrogenase, mitochondrial	HCDH_HUMAN	Ref	-0.1	-0.9	0.1	-0.2	-1	5
Inosine-5'-monophosphate dehydrogenase 2	IMDH2_HUMAN	Ref	0.5	1.3	0.8	0.7	0.4	5
Integrin beta-1	ITB1_HUMAN	Ref	0.8	1.3	0.6	0.7	1.7	4
Interleukin enhancer-binding factor 2	ILF2_HUMAN	Ref	0.5	1	1.3	0.4	0.9	3
Interleukin enhancer-binding factor 3	ILF3_HUMAN	Ref	0.5	1.3	1.4	0.7	1.2	10
Isocitrate dehydrogenase [NAD] subunit alpha, mitochondrial	IDH3A_HUMAN	Ref	-0.4	-1.4	-1.3	-0.9	-0.9	11
Isocitrate dehydrogenase [NADP] cytoplasmic	IDHC_HUMAN	Ref	0.4	1.4	1.4	1	1.4	13
KH domain-containing, RNA-binding, signal transduction-associated protein 1	KHDR1_HUMAN	Ref	0.2	0.4	1.2	1.1	0.8	3
Lactoylglutathione lyase	LGUL_HUMAN	Ref	-0.4	0	0.1	-0.8	-1.2	3
Lamin-B1	LMNB1_HUMAN	Ref	0.2	1.1	1.1	0.9	1.2	10
Lamin-B2	LMNB2_HUMAN	Ref	-0.1	0.4	0.6	0.9	1.3	6
Malate dehydrogenase, mitochondrial	MDHM_HUMAN	Ref	-0.6	-1.2	-0.8	-0.3	-1.1	45
Matrin-3	MATR3_HUMAN	Ref	0.1	0.8	0.7	0.8	1.5	10
Mitochondrial antiviral-signaling protein	MAVS_HUMAN	Ref	0.8	0.9	0.9	1.9	2.1	3
Mitochondrial antiviral-signaling protein	MAVS_HUMAN	Ref	0.8	1.3	1.1	1.9	2.1	3
Mitochondrial glutamate carrier 1	GHC1_HUMAN	Ref	-0.3	-0.5	-0.5	-0.4	-1.2	2
Moesin	MOES_HUMAN	Ref	0.2	0.8	1.3	-0.1	0.5	13
Multifunctional protein ADE2	PUR6_HUMAN	Ref	0.3	1.1	1.1	1	1.3	5
Myosin-9	MYH9_HUMAN	Ref	0.4	1.6	1	0.3	1.1	34
Myristoylated alanine-rich C-kinase substrate	MARCS_HUMAN	Ref	0	0.2	-0.2	1.6	1.7	31
N(G),N(G)-dimethylarginine dimethylaminohydrolase 1	DDAH1_HUMAN	Ref	-0.5	-1.6	-1.3	-1	-1	26
NADH dehydrogenase [ubiquinone] 1 alpha subcomplex subunit 4	NDUA4_HUMAN	Ref	-0.4	-1.6	-1.6	-1.6	-2.1	2
Nestin	NEST_HUMAN	Ref	0.5	1.2	1.4	1.1	0.8	29
Neurofilament heavy polypeptide	NFH_HUMAN	Ref	2.9	-0.3	-0.9	0.3	-0.1	5
Neurofilament light polypeptide	NFL_HUMAN	Ref	1	-1.8	-2.1	-0.7	-0.7	11
Neurofilament medium polypeptide	NFM_HUMAN	Ref	0.3	-1.6	-1.8	-0.7	-1.2	13
Neurosecretory protein VGF	VGF_HUMAN	Ref	0.1	-0.8	-1.1	-0.6	-0.9	9
Nicotinamide phosphoribosyltransferase	NAMPT_HUMAN	Ref	0.5	1.8	1.7	0.2	0.5	29
Non-specific lipid-transfer protein	NLTP_HUMAN	Ref	0.3	0.8	1.2	0.6	0.6	5
Nuclear autoantigenic sperm protein	NASP_HUMAN	Ref	1.2	2.3	2	1.8	3.1	3
Nuclear mitotic apparatus protein 1	NUMA1_HUMAN	Ref	0.1	0.7	1	0.9	1.4	5
Nuclease-sensitive element-binding protein 1	YBOX1_HUMAN	Ref	1.8	3	2.5	2	2.9	8
Nucleolin	NUCL_HUMAN	Ref	0.2	1.3	1.1	1	1.9	27
Nucleophosmin	NPM_HUMAN	Ref	0.2	1.1	1.1	0.8	1.3	14
Parathymosin	PTMS_HUMAN	Ref	-0.2	0.3	1.2	-0.3	0.1	5
Peptidyl-prolyl cis-trans isomerase B	PPIB_HUMAN	Ref	0.2	1.2	1.1	0.5	0.9	13
Peptidyl-prolyl cis-trans isomerase F, mitochondrial	PPIF_HUMAN	Ref	0.2	-0.1	0.2	1.2	1.1	10
Peroxiredoxin-5, mitochondrial	PRDX5_HUMAN	Ref	-0.5	-1	-0.5	-0.5	-0.8	17
Peroxiredoxin-6	PRDX6_HUMAN	Ref	0.1	-0.9	-0.2	-1.3	-1.3	8
Peroxisomal multifunctional enzyme type 2	DHB4_HUMAN	Ref	0.4	0.7	0.7	1.4	0.8	7
PEST proteolytic signal-containing nuclear protein	PCNP_HUMAN	Ref	0.1	0	0.1	1	1.7	2
Phosphatidylethanolamine-binding protein 1	PEBP1_HUMAN	Ref	-0.4	-1	-1.1	-0.6	-1.4	36
Phosphatidylinositol transfer protein alpha isoform	PIPNA_HUMAN	Ref	-0.6	-1.2	-0.9	-0.9	-1.1	4
Phosphoglucomutase-2	PGM2_HUMAN	Ref	1.4	1.7	1.7	1.9	2.6	2
Phosphoserine aminotransferase	SERC_HUMAN	Ref	0.9	0.1	0.4	1.3	-0.1	22
Poly(rC)-binding protein 1	PCBP1_HUMAN	Ref	0.2	0.4	0.3	0.3	1	8
Poly(rC)-binding protein 2	PCBP2_HUMAN	Ref	0.4	0.9	0.8	0.8	1	6
Polypyrimidine tract-binding protein 1	PTBP1_HUMAN	Ref	0.4	0.9	1.1	1	1.4	7
Probable ATP-dependent RNA helicase DDX17	DDX17_HUMAN	Ref	0.2	1.1	1.4	1.4	1.6	4
Probable ATP-dependent RNA helicase DDX5	DDX5_HUMAN	Ref	0.3	1	0.9	0.7	1.2	3
Profilin-1	PROF1_HUMAN	Ref	0.5	1.2	0.9	0.6	0.7	12
Proliferation-associated protein 2G4	PA2G4_HUMAN	Ref	0.2	0.3	0.6	0.9	1.3	5
Prostaglandin-H2 D-isomerase	PTGDS_HUMAN	Ref	0.3	-0.8	-0.9	-0.3	-1	5
Proteasome activator complex subunit 1	PSME1_HUMAN	Ref	0.6	0.6	1.4	0.1	0.3	7
Proteasome subunit beta type-8	PSB8_HUMAN	Ref	1.3	1.6	1.4	1	1.6	2
Protein argonaute-1	AGO1_HUMAN	Ref	0.3	0.4	0.9	1	1	2
Protein disulfide-isomerase A4	PDIA4_HUMAN	Ref	0.5	1.2	1	0.6	0.8	8
Protein disulfide-isomerase A6	PDIA6_HUMAN	Ref	0.4	1.2	1.1	0.5	0.8	14
Protein DJ-1	PARK7_HUMAN	Ref	-0.4	-1.5	-0.6	-0.6	-0.8	21
Protein kinase C alpha type	KPCA_HUMAN	Ref	0.3	-0.3	-0.1	1.1	0.7	5
Protein phosphatase 1 regulatory subunit 7	PP1R7_HUMAN	Ref	-0.7	-1	-1.2	-0.6	-0.5	2
Protein SET	SET_HUMAN	Ref	-0.1	0.2	0.2	0.7	1.2	6
Prothymosin alpha	PTMA_HUMAN	Ref	0.4	0.1	1.3	1.5	2.2	3
Purine nucleoside phosphorylase	PNPH_HUMAN	Ref	1.5	1.3	0.7	0.4	1.2	2
Pyruvate dehydrogenase E1 component subunit beta, mitochondrial	ODPB_HUMAN	Ref	-0.9	-1.5	-1.1	-0.5	-1.2	10
Rab GDP dissociation inhibitor alpha	GDIA_HUMAN	Ref	-0.4	-1.1	-0.7	-0.2	-0.7	21
Ras GTPase-activating protein-binding protein 1	G3BP1_HUMAN	Ref	0.6	1.2	1.2	1.1	1.8	2
Receptor-type tyrosine-protein phosphatase zeta	PTPRZ_HUMAN	Ref	0.6	0.4	-0.3	1.1	0.8	24
Reticulocalbin-1	RCN1_HUMAN	Ref	0.3	0.5	1.2	0.4	1	4
Reticulon-1	RTN1_HUMAN	Ref	-0.5	-1.5	-1.6	-0.6	-1.3	15
Ribosome-binding protein 1	RRBP1_HUMAN	Ref	0.7	1.6	0.9	0.6	1.2	20
RNA-binding protein Musashi homolog 2	MSI2H_HUMAN	Ref	0.6	0.4	-0.3	0.9	1.1	3
RNA-binding protein Nova-1	NOVA1_HUMAN	Ref	0.1	0.9	2.2	0.8	1.3	3
Scaffold attachment factor B1	SAFB1_HUMAN	Ref	0.8	1.6	1.5	1	2.2	6
Secretogranin-1	SCG1_HUMAN	Ref	1.5	-0.7	-1.3	-1	-0.7	6
Selenium-binding protein 1	SBP1_HUMAN	Ref	-0.3	-0.3	-0.8	0.2	1.1	3
Septin-7	SEPT7_HUMAN	Ref	-0.7	-1.6	-0.9	-0.8	-	10
Serine hydroxymethyltransferase, mitochondrial	GLYM_HUMAN	Ref	0.4	0.8	1.3	0.9	1.2	6
Serrate RNA effector molecule homolog	SRRT_HUMAN	Ref	0	0.8	0.7	0.9	1.2	2
Small ubiquitin-related modifier 2	SUMO2_HUMAN	Ref	0.2	0.6	0.8	0.7	1.4	4
Sodium/calcium exchanger 2	NAC2_HUMAN	Ref	-2.1	-2.5	-2.6	-1	-1.2	3
Sodium/potassium-transporting ATPase subunit alpha-2	AT1A2_HUMAN	Ref	-1	-2.3	-2.2	-0.6	-2	18
Sodium/potassium-transporting ATPase subunit alpha-3	AT1A3_HUMAN	Ref	-0.6	-1.6	-1.8	-0.5	-1.4	37
Sodium/potassium-transporting ATPase subunit beta-1	AT1B1_HUMAN	Ref	-0.8	-1.8	-1.9	-0.8	-1.7	17
Sodium/potassium-transporting ATPase subunit beta-2	AT1B2_HUMAN	Ref	-0.4	-0.9	-1.5	-0.1	-1.5	9
Solute carrier family 2, facilitated glucose transporter member 1	GTR1_HUMAN	Ref	0.5	0.8	0.9	0.7	1.6	5
Spectrin alpha chain, brain	SPTA2_HUMAN	Ref	-0.5	-1.4	-0.7	-1	-1.3	103
Spectrin beta chain, brain 1	SPTB2_HUMAN	Ref	-0.2	-1	-0.7	-0.2	-0.8	87
Spliceosome RNA helicase BAT1	UAP56_HUMAN	Ref	0.1	0.3	0.7	0.5	1.1	8
Splicing factor 3A subunit 1	SF3A1_HUMAN	Ref	0.4	1	1.1	0.8	1	4
Splicing factor, proline- and glutamine-rich	SFPQ_HUMAN	Ref	0.1	1.2	0.9	0.8	0.8	6
Succinyl-CoA ligase [GDP-forming] subunit beta, mitochondrial	SUCB2_HUMAN	Ref	0.7	0.7	1.3	0.8	0.4	2
Synaptic vesicle membrane protein VAT-1 homolog	VAT1_HUMAN	Ref	0.8	0.6	0.6	1.2	1.1	10
Synaptojanin-1	SYNJ1_HUMAN	Ref	-1.3	-2.1	-2.6	-0.2	-1.5	4
Tenascin	TENA_HUMAN	Ref	1.3	1.7	1.3	1.2	0.5	27
Tenascin-R	TENR_HUMAN	Ref	0.8	-1	-1.1	1	0.6	32
Thioredoxin domain-containing protein 5	TXND5_HUMAN	Ref	0.5	1.4	0.9	0.9	1.5	2
Transcription elongation factor A protein-like 4	TCAL4_HUMAN	Ref	0.3	1.1	1.2	1.8	2.3	2
Transcription intermediary factor 1-beta	TIF1B_HUMAN	Ref	0.3	1.2	0.8	0.9	1.3	6
Transmembrane glycoprotein NMB	GPNMB_HUMAN	Ref	0.5	2.2	1	0.3	1.4	2
Transmembrane protein 43	TMM43_HUMAN	Ref	0.8	1.3	1.1	-0.4	1.1	4
Treacle protein	TCOF_HUMAN	Ref	0.9	0.9	0.4	1	1.8	2
Tricarboxylate transport protein, mitochondrial	TXTP_HUMAN	Ref	0.5	0.7	0.7	1.2	0.7	4
Tubulin beta-2B chain	TBB2B_HUMAN	Ref	1	1.3	1.7	2	1.8	7
U2 small nuclear ribonucleoprotein B''	RU2B_HUMAN	Ref	0.1	0.3	1.3	0.3	0.5	2
U5 small nuclear ribonucleoprotein 200 kDa helicase	U520_HUMAN	Ref	0.6	1.3	1.4	1.4	2	2
Ubiquitin-conjugating enzyme E2 N	UBE2N_HUMAN	Ref	-0.7	-1.2	-0.5	-1.2	-1.3	8
Uncharacterized protein C10orf58	CJ058_HUMAN	Ref	-0.3	-1.1	-0.5	0.4	-0.4	3
UPF0556 protein C19orf10	CS010_HUMAN	Ref	0	0.4	0.7	0.8	1.3	2
Vasodilator-stimulated phosphoprotein	VASP_HUMAN	Ref	0.6	1.6	0.9	0.3	0.5	3
Versican core protein	CSPG2_HUMAN	Ref	1.6	-0.4	-0.5	1.2	0.3	43
Vimentin	VIME_HUMAN	Ref	1.6	2	2	0.4	0.6	160
V-type proton ATPase catalytic subunit A	VATA_HUMAN	Ref	-0.9	-1.3	-1.4	-0.8	-1.4	23
X-ray repair cross-complementing protein 6	XRCC6_HUMAN	Ref	0.4	0.7	1.3	0.7	1.3	17
